# Supplementary material for: The role of interfacial donor–acceptor percolation in efficient and stable all-polymer solar cells
Source: Nat Commun. 2024 Feb 8;15:1212. doi: 10.1038/s41467-024-45455-0 (PMC10853271; doi:10.1038/s41467-024-45455-0)
Supplement: Supplementary file 4 — Source Data [file 41467_2024_45455_MOESM4_ESM.xlsx]

## Sheet: Figure_1b
	Abs.	Abs.	Abs.	Abs.		PL	PL	PL	PL
Wavelength	Y6	PY-IT	PYF-T-o	PY-V-γ	Wavelength	Y6	PY-IT	PYF-T-o	PY-V-γ
400	0.07336	0.21717	0.18779	0.32983	700.206	0.00322	0.00128	0.00227	0.00361
401	0.06885	0.22074	0.19234	0.33277	700.756	0.000919667	0.00153	0.00174	0.00368
402	0.06702	0.22247	0.19436	0.33434	701.306	0.00292	0.00103	0.00247	0.00257
403	0.06542	0.22424	0.1964	0.33605	701.855	0.00422	0.0017	0.00184	0.00283
404	0.06399	0.22602	0.19845	0.33782	702.405	0.00279	0.00255	0.000699699	0.00316
405	0.0627	0.22776	0.20049	0.33958	702.955	0.00335	0.00211	0.00131	0.00276
406	0.06167	0.22967	0.20272	0.34128	703.505	0.00489	0.00109	0.00274	0.00293
407	0.06086	0.23161	0.20489	0.34295	704.054	0.00359	0.0035	0.0021	0.00311
408	0.06019	0.23357	0.20705	0.34479	704.604	0.0053	0.00309	0.002	0.00241
409	0.05968	0.23556	0.20928	0.34673	705.154	0.00574	0	0.00232	0.00215
410	0.05943	0.23761	0.21163	0.34857	705.703	0.00646	0.0026	0.000349736	0.0028
411	0.0593	0.23956	0.21373	0.35015	706.253	0.00577	0.00311	0.000779348	0.00294
412	0.05939	0.2415	0.21593	0.35204	706.803	0.0058	0.00263	0.00279	0.00251
413	0.05961	0.24343	0.21813	0.35394	707.352	0.00811	0.00306	0.00259	0.0018
414	0.05999	0.24541	0.22035	0.35582	707.902	0.00825	0.00213	0.00143	0.00316
415	0.06055	0.24746	0.22263	0.35771	708.452	0.0095	0.00303	0.00277	0.00282
416	0.0612	0.24947	0.22485	0.35942	709.001	0.00922	0.00262	0.00204	0.00276
417	0.06194	0.25153	0.22702	0.36113	709.551	0.00966	0.00237	0.000691983	0.00315
418	0.06277	0.25368	0.22929	0.36294	710.1	0.01135	0.00337	0.00277	0.00237
419	0.06365	0.25585	0.23162	0.36469	710.65	0.01003	0.00268	0.00191	0.00255
420	0.06453	0.25798	0.23395	0.36629	711.199	0.01073	0.00326	0.00139	0.00267
421	0.0655	0.26015	0.23643	0.36822	711.749	0.01313	0.004	0.00283	0.00241
422	0.06638	0.26239	0.23886	0.36981	712.298	0.01456	0.00334	0.00231	0.00247
423	0.06724	0.26462	0.24139	0.37155	712.848	0.01419	0.00294	0.00213	0.00288
424	0.0681	0.26685	0.24402	0.37322	713.397	0.01586	0.00575	0.00206	0.00297
425	0.06894	0.2691	0.2467	0.37478	713.947	0.01862	0.00412	0.00159	0.0019
426	0.06974	0.27143	0.24939	0.37649	714.496	0.02073	0.00534	0.00151	0.00297
427	0.07056	0.27387	0.25216	0.37829	715.045	0.02039	0.00489	0.00192	0.00289
428	0.0713	0.27624	0.25502	0.37995	715.595	0.02257	0.00575	0.00361	0.00217
429	0.07205	0.27862	0.2579	0.38164	716.144	0.02525	0.00437	0.00232	0.00229
430	0.07281	0.28103	0.26079	0.38342	716.693	0.02428	0.00704	0.00229	0.00325
431	0.07359	0.2835	0.26367	0.38528	717.243	0.026	0.00645	0.00282	0.00253
432	0.07438	0.28614	0.26671	0.3871	717.792	0.03034	0.00578	0.00156	0.00227
433	0.07523	0.28875	0.26984	0.38913	718.341	0.0313	0.00682	0.00105	0.00268
434	0.07611	0.29133	0.27285	0.39121	718.891	0.03245	0.00707	0	0.00209
435	0.07705	0.29399	0.27591	0.39345	719.44	0.03899	0.00564	0.00159	0.00196
436	0.07806	0.29679	0.2791	0.39585	719.989	0.03736	0.0066	0.00255	0.00191
437	0.07906	0.29953	0.28221	0.39813	720.538	0.04074	0.00751	0.00169	0.00262
438	0.0802	0.30239	0.2854	0.40085	721.088	0.04257	0.00835	0.0019	0.00176
439	0.08139	0.30522	0.28855	0.4036	721.637	0.04595	0.00779	0.00203	0.00185
440	0.08263	0.30809	0.2917	0.40645	722.186	0.04975	0.00921	0.00286	0.0017
441	0.0839	0.31098	0.29486	0.40939	722.735	0.05089	0.00969	0.00178	0.00137
442	0.08524	0.31384	0.29799	0.41238	723.284	0.05376	0.00906	0.0025	0.00207
443	0.0867	0.31684	0.30103	0.41553	723.834	0.0567	0.01124	0.00312	0.0018
444	0.08815	0.31982	0.30411	0.41859	724.383	0.05826	0.00918	0.00142	0.00205
445	0.08961	0.32278	0.30716	0.42148	724.932	0.0622	0.0109	0.0013	0.00126
446	0.09111	0.3258	0.31017	0.42422	725.481	0.06854	0.01055	0.00253	0.00164
447	0.09264	0.32891	0.3132	0.42683	726.03	0.07099	0.01125	0.00234	0.00146
448	0.09416	0.33202	0.31627	0.42931	726.579	0.07408	0.01166	0.00249	0.000439057
449	0.09575	0.33536	0.3194	0.43147	727.128	0.0783	0.01304	0.00229	0.00168
450	0.09729	0.33869	0.32253	0.43325	727.677	0.08292	0.01307	0.00388	0.000516882
451	0.0988	0.34198	0.32575	0.43475	728.226	0.08475	0.01419	0.00147	0.00111
452	0.10029	0.3453	0.32906	0.43598	728.775	0.08842	0.01488	0.00211	0.000914193
453	0.10176	0.3488	0.33239	0.43691	729.324	0.09517	0.01445	0.00316	0.000390213
454	0.10323	0.35233	0.33588	0.4373	729.873	0.1019	0.01565	0.00253	0
455	0.10469	0.35592	0.33946	0.43746	730.422	0.10581	0.01593	0.00392	0.00105
456	0.10614	0.3596	0.3431	0.43734	730.971	0.11134	0.01636	0.00423	0.00072445
457	0.10759	0.36337	0.34686	0.43688	731.52	0.1168	0.01661	0.00339	0.000919645
458	0.10905	0.36725	0.35095	0.43596	732.069	0.11998	0.0185	0.00414	0.000661403
459	0.11049	0.37121	0.35503	0.43476	732.618	0.1278	0.01824	0.00466	0.00151
460	0.11188	0.37524	0.35914	0.43335	733.166	0.13657	0.01857	0.00449	0.000475605
461	0.11324	0.37935	0.36332	0.43175	733.715	0.1403	0.02075	0.00397	0.00074414
462	0.11458	0.38358	0.36761	0.42999	734.264	0.14879	0.02172	0.006	0.00101
463	0.11587	0.38804	0.372	0.42806	734.813	0.15773	0.02059	0.006	0.000482428
464	0.11711	0.39243	0.37628	0.42605	735.362	0.15948	0.02168	0.00503	0.00114
465	0.11832	0.39687	0.3806	0.42398	735.911	0.17074	0.02474	0.00566	0.0012
466	0.11946	0.40135	0.38489	0.42191	736.459	0.17335	0.02412	0.00643	0.00101
467	0.12053	0.40586	0.38906	0.41987	737.008	0.18766	0.0241	0.00742	0.00135
468	0.12154	0.41023	0.39329	0.41786	737.557	0.18821	0.0259	0.00639	0.00116
469	0.12249	0.41464	0.39726	0.41594	738.106	0.20319	0.02727	0.00778	0.000435007
470	0.12338	0.41894	0.40118	0.41412	738.654	0.20951	0.02771	0.00603	0.00168
471	0.1242	0.42307	0.40499	0.41239	739.203	0.21045	0.0284	0.00771	0.00128
472	0.12493	0.42704	0.40846	0.41076	739.752	0.22341	0.02992	0.00866	0.000219576
473	0.12556	0.43094	0.41151	0.40927	740.3	0.23445	0.03075	0.00964	0.00148
474	0.1261	0.43443	0.41422	0.40791	740.849	0.24412	0.03132	0.00842	0.00189
475	0.12653	0.43769	0.41664	0.40664	741.397	0.25703	0.03329	0.0102	0.00138
476	0.12685	0.44096	0.41873	0.40546	741.946	0.2647	0.03298	0.01183	0.00159
477	0.12708	0.44415	0.42047	0.40436	742.495	0.27431	0.03494	0.01106	0.00158
478	0.12722	0.44629	0.42181	0.40328	743.043	0.28755	0.03532	0.01258	0.00159
479	0.12724	0.4483	0.4228	0.40219	743.592	0.29653	0.03624	0.01249	0.00139
480	0.12716	0.45022	0.42355	0.40108	744.14	0.30737	0.03721	0.01254	0.00234
481	0.12701	0.45188	0.42402	0.39986	744.689	0.31596	0.03934	0.01339	0.0022
482	0.12676	0.4532	0.42424	0.3985	745.237	0.32512	0.04021	0.01271	0.00172
483	0.12643	0.45421	0.42429	0.39701	745.786	0.34129	0.03861	0.0115	0.00199
484	0.12601	0.45505	0.42402	0.39528	746.334	0.35182	0.04297	0.01503	0.00265
485	0.12553	0.45561	0.42371	0.39328	746.883	0.36195	0.04477	0.01743	0.000987005
486	0.12496	0.45584	0.42327	0.39106	747.431	0.38132	0.04393	0.01446	0.00273
487	0.12436	0.45586	0.42274	0.38861	747.979	0.38883	0.04509	0.01394	0.00247
488	0.12375	0.45581	0.4222	0.38589	748.528	0.39953	0.04658	0.01769	0.00202
489	0.12302	0.45553	0.42162	0.38279	749.076	0.41595	0.04713	0.01394	0.00331
490	0.1223	0.45502	0.42097	0.37941	749.625	0.4258	0.05007	0.01755	0.00237
491	0.12153	0.45436	0.42034	0.37574	750.173	0.43335	0.05005	0.01914	0.00239
492	0.12073	0.45357	0.4197	0.3718	750.721	0.45288	0.0537	0.01931	0.00382
493	0.11991	0.45265	0.41906	0.36763	751.27	0.46904	0.05519	0.01843	0.00324
494	0.11905	0.4516	0.41848	0.3632	751.818	0.48589	0.05496	0.02109	0.00368
495	0.11821	0.45038	0.41781	0.35852	752.366	0.50178	0.05622	0.02147	0.00341
496	0.11737	0.44911	0.41722	0.35371	752.914	0.51313	0.05862	0.02243	0.00384
497	0.11651	0.44778	0.41665	0.34868	753.463	0.52372	0.06063	0.02305	0.00434
498	0.11561	0.44642	0.41603	0.34342	754.011	0.54858	0.06313	0.02459	0.00445
499	0.11474	0.44514	0.41547	0.33816	754.559	0.54609	0.0636	0.02228	0.00381
500	0.11384	0.44374	0.41483	0.33279	755.107	0.56261	0.06583	0.02501	0.00568
501	0.11292	0.4424	0.41413	0.32738	755.655	0.58227	0.06632	0.02688	0.00454
502	0.11199	0.44114	0.41344	0.32192	756.204	0.59782	0.06752	0.02572	0.00427
503	0.11104	0.43994	0.41276	0.31644	756.752	0.61007	0.07023	0.0281	0.00546
504	0.11007	0.43877	0.41187	0.31102	757.3	0.62283	0.07176	0.02984	0.00503
505	0.1091	0.43752	0.41086	0.30573	757.848	0.633	0.0707	0.02766	0.0055
506	0.10812	0.43642	0.40986	0.30057	758.396	0.64675	0.07543	0.03188	0.00635
507	0.10713	0.43536	0.40875	0.29557	758.944	0.66929	0.07716	0.0311	0.00537
508	0.10616	0.43424	0.40745	0.29075	759.492	0.68193	0.07963	0.03218	0.00499
509	0.10519	0.43302	0.40598	0.28618	760.04	0.70532	0.08269	0.03285	0.00648
510	0.10427	0.43185	0.40426	0.28189	760.588	0.71707	0.0828	0.03283	0.00839
511	0.10338	0.43052	0.4024	0.27785	761.136	0.72625	0.08251	0.0361	0.00699
512	0.10253	0.42911	0.4003	0.27401	761.684	0.7331	0.08464	0.036	0.0084
513	0.10172	0.4276	0.39791	0.27035	762.232	0.75634	0.0875	0.03712	0.00835
514	0.10094	0.42585	0.39533	0.26694	762.78	0.7638	0.09141	0.03777	0.00887
515	0.10023	0.42392	0.39246	0.26379	763.328	0.77992	0.09261	0.03793	0.00831
516	0.09958	0.42187	0.38939	0.26086	763.876	0.78182	0.09707	0.04062	0.00904
517	0.099	0.41962	0.38607	0.25817	764.424	0.80134	0.09694	0.04164	0.00871
518	0.09847	0.41716	0.38253	0.25573	764.972	0.82088	0.10028	0.04102	0.00996
519	0.09803	0.41448	0.37891	0.25348	765.52	0.82845	0.10143	0.03997	0.01049
520	0.09769	0.41152	0.37502	0.25142	766.068	0.83585	0.10597	0.04327	0.01108
521	0.09746	0.40836	0.37104	0.24963	766.615	0.8455	0.10651	0.04491	0.01077
522	0.09733	0.40495	0.36696	0.24801	767.163	0.84565	0.11019	0.04792	0.01169
523	0.0973	0.40125	0.36276	0.24655	767.711	0.85716	0.11021	0.04836	0.01204
524	0.09739	0.39728	0.35842	0.24526	768.259	0.85793	0.11295	0.0495	0.01241
525	0.09762	0.39288	0.35392	0.24411	768.807	0.86858	0.11522	0.05018	0.01367
526	0.09801	0.38831	0.34939	0.24314	769.354	0.88079	0.11769	0.05171	0.01302
527	0.09852	0.3835	0.34477	0.24226	769.902	0.89512	0.12236	0.05269	0.01338
528	0.09913	0.37842	0.3401	0.24143	770.45	0.90092	0.12555	0.05379	0.01449
529	0.09986	0.37316	0.33545	0.24071	770.997	0.91235	0.12815	0.05502	0.01605
530	0.10078	0.36758	0.33071	0.24003	771.545	0.92671	0.13286	0.05592	0.01607
531	0.1018	0.36172	0.32586	0.23939	772.093	0.93133	0.13527	0.05883	0.01734
532	0.10297	0.35569	0.32096	0.23877	772.64	0.94202	0.13978	0.06005	0.01761
533	0.10425	0.34955	0.31607	0.23816	773.188	0.94846	0.14062	0.06069	0.01831
534	0.10562	0.3433	0.31121	0.23754	773.736	0.95811	0.14813	0.0608	0.01934
535	0.10713	0.33698	0.30623	0.2369	774.283	0.96087	0.15091	0.06245	0.02092
536	0.10871	0.33058	0.30124	0.23622	774.831	0.96422	0.15478	0.06501	0.0212
537	0.11037	0.32413	0.29622	0.23552	775.378	0.96946	0.15448	0.06977	0.02161
538	0.1121	0.31769	0.29116	0.2348	775.926	0.96664	0.16051	0.06906	0.02275
539	0.11388	0.31133	0.28606	0.23403	776.473	0.97051	0.16505	0.07105	0.02362
540	0.11567	0.30507	0.2809	0.23321	777.021	0.97126	0.16971	0.07197	0.026
541	0.11747	0.29903	0.27583	0.23236	777.568	0.97905	0.17094	0.07593	0.0268
542	0.11927	0.29316	0.27075	0.23148	778.116	0.99243	0.17568	0.07834	0.02706
543	0.12105	0.28752	0.26569	0.23059	778.663	0.98967	0.1832	0.07971	0.02847
544	0.12278	0.28218	0.26072	0.22967	779.211	0.99341	0.18552	0.0823	0.02873
545	0.12448	0.27725	0.2559	0.22878	779.758	0.99445	0.19202	0.08324	0.03142
546	0.12616	0.27268	0.2512	0.22785	780.306	0.98218	0.19607	0.08821	0.03385
547	0.12782	0.26844	0.24667	0.22697	780.853	0.99498	0.19954	0.08851	0.03374
548	0.12944	0.26455	0.24229	0.22613	781.4	0.98752	0.20497	0.08921	0.03636
549	0.131	0.26101	0.23809	0.22529	781.948	0.98725	0.21319	0.09096	0.03575
550	0.13252	0.25787	0.23423	0.22456	782.495	1	0.21694	0.09652	0.03863
551	0.13404	0.25502	0.23045	0.22391	783.042	0.98612	0.22104	0.09846	0.04127
552	0.13555	0.25252	0.22691	0.22329	783.59	0.97287	0.22506	0.09847	0.0411
553	0.13706	0.25035	0.22362	0.22278	784.137	0.97429	0.231	0.10204	0.04283
554	0.13857	0.24846	0.22053	0.22239	784.684	0.98265	0.23926	0.10897	0.04302
555	0.14007	0.24688	0.21765	0.22202	785.231	0.97138	0.24061	0.10817	0.04628
556	0.14162	0.24569	0.21501	0.22182	785.779	0.97176	0.24812	0.11421	0.04845
557	0.14323	0.24477	0.21258	0.22171	786.326	0.96146	0.25536	0.11552	0.05038
558	0.1449	0.24411	0.21035	0.2217	786.873	0.95327	0.25859	0.12004	0.05095
559	0.14664	0.24372	0.20834	0.2218	787.42	0.95546	0.26666	0.12172	0.05393
560	0.14849	0.24362	0.20658	0.22203	787.967	0.94362	0.27175	0.1236	0.05498
561	0.15051	0.2438	0.20503	0.2224	788.514	0.93946	0.28136	0.13127	0.05937
562	0.15267	0.24418	0.20371	0.22287	789.061	0.93669	0.28606	0.13344	0.06054
563	0.15499	0.24475	0.20259	0.22343	789.609	0.94429	0.2961	0.13803	0.06481
564	0.15749	0.2455	0.20164	0.22412	790.156	0.93513	0.30078	0.1399	0.06773
565	0.16017	0.24645	0.20085	0.2249	790.703	0.92817	0.30817	0.14501	0.0695
566	0.16312	0.24762	0.20037	0.22587	791.25	0.92133	0.32037	0.1507	0.07233
567	0.16626	0.24892	0.19999	0.2269	791.797	0.91037	0.32584	0.15338	0.07426
568	0.16961	0.25035	0.19976	0.22801	792.344	0.91465	0.33561	0.16031	0.07631
569	0.17316	0.25192	0.19969	0.22922	792.891	0.91039	0.34327	0.16291	0.08044
570	0.17694	0.25364	0.19974	0.23054	793.438	0.89667	0.34658	0.16902	0.08274
571	0.18099	0.25549	0.19994	0.23197	793.985	0.88461	0.35585	0.17321	0.08686
572	0.18522	0.25738	0.20027	0.23343	794.532	0.87025	0.36759	0.17506	0.08802
573	0.18961	0.2594	0.20074	0.235	795.079	0.87193	0.3732	0.18202	0.09372
574	0.19416	0.26152	0.20132	0.23665	795.625	0.85555	0.38729	0.19062	0.09633
575	0.19886	0.26364	0.20196	0.23836	796.172	0.85018	0.39281	0.19102	0.10038
576	0.20368	0.26589	0.20271	0.24017	796.719	0.84111	0.40447	0.19831	0.10391
577	0.20862	0.26817	0.20356	0.24203	797.266	0.83945	0.40922	0.2067	0.10883
578	0.21368	0.27049	0.20449	0.24399	797.813	0.82242	0.42163	0.21251	0.11128
579	0.2188	0.27283	0.20548	0.24601	798.36	0.80696	0.4319	0.21888	0.11487
580	0.22393	0.27517	0.20653	0.24805	798.906	0.79965	0.44029	0.22674	0.12105
581	0.22908	0.27762	0.20761	0.25019	799.453	0.79844	0.44812	0.23148	0.12596
582	0.23409	0.2801	0.2088	0.25237	800	0.78144	0.45856	0.23497	0.1308
583	0.23895	0.28261	0.21002	0.25457	800.547	0.76349	0.4661	0.24048	0.13215
584	0.24365	0.28515	0.21125	0.25679	801.093	0.75349	0.47273	0.24498	0.13746
585	0.24817	0.28772	0.21252	0.25906	801.64	0.74795	0.48619	0.2539	0.14194
586	0.2524	0.29036	0.21389	0.26135	802.187	0.74575	0.49166	0.26424	0.14742
587	0.25631	0.29304	0.21531	0.26374	802.734	0.73584	0.5034	0.26382	0.1508
588	0.25989	0.29576	0.21672	0.26615	803.28	0.72395	0.51805	0.27865	0.15974
589	0.2631	0.29853	0.21817	0.26864	803.827	0.72235	0.53314	0.28553	0.1659
590	0.26593	0.30135	0.21969	0.27122	804.373	0.71375	0.54465	0.29891	0.17218
591	0.26838	0.30425	0.22126	0.27386	804.92	0.69849	0.5581	0.30557	0.1777
592	0.2703	0.30715	0.22284	0.27654	805.467	0.68476	0.56019	0.30757	0.18448
593	0.27171	0.31007	0.22441	0.27923	806.013	0.68433	0.58443	0.32183	0.18685
594	0.27265	0.31303	0.226	0.28196	806.56	0.68058	0.59454	0.32993	0.19823
595	0.27311	0.31606	0.22761	0.28474	807.106	0.66558	0.60262	0.33585	0.20347
596	0.27307	0.31908	0.22921	0.28752	807.653	0.6603	0.62196	0.34818	0.21377
597	0.27242	0.32228	0.23085	0.2904	808.199	0.64503	0.62643	0.35107	0.22074
598	0.27128	0.32548	0.2325	0.29326	808.746	0.64689	0.64122	0.36157	0.22292
599	0.2697	0.32876	0.2342	0.29613	809.292	0.62979	0.64955	0.37422	0.23327
600	0.26774	0.3321	0.23591	0.29902	809.839	0.63403	0.65768	0.38246	0.24107
601	0.26546	0.33544	0.2376	0.30187	810.385	0.6241	0.6731	0.38782	0.24751
602	0.26276	0.33894	0.23934	0.30479	810.931	0.61661	0.69042	0.40477	0.25713
603	0.25979	0.34242	0.24111	0.30769	811.478	0.61046	0.71012	0.41815	0.26729
604	0.25661	0.34596	0.24292	0.31063	812.024	0.61338	0.72377	0.43422	0.28174
605	0.25327	0.34954	0.24475	0.31362	812.57	0.60293	0.74281	0.44907	0.28753
606	0.24979	0.35315	0.24657	0.31662	813.117	0.58897	0.7582	0.45508	0.29862
607	0.24612	0.35675	0.24844	0.31963	813.663	0.57893	0.75967	0.46849	0.30876
608	0.24248	0.36033	0.25034	0.32267	814.209	0.57348	0.7674	0.47828	0.31583
609	0.23884	0.36391	0.25226	0.32571	814.756	0.56027	0.77484	0.47964	0.32653
610	0.23526	0.36748	0.25419	0.32875	815.302	0.54994	0.7909	0.48754	0.33532
611	0.2318	0.37103	0.2561	0.33183	815.848	0.54892	0.80061	0.51571	0.34562
612	0.22846	0.37455	0.25808	0.33488	816.394	0.53722	0.80735	0.52336	0.3577
613	0.22533	0.37803	0.26005	0.33792	816.94	0.53212	0.82137	0.52799	0.36742
614	0.22244	0.38151	0.26205	0.34092	817.487	0.53219	0.82902	0.54328	0.37954
615	0.21978	0.38495	0.2641	0.3439	818.033	0.5232	0.85239	0.56028	0.39022
616	0.21736	0.3883	0.26618	0.3469	818.579	0.51659	0.86708	0.57084	0.40488
617	0.21528	0.39152	0.26828	0.34988	819.125	0.51244	0.87018	0.58686	0.41761
618	0.21355	0.39472	0.27044	0.35291	819.671	0.50914	0.88621	0.60008	0.42905
619	0.21212	0.39783	0.27263	0.35596	820.217	0.49427	0.89531	0.6153	0.44068
620	0.21101	0.40084	0.27484	0.35903	820.763	0.48977	0.9021	0.61888	0.45056
621	0.21024	0.40373	0.27705	0.36211	821.309	0.48991	0.90785	0.63102	0.47075
622	0.20984	0.40647	0.2793	0.36523	821.855	0.48316	0.91767	0.64955	0.47923
623	0.20989	0.40911	0.28156	0.36836	822.401	0.47646	0.91917	0.66118	0.492
624	0.21033	0.41157	0.28384	0.37149	822.947	0.47029	0.9304	0.67028	0.50496
625	0.21118	0.41387	0.2861	0.37461	823.493	0.46509	0.94514	0.69055	0.51663
626	0.21245	0.41602	0.28834	0.37772	824.039	0.46173	0.93997	0.69429	0.53799
627	0.21414	0.41807	0.29056	0.38083	824.585	0.45703	0.94862	0.71935	0.54702
628	0.21638	0.41986	0.29272	0.38386	825.131	0.45752	0.96369	0.73278	0.56262
629	0.21902	0.42148	0.29483	0.38686	825.677	0.45321	0.96349	0.7385	0.57608
630	0.2221	0.42295	0.29694	0.38984	826.223	0.44401	0.96886	0.75253	0.5839
631	0.22561	0.42428	0.29904	0.39281	826.769	0.43784	0.97101	0.7587	0.60757
632	0.22952	0.42545	0.30109	0.39579	827.315	0.43057	0.97266	0.7666	0.6259
633	0.23385	0.42636	0.30302	0.39863	827.86	0.43266	0.97977	0.78033	0.63331
634	0.2386	0.42713	0.30495	0.40144	828.406	0.42221	0.98506	0.79574	0.64779
635	0.2437	0.42773	0.30681	0.40421	828.952	0.41944	0.99142	0.80928	0.66503
636	0.24916	0.42817	0.30858	0.40694	829.498	0.41548	0.99623	0.82183	0.68547
637	0.25502	0.42845	0.31029	0.40962	830.043	0.41417	0.99366	0.83193	0.70128
638	0.26122	0.42854	0.31188	0.41219	830.589	0.40946	0.99661	0.84468	0.70167
639	0.26782	0.42855	0.3134	0.41476	831.135	0.40336	0.99355	0.85639	0.72702
640	0.27472	0.42844	0.31481	0.41727	831.681	0.40462	1	0.86659	0.73846
641	0.28193	0.42821	0.31612	0.41972	832.226	0.40775	0.99635	0.87161	0.75148
642	0.28948	0.42785	0.31735	0.4221	832.772	0.40289	0.99214	0.87374	0.76579
643	0.29718	0.42737	0.31845	0.42436	833.318	0.39256	0.98836	0.89201	0.78124
644	0.30506	0.42681	0.31944	0.42655	833.863	0.3857	0.98261	0.89787	0.79594
645	0.31311	0.42622	0.32035	0.42865	834.409	0.39212	0.98222	0.91116	0.80543
646	0.32124	0.42558	0.32116	0.43064	834.954	0.38428	0.9723	0.93507	0.81551
647	0.32938	0.42488	0.32189	0.43255	835.5	0.38214	0.97307	0.91821	0.82648
648	0.33751	0.42414	0.32254	0.43441	836.045	0.38103	0.96293	0.92951	0.84314
649	0.34556	0.42344	0.32309	0.43618	836.591	0.37907	0.95732	0.93704	0.85174
650	0.35366	0.42276	0.32356	0.4379	837.136	0.37574	0.94441	0.94505	0.86508
651	0.36173	0.42207	0.32396	0.43955	837.682	0.37396	0.94374	0.94179	0.87281
652	0.36973	0.4214	0.32428	0.44117	838.227	0.36571	0.93615	0.95623	0.88586
653	0.3776	0.42081	0.32455	0.44277	838.773	0.36684	0.93239	0.95617	0.89814
654	0.3854	0.42031	0.32478	0.44428	839.318	0.36356	0.92916	0.9755	0.91052
655	0.39299	0.4199	0.32495	0.44575	839.864	0.36786	0.91983	0.97087	0.92153
656	0.40043	0.41957	0.3251	0.44719	840.409	0.35805	0.91308	0.97587	0.93203
657	0.4076	0.41934	0.32521	0.44858	840.954	0.36071	0.90724	0.99293	0.93712
658	0.41444	0.41921	0.3253	0.44989	841.5	0.36209	0.90479	0.99646	0.94751
659	0.42089	0.41923	0.3254	0.45115	842.045	0.3583	0.89614	0.98207	0.95401
660	0.42686	0.41942	0.32551	0.45239	842.59	0.35719	0.88041	0.99108	0.95839
661	0.43253	0.41978	0.32567	0.45364	843.136	0.35177	0.86866	0.9821	0.96449
662	0.43781	0.4203	0.32586	0.45486	843.681	0.34249	0.86314	0.98554	0.96182
663	0.4427	0.42098	0.32607	0.45608	844.226	0.34583	0.86033	0.98559	0.97087
664	0.44728	0.42183	0.32636	0.45737	844.772	0.33687	0.84201	0.98073	0.96782
665	0.45133	0.42289	0.32674	0.45862	845.317	0.33991	0.83771	0.98622	0.97918
666	0.45512	0.42417	0.3272	0.45993	845.862	0.3402	0.8328	0.99345	0.98488
667	0.45853	0.42561	0.32773	0.46125	846.407	0.34286	0.81584	0.99626	0.99454
668	0.46159	0.42721	0.32835	0.46261	846.952	0.33643	0.81716	1	0.9971
669	0.46441	0.42902	0.32909	0.46406	847.497	0.33506	0.80328	0.98539	0.99296
670	0.46691	0.43103	0.32998	0.46558	848.043	0.33316	0.78355	0.98586	0.99148
671	0.46923	0.43326	0.33101	0.46724	848.588	0.33414	0.77616	0.97762	0.99361
672	0.4713	0.43567	0.33215	0.46895	849.133	0.32817	0.76738	0.97362	1
673	0.47321	0.43824	0.33342	0.47071	849.678	0.33196	0.75867	0.97296	0.9849
674	0.47505	0.44098	0.33485	0.47257	850.223	0.33016	0.75837	0.97482	0.98766
675	0.47679	0.44388	0.33638	0.47452	850.768	0.318	0.73878	0.9567	0.98823
676	0.47851	0.44703	0.3381	0.47657	851.313	0.32328	0.72729	0.97	0.97946
677	0.48023	0.45031	0.33996	0.47874	851.858	0.3233	0.71497	0.95348	0.98603
678	0.48203	0.45366	0.34196	0.48099	852.403	0.31406	0.71133	0.95267	0.98198
679	0.484	0.45708	0.34411	0.48334	852.948	0.31548	0.70099	0.9406	0.97592
680	0.4862	0.46074	0.34647	0.48597	853.493	0.3143	0.68663	0.92769	0.96796
681	0.48865	0.46445	0.34893	0.48866	854.038	0.31476	0.67654	0.92748	0.96515
682	0.49131	0.46822	0.35153	0.49149	854.583	0.30634	0.67092	0.92273	0.95735
683	0.49432	0.47202	0.35426	0.49444	855.127	0.31461	0.66689	0.92601	0.95654
684	0.49778	0.47585	0.35709	0.49751	855.672	0.30922	0.65843	0.91125	0.95768
685	0.50175	0.47982	0.36008	0.50069	856.217	0.31018	0.63627	0.90762	0.94583
686	0.50617	0.48378	0.36315	0.50407	856.762	0.29916	0.62614	0.89544	0.93023
687	0.51121	0.48773	0.36633	0.50756	857.307	0.30393	0.62579	0.88958	0.92262
688	0.51679	0.49173	0.3696	0.51113	857.851	0.30497	0.61716	0.88745	0.92248
689	0.5229	0.4958	0.37295	0.51479	858.396	0.29817	0.60154	0.88092	0.9136
690	0.5297	0.4999	0.37638	0.51853	858.941	0.30173	0.59217	0.86734	0.9037
691	0.53741	0.50405	0.38003	0.52242	859.486	0.29816	0.59162	0.86506	0.90138
692	0.54569	0.50815	0.38372	0.52635	860.03	0.29855	0.57931	0.86177	0.89418
693	0.55461	0.51223	0.38748	0.53035	860.575	0.29617	0.57296	0.85019	0.88901
694	0.56412	0.51628	0.39132	0.53445	861.12	0.29532	0.56249	0.85622	0.87918
695	0.57404	0.52025	0.39514	0.53855	861.664	0.30364	0.56287	0.84002	0.87317
696	0.5851	0.52417	0.39908	0.54281	862.209	0.2871	0.55796	0.84372	0.85998
697	0.59689	0.52804	0.40293	0.54701	862.754	0.29419	0.5415	0.823	0.85504
698	0.60941	0.53183	0.40676	0.55126	863.298	0.29643	0.53313	0.82044	0.84472
699	0.62251	0.53551	0.41057	0.55553	863.843	0.29099	0.5237	0.81109	0.83505
700	0.63577	0.53901	0.4143	0.5597	864.387	0.29291	0.52248	0.80348	0.82799
701	0.65039	0.54251	0.418	0.5639	864.932	0.2804	0.50997	0.79575	0.81455
702	0.66548	0.54592	0.42157	0.56801	865.476	0.28259	0.50419	0.78966	0.81111
703	0.68084	0.54926	0.42509	0.57211	866.021	0.28522	0.50147	0.77244	0.79922
704	0.69661	0.55251	0.42855	0.57616	866.565	0.27983	0.48813	0.76238	0.78888
705	0.71323	0.55565	0.43192	0.58002	867.11	0.27464	0.48429	0.76065	0.77533
706	0.72985	0.55877	0.43528	0.58394	867.654	0.27477	0.47304	0.74458	0.76193
707	0.74614	0.56179	0.4384	0.5876	868.199	0.27329	0.46632	0.7427	0.75484
708	0.76242	0.56469	0.44146	0.59115	868.743	0.26886	0.46003	0.7301	0.74734
709	0.77901	0.56748	0.44447	0.59463	869.287	0.26891	0.4598	0.72699	0.74262
710	0.79616	0.5702	0.44734	0.59803	869.832	0.26817	0.45547	0.72163	0.73401
711	0.81182	0.57288	0.45004	0.60135	870.376	0.26428	0.44394	0.71557	0.72308
712	0.82796	0.57544	0.45263	0.60453	870.92	0.26563	0.43832	0.70596	0.71318
713	0.84367	0.57793	0.45515	0.60762	871.465	0.26203	0.43079	0.69692	0.70306
714	0.85886	0.58035	0.45756	0.61063	872.009	0.26434	0.4296	0.70511	0.69428
715	0.87384	0.58275	0.45984	0.61351	872.553	0.26534	0.42774	0.69618	0.69339
716	0.88728	0.58507	0.46201	0.61622	873.097	0.26289	0.41873	0.69233	0.68128
717	0.90133	0.58735	0.46407	0.61889	873.642	0.25363	0.41884	0.68053	0.66982
718	0.91457	0.58965	0.46603	0.62148	874.186	0.25753	0.40982	0.67257	0.65987
719	0.92673	0.59198	0.4679	0.62396	874.73	0.25264	0.40188	0.66109	0.64411
720	0.93813	0.59433	0.46973	0.62635	875.274	0.24392	0.39062	0.64547	0.63463
721	0.94933	0.59666	0.47158	0.62869	875.818	0.24978	0.38532	0.63908	0.62117
722	0.95751	0.59897	0.47336	0.63088	876.362	0.25409	0.37925	0.62537	0.61551
723	0.96745	0.60136	0.47518	0.63308	876.906	0.23903	0.38687	0.62729	0.61566
724	0.97569	0.60383	0.47698	0.63533	877.451	0.24175	0.37883	0.62442	0.60668
725	0.97822	0.6063	0.4787	0.6376	877.995	0.24765	0.37049	0.60733	0.59634
726	0.98751	0.60885	0.48058	0.63987	878.539	0.24269	0.36317	0.60338	0.58856
727	0.99216	0.61142	0.48248	0.64206	879.083	0.24324	0.35825	0.59607	0.58283
728	0.99356	0.61407	0.48439	0.64429	879.627	0.23069	0.35251	0.59391	0.56882
729	0.9934	0.61678	0.48635	0.64656	880.171	0.22828	0.34595	0.56797	0.55866
730	0.99397	0.61953	0.4884	0.64886	880.715	0.2329	0.34215	0.5629	0.55017
731	1	0.6225	0.49072	0.65133	881.259	0.22837	0.33686	0.56381	0.53161
732	0.99872	0.62542	0.49298	0.65371	881.802	0.22755	0.33566	0.55163	0.53155
733	0.9964	0.62846	0.49539	0.65627	882.346	0.22053	0.333	0.54945	0.51928
734	0.9941	0.63162	0.49797	0.65896	882.89	0.22223	0.33438	0.54959	0.51912
735	0.99182	0.6349	0.50068	0.66169	883.434	0.22418	0.32457	0.53971	0.51095
736	0.98954	0.63821	0.50361	0.66447	883.978	0.21733	0.32839	0.53417	0.50811
737	0.98387	0.64185	0.5068	0.66748	884.522	0.21994	0.31349	0.52516	0.50359
738	0.97569	0.64553	0.51018	0.67066	885.066	0.21952	0.31539	0.51392	0.49546
739	0.96799	0.64932	0.51373	0.67392	885.609	0.21529	0.31241	0.51169	0.48315
740	0.9619	0.65326	0.51748	0.67722	886.153	0.21009	0.31197	0.51398	0.47688
741	0.95203	0.65725	0.52146	0.68083	886.697	0.20792	0.3055	0.49665	0.46657
742	0.93909	0.66146	0.52565	0.68451	887.24	0.21004	0.30289	0.50224	0.46467
743	0.92675	0.66579	0.53006	0.68844	887.784	0.20809	0.30402	0.49249	0.46426
744	0.91437	0.6702	0.53466	0.69256	888.328	0.20541	0.2989	0.48713	0.45205
745	0.90089	0.67469	0.53946	0.69681	888.872	0.20689	0.29527	0.49239	0.45265
746	0.88522	0.67933	0.54454	0.70124	889.415	0.20473	0.29479	0.48185	0.44685
747	0.86819	0.68423	0.54964	0.70589	889.959	0.20183	0.29557	0.47142	0.43477
748	0.84959	0.68933	0.55497	0.71073	890.502	0.20227	0.29117	0.47611	0.42749
749	0.82997	0.69449	0.56053	0.71568	891.046	0.19782	0.28672	0.46896	0.42457
750	0.80979	0.69975	0.56634	0.72076	891.59	0.19719	0.28577	0.4635	0.42303
751	0.78917	0.70546	0.57257	0.7261	892.133	0.1934	0.28353	0.46256	0.41281
752	0.76612	0.7114	0.57883	0.73147	892.677	0.19369	0.28395	0.45054	0.40795
753	0.74269	0.71744	0.58531	0.73713	893.22	0.19214	0.2819	0.4479	0.40367
754	0.71879	0.72367	0.59203	0.74307	893.764	0.18817	0.27102	0.44153	0.39959
755	0.69437	0.73012	0.59903	0.74922	894.307	0.18307	0.27137	0.44194	0.38803
756	0.66958	0.73677	0.60637	0.75549	894.85	0.19069	0.27141	0.43525	0.39024
757	0.64426	0.74377	0.61395	0.76206	895.394	0.18029	0.26859	0.42747	0.38055
758	0.61846	0.75096	0.6218	0.76891	895.937	0.18052	0.26306	0.41805	0.36767
759	0.59239	0.75813	0.62975	0.77593	896.481	0.18231	0.25802	0.42482	0.36805
760	0.56616	0.76534	0.63778	0.78307	897.024	0.18582	0.26357	0.41023	0.36103
761	0.53971	0.77295	0.64603	0.79032	897.567	0.17597	0.25494	0.41118	0.35863
762	0.51392	0.78036	0.65453	0.79774	898.111	0.17466	0.25349	0.41254	0.35277
763	0.48844	0.78818	0.66324	0.80534	898.654	0.17282	0.25375	0.4058	0.35409
764	0.46357	0.79617	0.67204	0.81299	899.197	0.16798	0.25648	0.39752	0.34508
765	0.43931	0.80422	0.68093	0.82069	899.74	0.1701	0.25868	0.39376	0.34482
766	0.41525	0.81232	0.69006	0.8286	900.284	0.16622	0.24795	0.38958	0.3374
767	0.39268	0.82035	0.69936	0.83634	900.827	0.16632	0.25129	0.38423	0.33115
768	0.37064	0.82841	0.70883	0.84411	901.37	0.16437	0.24771	0.38317	0.33378
769	0.34935	0.83659	0.71846	0.85192	901.913	0.1567	0.24614	0.3794	0.33192
770	0.32878	0.84484	0.72826	0.85978	902.456	0.16145	0.24352	0.37931	0.32925
771	0.30861	0.85294	0.73823	0.86765	903	0.15438	0.2412	0.37293	0.32335
772	0.28988	0.86102	0.74833	0.87531	903.543	0.1603	0.23926	0.37376	0.31843
773	0.27169	0.86928	0.75845	0.88288	904.086	0.16215	0.24046	0.37475	0.31269
774	0.25427	0.8772	0.76864	0.89041	904.629	0.1561	0.23827	0.37593	0.3099
775	0.2376	0.88486	0.77885	0.89785	905.172	0.15506	0.23904	0.36146	0.3008
776	0.22147	0.89296	0.78897	0.90501	905.715	0.14904	0.23505	0.36203	0.2982
777	0.20652	0.90057	0.79933	0.91209	906.258	0.14904	0.23566	0.35479	0.29347
778	0.19231	0.90826	0.80903	0.91881	906.801	0.14522	0.23449	0.34908	0.28973
779	0.17891	0.91586	0.81897	0.92512	907.344	0.1422	0.22078	0.34851	0.28553
780	0.16626	0.92327	0.82912	0.93116	907.887	0.14309	0.22115	0.34472	0.28263
781	0.1542	0.93039	0.8387	0.93718	908.43	0.14371	0.22118	0.33401	0.27994
782	0.14326	0.93742	0.84881	0.94235	908.973	0.13532	0.21766	0.3386	0.2769
783	0.13288	0.94428	0.85896	0.94763	909.516	0.13663	0.22138	0.33378	0.2787
784	0.12315	0.95115	0.86898	0.95263	910.058	0.14137	0.22419	0.32879	0.26697
785	0.11403	0.95774	0.87872	0.95736	910.601	0.13979	0.21449	0.32595	0.26485
786	0.10542	0.96343	0.88807	0.96209	911.144	0.13367	0.2146	0.32388	0.26417
787	0.09756	0.96912	0.89679	0.96618	911.687	0.13353	0.21602	0.32425	0.26276
788	0.09003	0.97497	0.90641	0.97011	912.23	0.13176	0.21201	0.32267	0.26
789	0.08292	0.98034	0.91586	0.97345	912.773	0.12807	0.2089	0.31575	0.25696
790	0.07621	0.98489	0.92463	0.97651	913.315	0.1265	0.20827	0.31918	0.25998
791	0.06982	0.98849	0.93262	0.98005	913.858	0.12861	0.21272	0.31305	0.24877
792	0.06415	0.99194	0.93996	0.98277	914.401	0.13238	0.20871	0.31163	0.24501
793	0.0588	0.99511	0.94764	0.98509	914.943	0.1241	0.21351	0.3092	0.24567
794	0.05386	0.99732	0.95536	0.98764	915.486	0.1241	0.20831	0.30395	0.24202
795	0.04929	0.99865	0.96229	0.99014	916.029	0.12051	0.20599	0.30772	0.24185
796	0.04496	0.99963	0.96757	0.99185	916.571	0.12022	0.2043	0.30303	0.24216
797	0.04117	1	0.97534	0.99346	917.114	0.12591	0.20722	0.30407	0.24133
798	0.03765	0.99914	0.9802	0.99485	917.656	0.11599	0.20679	0.29994	0.23577
799	0.03445	0.99741	0.98447	0.99606	918.199	0.1164	0.20337	0.29903	0.23524
800	0.0315	0.99495	0.98861	0.99732	918.742	0.1172	0.20576	0.29767	0.23204
801	0.02874	0.99184	0.99218	0.9988	919.284	0.11808	0.19762	0.29554	0.22917
802	0.02628	0.98725	0.99518	0.99894	919.827	0.11268	0.20298	0.28966	0.23014
803	0.02398	0.98176	0.99689	0.99968	920.369	0.11766	0.19966	0.28712	0.22344
804	0.02189	0.97511	0.99784	1	920.912	0.1124	0.19574	0.29008	0.22439
805	0.01996	0.96753	0.99873	0.99988	921.454	0.10793	0.19329	0.28841	0.23097
806	0.01819	0.95933	1	0.99971	921.996	0.11302	0.19814	0.28073	0.22311
807	0.0166	0.94919	0.99784	0.99928	922.539	0.10862	0.19554	0.27724	0.22345
808	0.01513	0.93784	0.99563	0.99828	923.081	0.10681	0.19427	0.28294	0.21671
809	0.0138	0.92564	0.99296	0.99722	923.624	0.11031	0.19125	0.27896	0.21645
810	0.01258	0.91234	0.98968	0.99604	924.166	0.10736	0.19231	0.27445	0.21603
811	0.01146	0.89762	0.98574	0.99438	924.708	0.10649	0.18884	0.27383	0.21401
812	0.01051	0.88204	0.98041	0.99155	925.25	0.10378	0.18902	0.27166	0.21549
813	0.00961	0.86471	0.97456	0.98849	925.793	0.10244	0.18845	0.27376	0.21276
814	0.00878	0.84648	0.96743	0.98514	926.335	0.10158	0.18714	0.2705	0.208
815	0.00802	0.82719	0.95935	0.98126	926.877	0.10437	0.1851	0.26655	0.20733
816	0.00732	0.80651	0.95088	0.97665	927.419	0.09658	0.18627	0.26661	0.20617
817	0.00669	0.78464	0.94046	0.97153	927.962	0.10275	0.18404	0.26834	0.20819
818	0.00612	0.76197	0.92913	0.96512	928.504	0.10064	0.18631	0.2633	0.2056
819	0.0056	0.73851	0.91689	0.95808	929.046	0.09818	0.17783	0.26365	0.20017
820	0.00511	0.714	0.90348	0.95048	929.588	0.09264	0.17288	0.25966	0.20065
821	0.00466	0.68832	0.88873	0.94209	930.13	0.09839	0.17674	0.26088	0.20326
822	0.00425	0.66264	0.87327	0.93196	930.672	0.09179	0.17915	0.25953	0.20243
823	0.00388	0.63558	0.85595	0.9207	931.214	0.09211	0.17454	0.25804	0.19989
824	0.00352	0.60816	0.83789	0.90868	931.756	0.09531	0.17684	0.25131	0.19757
825	0.00323	0.58032	0.81898	0.89569	932.298	0.09531	0.17326	0.25914	0.19962
826	0.00292	0.55191	0.79897	0.88155	932.84	0.0921	0.17589	0.25368	0.19932
827	0.00267	0.52376	0.77812	0.8667	933.382	0.09811	0.17108	0.25207	0.19581
828	0.00245	0.4954	0.75626	0.85012	933.924	0.0939	0.17299	0.24848	0.19267
829	0.00224	0.46753	0.73358	0.83264	934.466	0.09054	0.16966	0.24702	0.1949
830	0.00205	0.44012	0.71008	0.81418	935.008	0.0897	0.16566	0.24348	0.19672
831	0.00189	0.41314	0.68591	0.7946	935.55	0.08682	0.16617	0.24949	0.19611
832	0.00174	0.38776	0.66193	0.77413	936.092	0.09176	0.16456	0.24156	0.18712
833	0.00159	0.3629	0.63679	0.75248	936.634	0.08635	0.16388	0.24677	0.18739
834	0.00146	0.33916	0.61166	0.73002	937.176	0.08878	0.16581	0.24298	0.18967
835	0.00135	0.31635	0.58635	0.70674	937.717	0.08742	0.16693	0.24213	0.18914
836	0.00126	0.29429	0.56066	0.68265	938.259	0.08853	0.164	0.24096	0.1889
837	0.00116	0.27371	0.53551	0.65804	938.801	0.08576	0.16204	0.2369	0.18877
838	0.00108	0.25407	0.51049	0.63274	939.343	0.08438	0.16047	0.22997	0.19054
839	0.000996699	0.23541	0.48604	0.60722	939.884	0.08843	0.15372	0.2365	0.18172
840	0.000922052	0.21769	0.46197	0.58139	940.426	0.09365	0.15722	0.23699	0.18111
841	0.000858765	0.20092	0.43817	0.55536	940.968	0.08348	0.15823	0.23381	0.18714
842	0.000808459	0.18566	0.4155	0.5302	941.51	0.083	0.15447	0.22757	0.18012
843	0.000772759	0.17126	0.39308	0.5048	942.051	0.08622	0.15718	0.23122	0.18581
844	0.000727321	0.15784	0.37125	0.47996	942.593	0.08763	0.15689	0.2282	0.18526
845	0.000683507	0.14528	0.34995	0.4554	943.134	0.0805	0.15194	0.23065	0.17955
846	0.000652674	0.13348	0.3292	0.43097	943.676	0.07945	0.15144	0.22566	0.18522
847	0.000612105	0.12283	0.3097	0.40763	944.218	0.07727	0.14874	0.22414	0.18147
848	0.000581993	0.113	0.29095	0.38454	944.759	0.08445	0.15107	0.22178	0.17597
849	0.000553686	0.10395	0.27308	0.36225	945.301	0.08758	0.14461	0.21588	0.17645
850	0.000524476	0.09557	0.25599	0.34055	945.842	0.07934	0.15055	0.22125	0.18104
851	0.000495266	0.08779	0.23961	0.31937	946.384	0.08132	0.14444	0.22054	0.17652
852	0.000466057	0.08077	0.22434	0.29932	946.925	0.08229	0.14073	0.21539	0.1736
853	0.000448206	0.07425	0.20978	0.27987	947.466	0.08331	0.1436	0.21814	0.17366
854	0.000422242	0.0682	0.19606	0.26134	948.008	0.08121	0.14192	0.21323	0.17371
855	0.000393033	0.06254	0.18299	0.24354	948.549	0.08219	0.13993	0.21417	0.17867
856	0.000376805	0.05721	0.17047	0.22641	949.091	0.08038	0.13485	0.20583	0.17469
857	0.000352464	0.05238	0.15881	0.21056	949.632	0.07974	0.14066	0.21041	0.1692
858	0.000329745	0.04796	0.1477	0.19557	950.173	0.0807	0.13764	0.20809	0.17001
859	0.000331368	0.04392	0.1373	0.18155	950.715	0.07809	0.13109	0.20494	0.17182
860	0.000326499	0.04019	0.12741	0.16823	951.256	0.08153	0.13732	0.20647	0.1707
861	0.000302158	0.03673	0.11795	0.15553	951.797	0.08379	0.13186	0.20445	0.17049
862	0.000305404	0.03361	0.10934	0.14386	952.338	0.07835	0.13207	0.20689	0.16622
863	0.000284308	0.03077	0.10124	0.13282	952.88	0.07906	0.13349	0.19993	0.16844
864	0.000269703	0.02817	0.09381	0.12263	953.421	0.08019	0.13639	0.20354	0.16402
865	0.000263212	0.02586	0.08689	0.11314	953.962	0.08377	0.12922	0.20663	0.16372
866	0.000259966	0.0237	0.08043	0.10425	954.503	0.08226	0.13117	0.19042	0.16549
867	0.000258343	0.02178	0.07458	0.09617	955.044	0.08329	0.12682	0.19181	0.16397
868	0.00023887	0.02002	0.06915	0.08865	955.585	0.08521	0.12521	0.19763	0.16594
869	0.000224265	0.01843	0.06413	0.08171	956.126	0.07887	0.11999	0.19146	0.1638
870	0.000209661	0.01694	0.05943	0.07523	956.667	0.08209	0.12653	0.19158	0.1622
871	0.000198301	0.01555	0.05502	0.0692	957.208	0.07653	0.12153	0.19499	0.16064
872	0.000193433	0.0143	0.05103	0.0638	957.75	0.0794	0.12149	0.18946	0.16236
873	0.000198301	0.01319	0.04734	0.05884	958.291	0.07917	0.11827	0.19266	0.16266
874	0.000193433	0.01216	0.04391	0.05433	958.832	0.07846	0.11922	0.19554	0.16131
875	0.000175583	0.0112	0.04069	0.05012	959.372	0.08594	0.12016	0.18345	0.16443
876	0.000159355	0.01033	0.03768	0.04622	959.913	0.07787	0.11948	0.1802	0.16279
877	0.000167469	0.00955	0.03495	0.04268	960.454	0.07849	0.11579	0.18464	0.16153
878	0.000159355	0.00884	0.03243	0.03937	960.995	0.07873	0.1138	0.18765	0.15724
879	0.000154487	0.00822	0.03012	0.03635	961.536	0.07708	0.11619	0.17798	0.15309
880	0.000146373	0.00759	0.02795	0.0335	962.077	0.07872	0.11694	0.17852	0.15164
881	0.000135014	0.00704	0.02594	0.03086	962.618	0.08457	0.10908	0.17808	0.15771
882	0.000131768	0.00656	0.02412	0.02849	963.159	0.07211	0.10724	0.17363	0.15808
883	9.76902e-05	0.00608	0.02241	0.02627	963.699	0.08084	0.11164	0.17723	0.15032
884	8.8765e-05	0.00567	0.02088	0.02425	964.24	0.08396	0.1051	0.173	0.15222
885	9.28219e-05	0.00528	0.01943	0.02237	964.781	0.07645	0.10882	0.17735	0.15134
886	9.76902e-05	0.00492	0.01806	0.0206	965.322	0.07925	0.10555	0.17119	0.14907
887	7.75679e-05	0.00456	0.01681	0.01904	965.862	0.0856	0.11104	0.17364	0.15236
888	6.9941e-05	0.00422	0.01568	0.01758	966.403	0.0828	0.10963	0.16666	0.14771
889	7.1726e-05	0.00398	0.01458	0.01628	966.944	0.0743	0.10607	0.17521	0.14899
890	7.49715e-05	0.0037	0.01357	0.01503	967.484	0.08063	0.0991	0.16618	0.14909
891	7.33488e-05	0.00346	0.01261	0.01389	968.025	0.08152	0.10356	0.1699	0.15
892	6.68577e-05	0.00324	0.01171	0.01281	968.565	0.07609	0.10313	0.16714	0.15042
893	7.1726e-05	0.00303	0.0109	0.0118	969.106	0.08225	0.0983	0.17166	0.15057
894	6.36122e-05	0.00283	0.01015	0.0109	969.647	0.09157	0.10009	0.17079	0.14747
895	6.5235e-05	0.00264	0.00945	0.01006	970.187	0.07819	0.10468	0.16383	0.14273
896	7.33488e-05	0.00251	0.00882	0.0093	970.728	0.08372	0.09972	0.16509	0.14308
897	8.14626e-05	0.00238	0.00821	0.0086	971.268	0.09164	0.10127	0.15977	0.14312
898	7.49715e-05	0.00223	0.00768	0.00798	971.809	0.08259	0.09645	0.16144	0.14887
899	6.5235e-05	0.00209	0.00718	0.00736	972.349	0.08288	0.09909	0.15288	0.14048
900	6.03667e-05	0.00197	0.00671	0.00681	972.889	0.08597	0.09973	0.16181	0.14055
901	6.03667e-05	0.00188	0.00628	0.00631	973.43	0.09297	0.09854	0.15732	0.14015
902	5.71212e-05	0.00177	0.00589	0.00585	973.97	0.08509	0.09664	0.15526	0.14024
903	5.06301e-05	0.00167	0.00553	0.0054	974.511	0.08754	0.09539	0.15823	0.14374
904	4.57618e-05	0.00157	0.00518	0.00504	975.051	0.09023	0.09881	0.14879	0.1357
905	4.08936e-05	0.00149	0.00487	0.00468	975.591	0.08644	0.09602	0.15382	0.13872
906	3.92708e-05	0.00141	0.00458	0.00436	976.131	0.09393	0.0928	0.15193	0.13689
907	3.7648e-05	0.00133	0.00428	0.00405	976.672	0.09065	0.09338	0.14379	0.13471
908	3.44025e-05	0.00127	0.00403	0.00378	977.212	0.08851	0.09181	0.14879	0.13411
909	3.92708e-05	0.00121	0.0038	0.00353	977.752	0.08693	0.09453	0.15477	0.13431
910	3.1157e-05	0.00115	0.00358	0.00328	978.292	0.09153	0.08926	0.14859	0.13591
911	1.75258e-05	0.00109	0.00337	0.00305	978.833	0.08741	0.09124	0.14824	0.13241
912	1.97977e-05	0.00103	0.00317	0.00284	979.373	0.09461	0.0873	0.15154	0.13627
913	1.81749e-05	0.000985778	0.00299	0.00265	979.913	0.08914	0.08966	0.14043	0.13006
914	1.24953e-05	0.000937692	0.00284	0.00248	980.453	0.08939	0.07994	0.14609	0.13135
915	6.49104e-06	0.000889605	0.00268	0.00231	980.993	0.09158	0.09682	0.14041	0.13648
916	8.1138e-07	0.000846327	0.00253	0.00215	981.533	0.09512	0.08694	0.14276	0.12589
917	0	0.000807857	0.00239	0.00202	982.073	0.09135	0.08853	0.13246	0.12825
918	5.03056e-06	0.000776601	0.00227	0.00192	982.613	0.09689	0.09565	0.14152	0.12426
919	2.92097e-06	0.000733323	0.00215	0.00179	983.153	0.09372	0.08024	0.14528	0.12599
920	3.57007e-06	0.000699662	0.00203	0.00168	983.693	0.09535	0.08225	0.1358	0.12509
921	5.19283e-06	0.000675619	0.00192	0.00159	984.233	0.08942	0.08714	0.13418	0.12105
922	1.94731e-06	0.000641958	0.00181	0.00149	984.773	0.09521	0.0823	0.14113	0.12541
923	1.16839e-05	0.000610702	0.00172	0.00141	985.313	0.09774	0.0903	0.13304	0.12687
924	1.49294e-05	0.000591467	0.00163	0.00133	985.853	0.09043	0.0902	0.1384	0.12267
925	1.65522e-05	0.000552998	0.00153	0.00124	986.393	0.10675	0.08541	0.13174	0.12682
926	1.65522e-05	0.000512124	0.00144	0.00115	986.933	0.09924	0.08813	0.12904	0.12037
927	8.43835e-06	0.000483272	0.00137	0.00109	987.472	0.10468	0.08081	0.13037	0.11725
928	5.19283e-06	0.000456824	0.00128	0.000999476	988.012	0.10201	0.0825	0.14039	0.12146
929	1.49294e-05	0.000444802	0.00121	0.00094742	988.552	0.10003	0.08599	0.12317	0.11655
930	1.81749e-05	0.000423163	0.00115	0.00088235	989.092	0.11099	0.08691	0.12617	0.11366
931	1.49294e-05	0.000401524	0.00108	0.000822486	989.631	0.09987	0.08603	0.12472	0.11382
932	1.81749e-05	0.000391907	0.00104	0.000793855	990.171	0.10402	0.07601	0.12378	0.11395
933	2.62887e-05	0.000365459	0.000981145	0.000744402	990.711	0.10381	0.08116	0.12428	0.1165
934	2.79115e-05	0.000351033	0.000938146	0.000710565	991.251	0.10521	0.08833	0.119	0.11157
935	3.27798e-05	0.000339012	0.000893193	0.000674126	991.79	0.10902	0.08098	0.12177	0.11158
936	3.92708e-05	0.00032699	0.000846286	0.000640289	992.33	0.09642	0.07954	0.12202	0.1114
937	4.57618e-05	0.000312564	0.000805242	0.000609056	992.869	0.10817	0.08329	0.12094	0.1163
938	4.90074e-05	0.000314186	0.000772016	0.00060385	993.409	0.10764	0.08271	0.10949	0.11112
939	4.57618e-05	0.000293329	0.000727063	0.000567411	993.949	0.10215	0.08416	0.11753	0.11469
940	4.57618e-05	0.000274095	0.00068211	0.000533575	994.488	0.11462	0.0823	0.11665	0.10388
941	4.57618e-05	0.000262073	0.000643021	0.000507547	995.028	0.11874	0.07833	0.11634	0.11385
942	4.41391e-05	0.000250051	0.000605886	0.000481519	995.567	0.11503	0.08192	0.11979	0.10899
943	3.44025e-05	0.000230816	0.000570706	0.000450285	996.107	0.1111	0.08239	0.11415	0.1079
944	3.60253e-05	0.000230816	0.000533571	0.000424257	996.646	0.10615	0.0839	0.11358	0.10756
945	3.7648e-05	0.000238029	0.000510117	0.000403434	997.185	0.11736	0.08383	0.12417	0.11045
946	4.08936e-05	0.000233221	0.000488618	0.000385215	997.725	0.11792	0.08328	0.11039	0.10272
947	3.92708e-05	0.000206773	0.000457346	0.000369598	998.264	0.11568	0.08106	0.10978	0.09981
948	4.25163e-05	0.000204369	0.000431938	0.000348776	998.804	0.1096	0.08869	0.12143	0.10402
949	3.92708e-05	0.00019956	0.000418257	0.00034357	999.343	0.1118	0.08691	0.11106	0.09789
950	4.41391e-05	0.000201964	0.000400667	0.00034357	999.882	0.11011	0.08446	0.10668	0.10544
951	4.90074e-05	0.000201964	0.000383076	0.000346173
952	4.73846e-05	0.000194751	0.000361577	0.00034357
953	5.06301e-05	0.000185134	0.000342032	0.000338364
954	3.7648e-05	0.000165899	0.00031467	0.000327953
955	3.1157e-05	0.000149069	0.000293171	0.000320145
956	2.95342e-05	0.000134643	0.000267763	0.000312336
957	2.62887e-05	0.000122621	0.0002404	0.000299322
958	1.81749e-05	0.000115408	0.000218901	0.000281103
959	1.97977e-05	0.0001106	0.000203265	0.000265486
960	1.33066e-05	9.85778e-05	0.000173948	0.000223841
961	9.41201e-06	8.65562e-05	0.000146115	0.000182196
962	2.30432e-05	9.13648e-05	0.00013095	0.000169182
963	2.79115e-05	8.41518e-05	0.000107496	0.000137949
964	3.60253e-05	8.41518e-05	9.77236e-05	0.00013014
965	4.41391e-05	8.41518e-05	8.59967e-05	0.000119729
966	5.54984e-05	9.73512e-05	8.01333e-05	0.000114523
967	7.33488e-05	0.000113004	8.79512e-05	0.000114523
968	8.95764e-05	0.0001106	9.18601e-05	0.000114523
969	9.60674e-05	0.000108195	9.38146e-05	0.000124935
970	0.000100936	0.000113004	8.99057e-05	0.000135346
971	0.000102558	0.000115408	8.59967e-05	0.000132743
972	0.000102558	0.0001106	8.20878e-05	0.000124935
973	9.44447e-05	8.89605e-05	5.86341e-05	0.000111023
974	9.76902e-05	8.41518e-05	6.05886e-05	0.000111921
975	9.60674e-05	7.69388e-05	5.27707e-05	9.61015e-05
976	9.93129e-05	6.97258e-05	4.49528e-05	8.58925e-05
977	0.000107427	6.73215e-05	3.90894e-05	9.37009e-05
978	0.000107427	6.49171e-05	4.29984e-05	9.89065e-05
979	0.000107427	5.52998e-05	3.3226e-05	7.28785e-05
980	0.000112295	5.52998e-05	3.3226e-05	7.02757e-05
981	0.000120409	5.52998e-05	3.3226e-05	7.28785e-05
982	0.0001269	5.52998e-05	2.74652e-05	7.28785e-05
983	0.000131768	4.56824e-05	2.34537e-05	6.76729e-05
984	0.000130145	3.60651e-05	1.36813e-05	4.68505e-05
985	0.000141505	3.36607e-05	9.77236e-06	4.27398e-05
986	0.000151241	3.84694e-05	1.36813e-05	4.68505e-05
987	0.000154487	4.32781e-05	1.75902e-05	5.20561e-05
988	0.000154487	2.64477e-05	1.95447e-06	2.34252e-05
989	0.00015611	2.1639e-05	0	1.56168e-05
990	0.000157732	2.1639e-05	5.86341e-06	2.08224e-05
991	0.000157732	2.40434e-05	5.86341e-06	2.08224e-05
992	0.000160978	1.92347e-05	1.95447e-06	1.56168e-05
993	0.000164223	1.68304e-05	9.77236e-06	2.08224e-05
994	0.000162601	1.4426e-05	7.81788e-06	1.3014e-05
995	0.000165846	1.92347e-05	5.86341e-06	2.34252e-05
996	0.000164223	2.40434e-05	7.81788e-06	2.34252e-05
997	0.000159355	2.64477e-05	9.77236e-06	1.3014e-05
998	0.00015611	1.68304e-05	9.77236e-06	5.20561e-06
999	0.000162601	0	7.81788e-06	0
1000	0.000160978	1.20217e-05	9.77236e-06	2.6028e-06

## Sheet: Figure_1c
	Abs.	Abs.	Abs.	Abs.		PL	PL	PL	PL
Wavelength	Y6	PY-IT	PYF-T-o	PY-V-γ	Wavelength	Y6	PY-IT	PYF-T-o	PY-V-γ
400	0.03031	0.13769	0.11703	0.26711	700.122	0.00354	0.00294	0.00279	0.00263
401	0.02788	0.14018	0.12083	0.26919	700.674	0.00356	0.00327	0.00265	0.00232
402	0.02552	0.14253	0.1244	0.27122	701.225	0.00325	0.00276	0.00273	0.00247
403	0.02322	0.14476	0.12776	0.2732	701.776	0.00354	0.00297	0.0032	0.00272
404	0.02099	0.14684	0.13089	0.27513	702.328	0.00345	0.0033	0.003	0.00246
405	0.01883	0.1488	0.1338	0.27701	702.879	0.00338	0.00326	0.00257	0.00221
406	0.01686	0.15015	0.13579	0.27872	703.43	0.00337	0.00289	0.00274	0.00238
407	0.01474	0.15179	0.13823	0.2804	703.981	0.00315	0.00288	0.00265	0.00222
408	0.01277	0.15357	0.14077	0.28201	704.533	0.0032	0.00255	0.00246	0.00206
409	0.01093	0.15545	0.14341	0.28368	705.084	0.00334	0.00268	0.00255	0.00237
410	0.00922	0.15738	0.1461	0.2855	705.635	0.00329	0.00292	0.0026	0.00198
411	0.00767	0.1593	0.14873	0.28732	706.186	0.00298	0.00278	0.00224	0.00209
412	0.00624	0.16122	0.15137	0.28923	706.738	0.00307	0.00247	0.00265	0.00219
413	0.00493	0.16307	0.15399	0.2913	707.289	0.00307	0.00244	0.0021	0.00195
414	0.00374	0.16482	0.15653	0.29347	707.84	0.00293	0.00238	0.0021	0.00175
415	0.00263	0.16644	0.15896	0.29563	708.391	0.00293	0.00239	0.00201	0.00194
416	0.00164	0.168	0.16136	0.29764	708.942	0.00287	0.0027	0.00201	0.00203
417	0.00096602	0.16985	0.16391	0.29952	709.493	0.00287	0.00249	0.00194	0.00175
418	0.000492975	0.17183	0.16654	0.30113	710.045	0.00283	0.0021	0.0022	0.0018
419	0.000192257	0.17392	0.16922	0.30269	710.596	0.00298	0.0025	0.00184	0.00202
420	4.86146e-05	0.17611	0.17196	0.30448	711.147	0.00272	0.00235	0.00231	0.00149
421	0	0.17829	0.17462	0.30662	711.698	0.00245	0.00229	0.00207	0.0018
422	3.18947e-05	0.18034	0.17726	0.30923	712.249	0.00275	0.0022	0.00218	0.00195
423	0.000116386	0.18226	0.17986	0.31192	712.8	0.00281	0.00206	0.00171	0.00143
424	0.000257943	0.18405	0.1824	0.31441	713.351	0.0028	0.0022	0.00215	0.002
425	0.000535847	0.18583	0.18498	0.3166	713.902	0.0027	0.00211	0.00213	0.00166
426	0.0011	0.18786	0.18777	0.31853	714.453	0.00267	0.0026	0.00174	0.002
427	0.00205	0.19035	0.19088	0.3202	715.004	0.00255	0.00199	0.00198	0.00175
428	0.00312	0.19291	0.19408	0.32159	715.555	0.00275	0.00205	0.00203	0.0019
429	0.00426	0.19548	0.19733	0.32286	716.106	0.00266	0.00243	0.00186	0.00209
430	0.00543	0.19801	0.20056	0.32426	716.657	0.00278	0.00212	0.00262	0.00205
431	0.0066	0.20041	0.20371	0.32604	717.208	0.0028	0.00311	0.00285	0.00282
432	0.00777	0.20261	0.20679	0.32837	717.759	0.00355	0.00356	0.00344	0.0037
433	0.00887	0.20468	0.20978	0.33087	718.31	0.00395	0.00373	0.00395	0.0049
434	0.00995	0.20667	0.2127	0.33346	718.861	0.00382	0.00324	0.00356	0.00606
435	0.01106	0.2087	0.21561	0.3361	719.412	0.00326	0.00256	0.00263	0.00565
436	0.01229	0.21094	0.21864	0.33874	719.962	0.00283	0.00235	0.00211	0.00453
437	0.01373	0.21351	0.22187	0.3413	720.513	0.00254	0.00207	0.00285	0.00378
438	0.01519	0.21621	0.22519	0.34371	721.064	0.00265	0.00261	0.00199	0.00329
439	0.01667	0.21901	0.22857	0.34594	721.615	0.00259	0.00232	0.00241	0.00329
440	0.01819	0.22192	0.23198	0.34821	722.166	0.00237	0.00189	0.00192	0.00251
441	0.01972	0.22491	0.2354	0.35061	722.717	0.00234	0.00182	0.0017	0.00222
442	0.0212	0.22787	0.23876	0.35307	723.267	0.00213	0.00188	0.00137	0.00188
443	0.02256	0.23073	0.24199	0.35546	723.818	0.00223	0.00166	0.00168	0.00181
444	0.02383	0.23354	0.24511	0.3579	724.369	0.00213	0.00174	0.00149	0.00171
445	0.02501	0.23634	0.24815	0.36033	724.92	0.002	0.00179	0.00111	0.00132
446	0.02611	0.23914	0.25111	0.36272	725.471	0.00205	0.00126	0.00121	0.00124
447	0.02713	0.2419	0.25399	0.36509	726.021	0.00202	0.00108	0.00159	0.00168
448	0.02804	0.24457	0.25679	0.3674	726.572	0.00206	0.00184	0.00163	0.00158
449	0.02889	0.24718	0.25952	0.36973	727.123	0.0023	0.00143	0.00158	0.00134
450	0.0297	0.24977	0.26225	0.37213	727.673	0.00209	0.00125	0.00146	0.0015
451	0.03048	0.25233	0.26499	0.37454	728.224	0.0019	0.00147	0.00109	0.00147
452	0.03124	0.25485	0.26774	0.37689	728.775	0.00208	0.00132	0.00098251	0.00105
453	0.032	0.25737	0.27053	0.37917	729.325	0.00174	0.0015	0.00111	0.0011
454	0.0328	0.26003	0.27348	0.38122	729.876	0.00163	0.00114	0.00101	0.00126
455	0.03361	0.26283	0.27657	0.38286	730.426	0.00175	0.00157	0.000853192	0.00101
456	0.03442	0.26571	0.27978	0.38402	730.977	0.00167	0.00126	0.00104	0.00126
457	0.03523	0.26867	0.28309	0.38471	731.528	0.00159	0.00117	0.00117	0.00113
458	0.03607	0.27168	0.28654	0.38494	732.078	0.00175	0.00157	0.000962744	0.00121
459	0.03694	0.27474	0.2901	0.38471	732.629	0.00173	0.000965751	0.00112	0.00101
460	0.03785	0.27781	0.29372	0.38411	733.179	0.00144	0.00112	0.000863829	0.00104
461	0.03887	0.28096	0.29742	0.38327	733.73	0.00148	0.00128	0.000465081	0.000735954
462	0.04001	0.28425	0.30125	0.3823	734.28	0.00132	0.00113	0.000709968	0.000780199
463	0.04124	0.28767	0.30514	0.38105	734.831	0.00156	0.00119	0.000601065	0.000836158
464	0.04254	0.29119	0.30904	0.37935	735.381	0.00128	0.00167	0.000813771	0.000892656
465	0.04392	0.29486	0.31296	0.37725	735.932	0.00141	0.000973597	0.000731872	0.000600674
466	0.04542	0.2987	0.31694	0.37477	736.482	0.00135	0.000737064	0.000897313	0.00109
467	0.04704	0.30271	0.321	0.37194	737.033	0.00136	0.000802894	0.000607139	0.000590152
468	0.04878	0.30683	0.32509	0.36884	737.583	0.00113	0.000960718	0.000775307	0.000616016
469	0.05061	0.31098	0.3291	0.3657	738.134	0.00122	0.000898522	0.000749177	0.000481767
470	0.05261	0.31519	0.3331	0.36304	738.684	0.0012	0.000862077	0.000420323	0.000670955
471	0.05482	0.31951	0.3371	0.36135	739.234	0.0011	0.00101	0.000522955	0.000471058
472	0.05723	0.32391	0.34103	0.36095	739.785	0.00119	0.000704715	0.000440678	0.000449355
473	0.0597	0.32816	0.34471	0.36169	740.335	0.00105	0.000678473	0.000282192	0.000606582
474	0.06212	0.33209	0.34801	0.36348	740.885	0.00105	0.000962558	0.00037008	0.000497967
475	0.06445	0.33562	0.35085	0.36576	741.436	0.000958912	0.00103	0.000703436	0.000331601
476	0.06654	0.33856	0.35306	0.36758	741.986	0.00111	0.000420435	0.00027253	0.000785824
477	0.06834	0.3408	0.35455	0.36808	742.536	0.00115	0.00094057	0	0.000353609
478	0.06988	0.34243	0.35536	0.36679	743.087	0.00109	0.000604961	0.000679234	0.000276211
479	0.0713	0.34366	0.35572	0.36371	743.637	0.000801734	0.0011	0.000844756	0.000513235
480	0.07284	0.34488	0.35602	0.35992	744.187	0.00097078	0.000827631	0.000442759	0.000205309
481	0.07469	0.34639	0.35647	0.35695	744.737	0.000902599	0.000671133	0.000332325	0.000322112
482	0.07686	0.34819	0.35708	0.35572	745.288	0.000718477	0.000913442	0.000519179	0.00027935
483	0.07918	0.35	0.35774	0.35629	745.838	0.000765186	0.000451107	0.000354096	0.000531638
484	0.08145	0.3515	0.35818	0.35796	746.388	0.000909168	0.000663565	0.000270969	0.000216566
485	0.0835	0.35251	0.35826	0.35949	746.938	0.000717948	0.000760276	0.000788663	0.00019819
486	0.0852	0.35289	0.35789	0.3596	747.488	0.000706941	0.000733872	8.68111e-05	0.000241814
487	0.08661	0.35277	0.35714	0.35791	748.038	0.000774074	0.000735921	0.000360235	0.000165007
488	0.08794	0.3525	0.35627	0.35486	748.589	0.000684203	0.000805082	0.000503396	0.000269051
489	0.08941	0.35252	0.35568	0.35131	749.139	0.000655823	0.000932847	0.000398562	0.000274135
490	0.09123	0.35314	0.35575	0.34914	749.689	0.000692142	0.00087475	0.00061958	0.000176271
491	0.09333	0.35426	0.35636	0.34904	750.239	0.000466512	0.00041302	0.000240924	4.31525e-05
492	0.09543	0.35541	0.35717	0.35022	750.789	0.000687968	0.000418302	0.000355097	0.000225263
493	0.09722	0.3561	0.35776	0.3511	751.339	0.000497922	0.000927615	0.000196863	0.000153088
494	0.09849	0.35602	0.35781	0.3499	751.889	0.000542523	0.000718969	0.000344466	0.000121438
495	0.09935	0.35537	0.35758	0.34623	752.439	0.000527884	0.00119	0.000180817	0.000387938
496	0.10003	0.3546	0.35741	0.34106	752.989	0.000501409	0.000790593	0.000185237	0.0001702
497	0.10085	0.35418	0.35762	0.33606	753.539	0.000504442	0	0.000357101	0.000215037
498	0.10198	0.35437	0.35837	0.33248	754.089	0.000461573	0.000751589	0.000154755	0.000270235
499	0.10339	0.35512	0.35963	0.33034	754.639	0.000472873	0.000495368	3.72684e-05	0.000262158
500	0.10478	0.356	0.36105	0.32846	755.189	0.000562768	0.000563944	0.000152769	4.46013e-05
501	0.10595	0.35668	0.3623	0.32581	755.739	0.000451194	0.000727391	0.000158087	0.000252348
502	0.10683	0.35705	0.36327	0.32193	756.289	0.000353793	0.000826389	0.000273106	0.000255553
503	0.1075	0.35719	0.36401	0.31706	756.839	0.000339656	0.000861032	0.000303943	0.000319497
504	0.10826	0.35751	0.3648	0.31232	757.389	0.000235264	0.000444514	0.000358317	0.000379402
505	0.10911	0.35807	0.36582	0.30809	757.939	0.000298861	0.000852533	4.6477e-05	0.000273759
506	0.10992	0.35863	0.36677	0.30379	758.488	0.000425652	0.000958869	0.000360052	0.000196864
507	0.11061	0.35912	0.36748	0.29925	759.038	0.000267736	0.000364238	0.000173269	0.000125739
508	0.11122	0.35958	0.368	0.29473	759.588	0.000412321	0.0013	6.75314e-05	0.000400406
509	0.11185	0.36022	0.36854	0.29092	760.138	0.00038379	0.000569329	0.000555912	0.00059159
510	0.11247	0.36095	0.36908	0.28758	760.688	0.000370233	0.000540135	0.000275346	0
511	0.11285	0.3613	0.36908	0.28268	761.238	0.000180864	0.000765301	0.000417697	0.000247165
512	0.11301	0.36125	0.36847	0.27631	761.787	0.000560805	0.00106	0.000703878	0.000185173
513	0.11321	0.36117	0.36761	0.27036	762.337	0.000427517	0.0011	0.000937909	0.000231056
514	0.1138	0.36159	0.36707	0.26736	762.887	0.000310733	0.00107	0.000712959	0.000503068
515	0.11477	0.36237	0.36684	0.26653	763.437	0.000501881	0.00159	0.000743981	0.000464372
516	0.11539	0.36243	0.36581	0.26379	763.986	0.000281204	0.00134	0.000690045	0.000404889
517	0.11544	0.36147	0.36369	0.2583	764.536	0.000372409	0.00144	0.000723786	0.000534141
518	0.11523	0.36001	0.36095	0.25227	765.086	0.000258072	0.00181	0.000587781	0.000500148
519	0.11543	0.35912	0.35859	0.24954	765.635	0.000558226	0.00132	0.000852862	0.000818851
520	0.1162	0.35894	0.35691	0.24976	766.185	0.0001593	0.00189	0.00097321	0.000614409
521	0.11665	0.35801	0.3544	0.24773	766.735	0.000397838	0.00227	0.00088169	0.000590917
522	0.11646	0.35592	0.35059	0.24291	767.284	0.000317292	0.00215	0.000925575	0.000786271
523	0.11596	0.35326	0.34612	0.23785	767.834	0.000120007	0.0021	0.00123	0.000961267
524	0.11593	0.35128	0.34228	0.23638	768.384	0.000267129	0.00241	0.00119	0.00112
525	0.11653	0.35008	0.33932	0.23739	768.933	0.000373696	0.00268	0.00151	0.00107
526	0.11663	0.34798	0.33551	0.23534	769.483	0	0.00253	0.0014	0.00118
527	0.11609	0.34475	0.33061	0.23098	770.032	0.000234926	0.00307	0.00116	0.00151
528	0.11545	0.34122	0.32546	0.22772	770.582	0.000405048	0.0034	0.0017	0.00132
529	0.11548	0.33862	0.32132	0.22867	771.131	0.00050634	0.00337	0.00181	0.00153
530	0.11599	0.33658	0.318	0.23003	771.681	0.000303168	0.00415	0.00223	0.00157
531	0.11572	0.33319	0.31351	0.22785	772.23	0.000590352	0.00439	0.00159	0.00183
532	0.11479	0.32867	0.30806	0.22421	772.78	0.000400905	0.00454	0.0024	0.00212
533	0.11401	0.32427	0.30286	0.22252	773.329	0.000405642	0.00493	0.00264	0.00217
534	0.11414	0.3211	0.29911	0.22434	773.879	0.000682194	0.00522	0.00236	0.0024
535	0.11428	0.31772	0.29547	0.22442	774.428	0.000693872	0.00583	0.00295	0.00239
536	0.1134	0.31263	0.29026	0.22104	774.978	0.000373914	0.00608	0.00296	0.0029
537	0.11233	0.30708	0.28479	0.21863	775.527	0.000728714	0.00698	0.00295	0.00281
538	0.11177	0.3021	0.28013	0.21883	776.076	0.000851663	0.00717	0.00316	0.00339
539	0.11172	0.29754	0.27618	0.21941	776.626	0.000762563	0.00697	0.00357	0.00345
540	0.11102	0.29173	0.27113	0.21672	777.175	0.000891248	0.00765	0.00379	0.00352
541	0.10993	0.28523	0.2656	0.21457	777.725	0.000863969	0.00871	0.0038	0.00403
542	0.10925	0.27917	0.26066	0.21386	778.274	0.000715054	0.00893	0.00426	0.00432
543	0.10901	0.27355	0.25621	0.21361	778.823	0.00113	0.00881	0.00443	0.00468
544	0.10871	0.26766	0.25147	0.21255	779.372	0.00106	0.00998	0.005	0.00477
545	0.10816	0.26137	0.24627	0.21145	779.922	0.000902742	0.01052	0.00566	0.00518
546	0.10764	0.25518	0.24114	0.20974	780.471	0.00117	0.0117	0.00534	0.00559
547	0.10716	0.2491	0.23605	0.20836	781.02	0.00129	0.01254	0.00628	0.00619
548	0.10671	0.24313	0.23096	0.20729	781.57	0.00117	0.01279	0.00649	0.00651
549	0.10636	0.23739	0.22595	0.20606	782.119	0.00141	0.01337	0.00697	0.00741
550	0.10607	0.23187	0.22097	0.20371	782.668	0.00149	0.01468	0.00726	0.00692
551	0.10545	0.22601	0.21556	0.20216	783.217	0.00165	0.01529	0.00763	0.00761
552	0.10516	0.22079	0.21071	0.20137	783.766	0.00161	0.01584	0.00847	0.00825
553	0.10503	0.21598	0.20619	0.20001	784.315	0.00164	0.0169	0.00873	0.00856
554	0.10477	0.21106	0.2014	0.19778	784.865	0.0016	0.018	0.0092	0.00885
555	0.10431	0.20586	0.19615	0.19688	785.414	0.00192	0.01884	0.00975	0.00965
556	0.10446	0.20182	0.19213	0.19662	785.963	0.00186	0.02058	0.01067	0.00981
557	0.10458	0.19787	0.18815	0.19503	786.512	0.00224	0.02071	0.01052	0.01045
558	0.10451	0.19382	0.1839	0.19369	787.061	0.00211	0.02185	0.01193	0.01097
559	0.1046	0.19016	0.17988	0.19364	787.61	0.00216	0.02351	0.01189	0.01175
560	0.10551	0.18783	0.17714	0.19393	788.159	0.00246	0.02513	0.01208	0.01263
561	0.10581	0.18473	0.17356	0.19169	788.708	0.00237	0.02525	0.01308	0.01313
562	0.106	0.18173	0.16996	0.19142	789.257	0.00282	0.02741	0.01364	0.01419
563	0.10672	0.17969	0.16727	0.19185	789.806	0.00303	0.02898	0.01539	0.0148
564	0.10779	0.17824	0.16511	0.19135	790.355	0.00324	0.03026	0.01534	0.01588
565	0.10825	0.17593	0.16197	0.18974	790.904	0.00307	0.031	0.01638	0.01603
566	0.10874	0.17405	0.15926	0.1914	791.453	0.00355	0.03396	0.01786	0.017
567	0.11021	0.17369	0.15811	0.19193	792.002	0.00347	0.03654	0.01823	0.0187
568	0.11129	0.17274	0.15629	0.19139	792.551	0.00364	0.03773	0.01955	0.01929
569	0.11198	0.17124	0.15385	0.19169	793.1	0.00364	0.03878	0.02008	0.02062
570	0.11351	0.17111	0.15287	0.19425	793.649	0.00427	0.03961	0.02157	0.021
571	0.1155	0.17167	0.15265	0.1931	794.198	0.00393	0.04132	0.02175	0.02147
572	0.11637	0.17056	0.15058	0.19345	794.747	0.00416	0.04483	0.0225	0.02221
573	0.11805	0.17067	0.14977	0.19514	795.295	0.00441	0.04716	0.02413	0.02369
574	0.12038	0.17179	0.15006	0.19612	795.844	0.00468	0.04912	0.02524	0.02552
575	0.12198	0.17181	0.1492	0.19544	796.393	0.00501	0.05114	0.02693	0.0266
576	0.12309	0.17127	0.14767	0.1981	796.942	0.00523	0.05308	0.02819	0.02819
577	0.12597	0.17326	0.1488	0.19923	797.491	0.00537	0.0549	0.02869	0.02867
578	0.12789	0.17378	0.14845	0.19968	798.039	0.00577	0.05711	0.02942	0.02995
579	0.12945	0.17383	0.14759	0.20121	798.588	0.00549	0.06099	0.03155	0.03053
580	0.13222	0.17573	0.14862	0.20371	799.137	0.00572	0.06422	0.03291	0.03255
581	0.13491	0.17723	0.14928	0.20384	799.686	0.00638	0.06554	0.03541	0.03496
582	0.13675	0.17763	0.14872	0.20627	800.234	0.00691	0.06812	0.03716	0.03679
583	0.13973	0.17967	0.1499	0.20834	800.783	0.00685	0.06944	0.03733	0.03773
584	0.14275	0.18162	0.151	0.20982	801.332	0.00718	0.07211	0.03882	0.03877
585	0.14489	0.18221	0.15065	0.21168	801.88	0.00787	0.0743	0.04018	0.03964
586	0.1481	0.18452	0.15213	0.214	802.429	0.00819	0.07806	0.04123	0.04113
587	0.15133	0.18639	0.15311	0.21518	802.978	0.00815	0.08449	0.04413	0.04376
588	0.15394	0.18737	0.15323	0.21719	803.526	0.00843	0.08815	0.04631	0.04584
589	0.15717	0.18925	0.15433	0.21934	804.075	0.00893	0.093	0.04907	0.04854
590	0.16101	0.19183	0.15612	0.22112	804.623	0.00929	0.09524	0.0518	0.05104
591	0.16364	0.19243	0.1559	0.22346	805.172	0.00978	0.09824	0.05213	0.05244
592	0.16776	0.19548	0.15822	0.22585	805.721	0.01061	0.09971	0.05536	0.05372
593	0.17164	0.19786	0.15989	0.22787	806.269	0.01021	0.10471	0.05644	0.05521
594	0.17519	0.19963	0.16092	0.23029	806.818	0.01053	0.11221	0.0584	0.05826
595	0.17907	0.20196	0.16255	0.23271	807.366	0.01141	0.11589	0.06177	0.06044
596	0.18337	0.20478	0.16477	0.23445	807.915	0.01188	0.12068	0.06535	0.06378
597	0.18667	0.20578	0.16499	0.23719	808.463	0.0124	0.122	0.06747	0.06709
598	0.191	0.20848	0.16705	0.23948	809.012	0.01285	0.12514	0.07013	0.06962
599	0.19525	0.21088	0.16877	0.24198	809.56	0.01334	0.12995	0.0725	0.0712
600	0.19916	0.21258	0.16975	0.24492	810.108	0.0135	0.13617	0.07402	0.07421
601	0.2038	0.21549	0.172	0.24741	810.657	0.0143	0.1449	0.07648	0.07542
602	0.20842	0.21819	0.17391	0.25032	811.205	0.01485	0.15086	0.08087	0.0786
603	0.21279	0.22034	0.17534	0.25309	811.754	0.01599	0.15796	0.0858	0.08412
604	0.21742	0.22297	0.17724	0.25599	812.302	0.01679	0.16215	0.08964	0.08949
605	0.22204	0.22556	0.17908	0.25881	812.85	0.0172	0.16645	0.0942	0.093
606	0.22652	0.22772	0.18051	0.26091	813.399	0.01722	0.17204	0.09563	0.09492
607	0.23105	0.23017	0.18226	0.26434	813.947	0.01837	0.17822	0.09649	0.09777
608	0.23568	0.2328	0.18416	0.26654	814.495	0.01864	0.18635	0.09996	0.09864
609	0.24027	0.23531	0.18589	0.26939	815.043	0.01923	0.19421	0.10525	0.10296
610	0.24499	0.23804	0.18786	0.27233	815.592	0.02027	0.19983	0.10974	0.10731
611	0.24966	0.24082	0.18992	0.27453	816.14	0.02087	0.20466	0.11463	0.11279
612	0.25455	0.24377	0.19191	0.27818	816.688	0.02109	0.20814	0.12114	0.11951
613	0.2591	0.24627	0.19357	0.28081	817.236	0.0221	0.21462	0.12318	0.12248
614	0.26382	0.24912	0.19553	0.28364	817.785	0.02326	0.22484	0.12438	0.12424
615	0.26851	0.2519	0.19733	0.28643	818.333	0.02438	0.23788	0.13218	0.12872
616	0.2728	0.25404	0.19846	0.28917	818.881	0.02525	0.24804	0.13452	0.13275
617	0.27806	0.25789	0.20148	0.29198	819.429	0.02706	0.25602	0.14327	0.13727
618	0.2819	0.25964	0.20212	0.29496	819.977	0.02735	0.25976	0.14993	0.14671
619	0.28689	0.26317	0.20464	0.29762	820.525	0.0285	0.26565	0.15385	0.15325
620	0.29162	0.26644	0.20692	0.30078	821.073	0.02936	0.27432	0.15742	0.16004
621	0.29562	0.26876	0.20818	0.30453	821.622	0.02942	0.28187	0.16423	0.16581
622	0.30162	0.27409	0.21249	0.30637	822.17	0.03174	0.29737	0.16628	0.16718
623	0.3052	0.27588	0.21318	0.31115	822.718	0.03183	0.3085	0.17081	0.16965
624	0.31016	0.27994	0.21625	0.31386	823.266	0.03365	0.31988	0.17974	0.17508
625	0.31482	0.28353	0.21879	0.31734	823.814	0.03504	0.32537	0.18816	0.18259
626	0.31878	0.28609	0.22029	0.32182	824.362	0.0363	0.33277	0.19491	0.19171
627	0.32388	0.29067	0.22411	0.32267	824.91	0.03748	0.33828	0.20173	0.19982
628	0.3277	0.29312	0.22535	0.32864	825.458	0.03776	0.35073	0.20755	0.20897
629	0.33227	0.29696	0.22834	0.33102	826.006	0.03879	0.35979	0.21136	0.21486
630	0.3366	0.30051	0.23103	0.33467	826.554	0.04061	0.38012	0.21671	0.21885
631	0.34073	0.3038	0.23337	0.33925	827.101	0.04249	0.39039	0.22549	0.22435
632	0.34526	0.30786	0.23676	0.33947	827.649	0.04543	0.40169	0.23523	0.23069
633	0.34914	0.31092	0.23902	0.34647	828.197	0.04669	0.40917	0.24457	0.24308
634	0.3532	0.31449	0.24193	0.34806	828.745	0.04726	0.41253	0.25522	0.25514
635	0.35714	0.31784	0.24467	0.35163	829.293	0.04949	0.42191	0.26062	0.26456
636	0.36083	0.3209	0.24718	0.35593	829.841	0.04991	0.43732	0.26874	0.27517
637	0.36424	0.3238	0.24967	0.35578	830.389	0.05205	0.45784	0.27188	0.27791
638	0.36817	0.32715	0.25254	0.36346	830.936	0.05428	0.46984	0.27811	0.28298
639	0.37131	0.32971	0.25488	0.36377	831.484	0.05609	0.4818	0.28566	0.29058
640	0.37481	0.33264	0.25757	0.36787	832.032	0.05924	0.48846	0.30167	0.30229
641	0.37827	0.33553	0.26031	0.37183	832.58	0.06054	0.49616	0.31496	0.31271
642	0.38127	0.33794	0.26275	0.37213	833.128	0.06061	0.50142	0.32225	0.32748
643	0.38493	0.34099	0.26571	0.38044	833.675	0.06353	0.51265	0.32901	0.34434
644	0.3881	0.34361	0.26849	0.37981	834.223	0.06591	0.52946	0.33827	0.35375
645	0.39123	0.34596	0.27094	0.38435	834.771	0.06787	0.55066	0.34119	0.3589
646	0.39447	0.34854	0.27373	0.38784	835.318	0.07125	0.5667	0.34885	0.36226
647	0.39737	0.35069	0.27617	0.38887	835.866	0.07331	0.57441	0.35992	0.36734
648	0.40027	0.35258	0.27836	0.39554	836.414	0.07552	0.57128	0.37323	0.37907
649	0.40345	0.35516	0.28148	0.39541	836.961	0.07623	0.57686	0.38813	0.39298
650	0.40574	0.35622	0.28293	0.39986	837.509	0.07789	0.58336	0.39802	0.41283
651	0.40871	0.3583	0.28558	0.40318	838.056	0.08151	0.59938	0.40497	0.42683
652	0.41128	0.35982	0.28773	0.40542	838.604	0.08347	0.62387	0.41459	0.44134
653	0.41353	0.36073	0.28921	0.41074	839.152	0.08622	0.63954	0.42011	0.44677
654	0.41722	0.36386	0.29317	0.41181	839.699	0.09081	0.65309	0.42751	0.45171
655	0.41869	0.36345	0.29334	0.41467	840.247	0.0942	0.65841	0.44437	0.4625
656	0.42168	0.36539	0.29611	0.41793	840.794	0.09538	0.66452	0.45929	0.47001
657	0.42422	0.36654	0.29804	0.4201	841.342	0.09785	0.6663	0.477	0.49062
658	0.42591	0.36625	0.29841	0.42258	841.889	0.10048	0.68371	0.49068	0.51271
659	0.42965	0.36916	0.30233	0.42641	842.437	0.10293	0.6984	0.50073	0.52558
660	0.43066	0.36772	0.30144	0.42623	842.984	0.10739	0.7205	0.50092	0.53867
661	0.43353	0.36903	0.30362	0.43007	843.531	0.11213	0.73703	0.5092	0.54369
662	0.43579	0.36946	0.30486	0.43214	844.079	0.11395	0.74399	0.51751	0.55047
663	0.43765	0.36928	0.30538	0.4328	844.626	0.11718	0.73889	0.52967	0.56065
664	0.44108	0.37131	0.30828	0.43831	845.174	0.11868	0.73665	0.54779	0.5671
665	0.44246	0.37044	0.30799	0.4365	845.721	0.12143	0.74838	0.56329	0.58807
666	0.44538	0.37176	0.31013	0.44097	846.268	0.12508	0.76357	0.58302	0.61729
667	0.44802	0.37267	0.31163	0.44344	846.816	0.13078	0.79643	0.59084	0.6375
668	0.45051	0.37337	0.31286	0.44476	847.363	0.13582	0.81247	0.59643	0.65225
669	0.45327	0.37439	0.31461	0.4495	847.91	0.14043	0.82668	0.60119	0.65403
670	0.4562	0.37576	0.31625	0.45011	848.458	0.14278	0.81994	0.61031	0.65599
671	0.45859	0.37612	0.31709	0.45331	849.005	0.14709	0.82105	0.62692	0.65668
672	0.4613	0.37705	0.3184	0.45579	849.552	0.14933	0.81799	0.6445	0.67037
673	0.46425	0.37838	0.31998	0.45833	850.099	0.15191	0.82822	0.66632	0.69118
674	0.46644	0.37845	0.32029	0.46008	850.646	0.15455	0.8396	0.6765	0.71377
675	0.46961	0.38013	0.3221	0.46321	851.194	0.16129	0.8697	0.68003	0.74005
676	0.47222	0.38099	0.32317	0.46571	851.741	0.16629	0.88759	0.68291	0.7565
677	0.47509	0.38225	0.32444	0.46747	852.288	0.1722	0.89798	0.68277	0.76439
678	0.47806	0.38369	0.32591	0.4703	852.835	0.17549	0.88701	0.69488	0.76204
679	0.4811	0.38538	0.32773	0.47333	853.382	0.17889	0.88712	0.70894	0.76093
680	0.48434	0.38736	0.32953	0.4741	853.929	0.18014	0.87967	0.7282	0.76531
681	0.48748	0.38912	0.33121	0.4784	854.476	0.18396	0.88594	0.74901	0.77927
682	0.49099	0.39166	0.33364	0.48153	855.024	0.19046	0.9136	0.75963	0.80212
683	0.49413	0.39365	0.33545	0.48317	855.571	0.19805	0.93011	0.76559	0.82743
684	0.49739	0.39577	0.33736	0.4872	856.118	0.20431	0.94617	0.76957	0.84269
685	0.50099	0.39861	0.33999	0.49027	856.665	0.20874	0.94862	0.76342	0.84881
686	0.50388	0.40025	0.34149	0.49164	857.212	0.21018	0.94053	0.76265	0.84285
687	0.50744	0.40303	0.34408	0.49607	857.759	0.21518	0.92911	0.77982	0.84227
688	0.51101	0.40585	0.34674	0.49911	858.306	0.21711	0.92919	0.80755	0.84444
689	0.51407	0.40774	0.34853	0.50026	858.853	0.22168	0.93525	0.82377	0.85614
690	0.51803	0.41136	0.35199	0.50579	859.399	0.2289	0.95285	0.83574	0.87457
691	0.52198	0.41456	0.35508	0.50813	859.946	0.23697	0.96754	0.84287	0.89523
692	0.52533	0.41712	0.35754	0.51018	860.493	0.2449	0.98647	0.84435	0.91393
693	0.52945	0.42088	0.36127	0.51489	861.04	0.25297	0.98535	0.84289	0.92215
694	0.53369	0.42472	0.36512	0.51784	861.587	0.2566	0.98348	0.84768	0.92231
695	0.53703	0.42748	0.36782	0.51887	862.134	0.2587	0.96785	0.85596	0.91353
696	0.54195	0.43233	0.37293	0.52688	862.681	0.26113	0.96131	0.87207	0.90688
697	0.54594	0.43615	0.3769	0.52889	863.227	0.26698	0.95674	0.89555	0.91195
698	0.54982	0.43969	0.3806	0.53225	863.774	0.27395	0.968	0.90453	0.92659
699	0.55451	0.44436	0.38553	0.53952	864.321	0.28296	0.99173	0.90985	0.9431
700	0.55833	0.44803	0.38943	0.54063	864.868	0.28965	0.99866	0.90736	0.96814
701	0.56173	0.45069	0.39248	0.54352	865.415	0.29556	1	0.90267	0.97829
702	0.56633	0.45545	0.39771	0.55059	865.961	0.29851	0.98396	0.89779	0.9682
703	0.57	0.45863	0.40136	0.55274	866.508	0.30088	0.96919	0.89836	0.95962
704	0.57322	0.46101	0.40427	0.55427	867.055	0.30602	0.95779	0.91691	0.94748
705	0.57817	0.46625	0.41031	0.5638	867.601	0.31346	0.95109	0.92837	0.93659
706	0.58161	0.4688	0.41343	0.56224	868.148	0.32126	0.95874	0.9416	0.94416
707	0.58486	0.47132	0.41655	0.56415	868.695	0.33208	0.97218	0.94906	0.94918
708	0.5893	0.47559	0.42157	0.57018	869.241	0.33998	0.98374	0.95403	0.97286
709	0.59321	0.47896	0.42566	0.57211	869.788	0.34475	0.98363	0.94262	0.98765
710	0.5953	0.47972	0.42706	0.56821	870.335	0.3479	0.96738	0.94142	0.98707
711	0.60096	0.48574	0.43412	0.58101	870.881	0.34953	0.95243	0.93453	0.98066
712	0.60413	0.48801	0.43728	0.58045	871.428	0.3541	0.94327	0.94217	0.9729
713	0.60694	0.48977	0.43993	0.58089	871.974	0.3643	0.93919	0.96135	0.96807
714	0.61099	0.49333	0.4446	0.58784	872.521	0.37289	0.95311	0.97774	0.96495
715	0.61511	0.49687	0.44937	0.59245	873.067	0.38691	0.96493	0.99034	0.97578
716	0.61617	0.4958	0.44895	0.58575	873.614	0.39576	0.97554	1	0.98838
717	0.62046	0.49951	0.45398	0.59395	874.16	0.40127	0.97322	0.99	1
718	0.62374	0.50164	0.45725	0.59628	874.707	0.39933	0.95639	0.96485	0.99335
719	0.62563	0.50169	0.45818	0.59256	875.253	0.40085	0.92892	0.94732	0.9789
720	0.62891	0.50369	0.46134	0.59644	875.799	0.40094	0.90704	0.9398	0.96032
721	0.63334	0.50728	0.46629	0.60431	876.346	0.41048	0.90565	0.94931	0.94813
722	0.63472	0.50643	0.46631	0.59846	876.892	0.42285	0.91363	0.97396	0.94314
723	0.63792	0.50813	0.46921	0.6016	877.439	0.43544	0.91882	0.987	0.94476
724	0.64194	0.51096	0.47335	0.60835	877.985	0.44682	0.93199	0.98756	0.95844
725	0.64366	0.51057	0.47378	0.60451	878.531	0.45311	0.9349	0.98345	0.97075
726	0.64576	0.51052	0.47483	0.60333	879.078	0.45742	0.92753	0.96861	0.98257
727	0.65015	0.51382	0.47947	0.61211	879.624	0.45417	0.91142	0.95799	0.97644
728	0.65198	0.51354	0.47997	0.60994	880.17	0.45164	0.88468	0.93631	0.95834
729	0.65353	0.51276	0.47995	0.60685	880.716	0.45953	0.87005	0.93704	0.93629
730	0.6575	0.51545	0.48385	0.61503	881.263	0.47409	0.86862	0.94549	0.91947
731	0.65928	0.51543	0.48443	0.61453	881.809	0.48251	0.87434	0.95207	0.9105
732	0.66014	0.5136	0.48302	0.60897	882.355	0.4953	0.88503	0.96267	0.90826
733	0.66315	0.51518	0.48546	0.61425	882.901	0.50277	0.89078	0.96194	0.91098
734	0.66556	0.51622	0.48701	0.61758	883.447	0.50891	0.8875	0.94854	0.91806
735	0.66572	0.51391	0.48454	0.61004	883.994	0.50678	0.8749	0.93599	0.92575
736	0.66863	0.51527	0.48661	0.61386	884.54	0.51011	0.85412	0.92144	0.92563
737	0.67136	0.51725	0.48885	0.62059	885.086	0.51404	0.84005	0.90613	0.91187
738	0.67213	0.51623	0.48758	0.61631	885.632	0.52391	0.83192	0.90818	0.9036
739	0.67378	0.5164	0.48766	0.61479	886.178	0.5359	0.84184	0.91837	0.88697
740	0.67721	0.51952	0.491	0.62329	886.724	0.54701	0.8453	0.92381	0.87314
741	0.67793	0.51931	0.48989	0.62184	887.27	0.55527	0.85064	0.93024	0.8675
742	0.67885	0.5188	0.48897	0.61706	887.816	0.56331	0.84976	0.9162	0.86794
743	0.68176	0.52179	0.4917	0.62325	888.362	0.5634	0.83926	0.90779	0.87382
744	0.68382	0.5239	0.49294	0.62728	888.908	0.56522	0.83007	0.88924	0.87545
745	0.68414	0.52331	0.49109	0.62264	889.454	0.56908	0.81175	0.87352	0.86887
746	0.68644	0.52556	0.49309	0.62476	890	0.57744	0.80319	0.86958	0.85822
747	0.68914	0.52954	0.49627	0.6337	890.546	0.58851	0.80253	0.87246	0.84178
748	0.6901	0.53053	0.49582	0.63223	891.092	0.60451	0.80699	0.88038	0.82969
749	0.69148	0.53209	0.49627	0.63157	891.638	0.61683	0.81758	0.88789	0.824
750	0.69421	0.53623	0.49967	0.63856	892.184	0.62505	0.81324	0.89015	0.82448
751	0.69598	0.53964	0.50146	0.64442	892.73	0.62357	0.81467	0.88301	0.82843
752	0.69666	0.54037	0.50085	0.63938	893.275	0.62229	0.80048	0.86935	0.82776
753	0.6993	0.54478	0.50417	0.6445	893.821	0.62359	0.78248	0.84572	0.82613
754	0.70177	0.54938	0.50738	0.651	894.367	0.62562	0.76896	0.82775	0.82226
755	0.70309	0.5521	0.50842	0.65182	894.913	0.64005	0.75757	0.82201	0.81226
756	0.70482	0.55524	0.51047	0.64918	895.459	0.65283	0.75805	0.82431	0.79366
757	0.70903	0.56322	0.51731	0.66199	896.004	0.6629	0.76407	0.82302	0.77814
758	0.7113	0.56795	0.52027	0.66673	896.55	0.66824	0.76873	0.82847	0.76216
759	0.71334	0.57237	0.52319	0.66829	897.096	0.67045	0.76586	0.82685	0.75406
760	0.71662	0.57911	0.52898	0.6742	897.642	0.66773	0.75139	0.81961	0.75545
761	0.72103	0.58788	0.53649	0.68872	898.187	0.66586	0.73909	0.80112	0.75744
762	0.72246	0.59127	0.53802	0.68747	898.733	0.66834	0.72692	0.78242	0.76268
763	0.72515	0.59713	0.54288	0.69007	899.279	0.68229	0.71929	0.76804	0.76033
764	0.72879	0.6046	0.54941	0.69829	899.824	0.69447	0.71968	0.763	0.76003
765	0.73217	0.61151	0.55492	0.70646	900.37	0.71505	0.72263	0.76525	0.74905
766	0.73398	0.61575	0.55764	0.70449	900.915	0.72717	0.72961	0.77091	0.74166
767	0.7384	0.62458	0.56596	0.71299	901.461	0.72973	0.72367	0.77885	0.72418
768	0.74259	0.63293	0.57326	0.72343	902.007	0.72658	0.72075	0.7781	0.71513
769	0.74612	0.64013	0.57935	0.72963	902.552	0.72239	0.70967	0.76789	0.71609
770	0.74975	0.64751	0.58595	0.73325	903.098	0.72875	0.69868	0.75526	0.71286
771	0.75517	0.65784	0.59589	0.74362	903.643	0.73733	0.69114	0.7413	0.71608
772	0.75942	0.66588	0.60265	0.75296	904.189	0.7486	0.68651	0.7293	0.71699
773	0.76299	0.67299	0.6092	0.75761	904.734	0.76465	0.68231	0.72382	0.71421
774	0.76741	0.68163	0.61754	0.76454	905.28	0.77648	0.6816	0.72007	0.70223
775	0.77273	0.69155	0.62697	0.77473	905.825	0.77506	0.68122	0.72305	0.68891
776	0.77736	0.69992	0.63452	0.78368	906.37	0.77971	0.67714	0.72151	0.67652
777	0.78121	0.70734	0.64191	0.7871	906.916	0.77651	0.67313	0.71884	0.67203
778	0.78636	0.71673	0.65119	0.79458	907.461	0.768	0.66248	0.70862	0.66383
779	0.79173	0.72614	0.66043	0.80231	908.007	0.7603	0.64659	0.69013	0.66104
780	0.7968	0.73493	0.66902	0.80922	908.552	0.77052	0.63564	0.67442	0.6625
781	0.80149	0.74336	0.6773	0.81387	909.097	0.78663	0.62442	0.6684	0.65682
782	0.80745	0.75338	0.68722	0.82242	909.643	0.80178	0.62299	0.65459	0.66029
783	0.81293	0.76254	0.69659	0.83021	910.188	0.81769	0.62179	0.64837	0.64657
784	0.81859	0.77213	0.7063	0.83883	910.733	0.81606	0.62141	0.6535	0.63076
785	0.82441	0.78193	0.71611	0.84697	911.278	0.8138	0.62363	0.65567	0.62383
786	0.83054	0.79174	0.72634	0.85424	911.824	0.80943	0.61903	0.65391	0.61205
787	0.83591	0.80035	0.7352	0.86119	912.369	0.8074	0.61107	0.65568	0.60883
788	0.84144	0.80972	0.74489	0.86837	912.914	0.81135	0.59453	0.64053	0.60749
789	0.84724	0.81923	0.755	0.87537	913.459	0.82013	0.58756	0.62786	0.61127
790	0.85323	0.82866	0.76517	0.88153	914.004	0.82852	0.57681	0.61996	0.61185
791	0.859	0.83797	0.77484	0.88843	914.55	0.85057	0.57418	0.6052	0.61361
792	0.86433	0.84662	0.78434	0.89278	915.095	0.85859	0.57596	0.60291	0.6084
793	0.87053	0.85595	0.7948	0.89874	915.64	0.86214	0.57983	0.60763	0.59709
794	0.8768	0.8655	0.80524	0.90432	916.185	0.85854	0.58453	0.60276	0.58816
795	0.88287	0.87486	0.81541	0.90991	916.73	0.85073	0.58214	0.6069	0.58067
796	0.88845	0.88308	0.82482	0.91407	917.275	0.85551	0.57162	0.60484	0.57131
797	0.8951	0.8925	0.83526	0.91971	917.82	0.85663	0.56558	0.60004	0.57077
798	0.90117	0.90161	0.84542	0.92474	918.365	0.86848	0.55231	0.5857	0.56767
799	0.90727	0.91057	0.85568	0.931	918.91	0.88105	0.54252	0.57925	0.5704
800	0.91327	0.9191	0.86548	0.93769	919.455	0.89238	0.5396	0.56679	0.56514
801	0.91922	0.92752	0.87504	0.94216	920	0.90155	0.53648	0.55823	0.56417
802	0.92456	0.93499	0.884	0.94562	920.545	0.90595	0.5463	0.55746	0.55629
803	0.93013	0.94261	0.89336	0.9514	921.09	0.89998	0.54971	0.56286	0.5549
804	0.9353	0.94972	0.90204	0.95725	921.635	0.9026	0.54944	0.56659	0.54222
805	0.93999	0.95586	0.90991	0.9594	922.18	0.89457	0.54135	0.56234	0.54141
806	0.94489	0.96184	0.91813	0.96022	922.725	0.89424	0.53685	0.56225	0.53632
807	0.95008	0.96837	0.92676	0.96532	923.269	0.90401	0.52188	0.55413	0.54068
808	0.95445	0.97358	0.93379	0.9716	923.814	0.92001	0.51375	0.54698	0.53144
809	0.95821	0.97735	0.93982	0.97282	924.359	0.93588	0.51467	0.53212	0.53286
810	0.96251	0.98171	0.94693	0.97244	924.904	0.94345	0.51627	0.52216	0.53202
811	0.9674	0.98719	0.95506	0.97716	925.449	0.94586	0.52186	0.52481	0.52784
812	0.97143	0.99083	0.96094	0.98484	925.993	0.9372	0.52938	0.52569	0.52284
813	0.97426	0.99211	0.9651	0.98361	926.538	0.92971	0.52847	0.5306	0.51139
814	0.97791	0.99454	0.97105	0.98011	927.083	0.92228	0.51861	0.52597	0.50542
815	0.9823	0.99812	0.97815	0.98312	927.628	0.9225	0.50455	0.52121	0.49389
816	0.98583	1	0.98319	0.992	928.172	0.92529	0.50151	0.51957	0.49059
817	0.9875	0.99839	0.98526	0.99225	928.717	0.94163	0.49478	0.51168	0.49839
818	0.99009	0.99796	0.98908	0.98807	929.261	0.95706	0.49363	0.5009	0.49784
819	0.99336	0.99836	0.994	0.99142	929.806	0.96786	0.49182	0.49338	0.49708
820	0.9956	0.9968	0.99698	0.99895	930.351	0.96483	0.49749	0.48977	0.49739
821	0.99619	0.99208	0.99705	1	930.895	0.96571	0.50008	0.48885	0.49588
822	0.9973	0.98781	0.99785	0.99349	931.44	0.95624	0.49973	0.49291	0.48901
823	0.99924	0.98432	1	0.99407	931.984	0.94922	0.50351	0.495	0.48162
824	1	0.97859	0.99979	0.99906	932.529	0.95148	0.48987	0.49653	0.47379
825	0.99935	0.97019	0.99698	0.9994	933.073	0.95637	0.48342	0.49374	0.4699
826	0.99858	0.96132	0.99423	0.99226	933.618	0.96578	0.4795	0.48518	0.46365
827	0.99891	0.95339	0.99332	0.98857	934.162	0.98271	0.47822	0.4824	0.46662
828	0.99844	0.94388	0.99018	0.99241	934.707	0.98967	0.47318	0.47445	0.46339
829	0.99624	0.93136	0.98388	0.99039	935.251	0.9897	0.47897	0.46838	0.46404
830	0.99373	0.918	0.97756	0.98031	935.796	0.98593	0.48437	0.46607	0.46328
831	0.99222	0.9059	0.97328	0.97103	936.34	0.97879	0.4881	0.4642	0.45947
832	0.99069	0.89381	0.96785	0.97269	936.885	0.97209	0.48153	0.46641	0.45839
833	0.98683	0.87787	0.95819	0.96996	937.429	0.96918	0.47797	0.46943	0.45327
834	0.98262	0.86095	0.94844	0.95667	937.973	0.97225	0.47392	0.47423	0.45087
835	0.97935	0.84567	0.94061	0.94336	938.518	0.98345	0.46758	0.46884	0.44779
836	0.97637	0.83124	0.93271	0.93967	939.062	0.99314	0.45762	0.46487	0.44372
837	0.97111	0.81297	0.92014	0.93831	939.606	0.99928	0.45827	0.45624	0.43989
838	0.96482	0.79299	0.90637	0.92287	940.15	0.99958	0.45978	0.44903	0.44075
839	0.95971	0.77578	0.89559	0.90488	940.695	1	0.459	0.4416	0.43781
840	0.95501	0.75976	0.88534	0.89527	941.239	0.98724	0.46333	0.44025	0.43949
841	0.94877	0.74134	0.8715	0.89215	941.783	0.9815	0.46452	0.43899	0.43096
842	0.94012	0.71934	0.85385	0.87752	942.327	0.97333	0.45765	0.444	0.42929
843	0.93228	0.6999	0.83966	0.85171	942.872	0.96683	0.45276	0.44296	0.42306
844	0.92566	0.68288	0.82726	0.83531	943.416	0.97179	0.44559	0.44474	0.42061
845	0.91813	0.6646	0.81217	0.82881	943.96	0.98278	0.43906	0.44368	0.41715
846	0.90812	0.64289	0.79286	0.81974	944.504	0.99694	0.43235	0.43833	0.41331
847	0.89707	0.62077	0.77393	0.79389	945.048	0.99609	0.42945	0.43262	0.41189
848	0.88864	0.60362	0.75994	0.77024	945.592	0.99454	0.43562	0.4212	0.4135
849	0.88027	0.58696	0.74485	0.76007	946.136	0.98234	0.43471	0.41871	0.41378
850	0.86958	0.56735	0.72567	0.75112	946.68	0.96646	0.43034	0.41323	0.41424
851	0.85674	0.54559	0.70444	0.72936	947.224	0.96479	0.43271	0.41469	0.41053
852	0.84531	0.5274	0.68758	0.69598	947.768	0.95963	0.4272	0.41534	0.40587
853	0.83593	0.51295	0.67339	0.67699	948.312	0.96229	0.42481	0.42026	0.40317
854	0.82453	0.49597	0.65513	0.66727	948.856	0.96962	0.4169	0.42091	0.3971
855	0.8106	0.47623	0.63397	0.65118	949.4	0.97877	0.41344	0.41799	0.39122
856	0.79624	0.45721	0.61434	0.6223	949.944	0.98388	0.40748	0.41682	0.38697
857	0.78444	0.44283	0.5997	0.59416	950.488	0.98334	0.40586	0.40875	0.38837
858	0.7727	0.42888	0.58359	0.58299	951.032	0.97765	0.40617	0.40153	0.38659
859	0.75799	0.41157	0.56339	0.57083	951.576	0.96581	0.40736	0.39206	0.38771
860	0.742	0.39352	0.5431	0.54652	952.12	0.95296	0.40903	0.39598	0.39097
861	0.72753	0.37847	0.52652	0.51428	952.663	0.94535	0.41032	0.39477	0.39092
862	0.71555	0.36734	0.51286	0.49319	953.207	0.94246	0.40488	0.39662	0.3896
863	0.70138	0.35369	0.49507	0.48554	953.751	0.94968	0.39868	0.40184	0.38207
864	0.68472	0.33727	0.47494	0.46893	954.295	0.95827	0.38894	0.39749	0.38457
865	0.66902	0.32274	0.45757	0.44199	954.839	0.96666	0.38756	0.39784	0.37614
866	0.65618	0.31249	0.44458	0.4163	955.382	0.96813	0.38585	0.39666	0.37679
867	0.64399	0.30358	0.43141	0.40622	955.926	0.96235	0.38044	0.39005	0.37197
868	0.62799	0.29005	0.41303	0.39813	956.47	0.94679	0.38354	0.38245	0.37137
869	0.61155	0.27628	0.39558	0.37595	957.013	0.93518	0.38547	0.38051	0.36938
870	0.59765	0.26603	0.38248	0.34864	957.557	0.92826	0.38608	0.37766	0.36668
871	0.58601	0.25914	0.37226	0.33016	958.101	0.9153	0.38226	0.37902	0.36672
872	0.57287	0.25094	0.35909	0.32672	958.644	0.91745	0.37991	0.38109	0.36295
873	0.55652	0.23851	0.34231	0.31757	959.188	0.9237	0.37313	0.38072	0.36106
874	0.54163	0.22761	0.32859	0.29538	959.731	0.92782	0.36927	0.37804	0.356
875	0.52975	0.22072	0.319	0.27382	960.275	0.93297	0.3632	0.37926	0.35716
876	0.51903	0.21598	0.31031	0.26414	960.819	0.93274	0.36133	0.37517	0.35203
877	0.50567	0.2083	0.29753	0.26471	961.362	0.92907	0.35925	0.37283	0.34924
878	0.49025	0.19697	0.28297	0.25353	961.906	0.91675	0.35817	0.36414	0.35068
879	0.47792	0.18895	0.27276	0.23271	962.449	0.90612	0.35781	0.3652	0.34951
880	0.46841	0.18509	0.26599	0.217	962.993	0.89123	0.35942	0.35894	0.34786
881	0.45891	0.18202	0.25868	0.2138	963.536	0.88841	0.3574	0.35601	0.34997
882	0.44623	0.17467	0.24703	0.21628	964.079	0.88092	0.35301	0.35587	0.34056
883	0.43302	0.16505	0.23506	0.20409	964.623	0.88855	0.34936	0.35667	0.34135
884	0.423	0.15983	0.22789	0.18472	965.166	0.89245	0.34297	0.35952	0.33584
885	0.41464	0.15791	0.22312	0.17248	965.71	0.89437	0.33971	0.36108	0.3357
886	0.40515	0.15514	0.21666	0.17211	966.253	0.89309	0.33187	0.35749	0.33275
887	0.39276	0.14775	0.20619	0.17465	966.796	0.88891	0.33504	0.35795	0.33191
888	0.38098	0.13985	0.19662	0.16241	967.34	0.88133	0.33448	0.3464	0.32748
889	0.37233	0.13659	0.19168	0.14651	967.883	0.85963	0.33951	0.34344	0.32238
890	0.36466	0.13552	0.18796	0.1394	968.426	0.8545	0.34077	0.34212	0.32389
891	0.35539	0.13254	0.18171	0.14245	968.969	0.84829	0.34131	0.34286	0.32707
892	0.3437	0.12526	0.17201	0.14477	969.513	0.8555	0.3378	0.34324	0.32396
893	0.33357	0.11886	0.16431	0.13149	970.056	0.84838	0.32621	0.34206	0.32393
894	0.3264	0.11722	0.16121	0.11662	970.599	0.85117	0.32259	0.33978	0.3236
895	0.31952	0.11681	0.15839	0.11147	971.142	0.8543	0.31843	0.33773	0.31997
896	0.31082	0.11369	0.15247	0.11547	971.685	0.85033	0.31011	0.34014	0.31733
897	0.30034	0.10664	0.1436	0.11726	972.228	0.8376	0.31466	0.33675	0.31386
898	0.29203	0.10168	0.13783	0.1052	972.772	0.83191	0.31514	0.33365	0.30766
899	0.2861	0.10127	0.13631	0.09453	973.315	0.81763	0.3176	0.33034	0.31107
900	0.27998	0.10143	0.1343	0.09362	973.858	0.80715	0.31778	0.32744	0.30441
901	0.2721	0.09862	0.12902	0.09947	974.401	0.79922	0.31613	0.31936	0.30442
902	0.26299	0.09238	0.12154	0.10067	974.944	0.78811	0.30859	0.31981	0.305
903	0.25591	0.08848	0.11737	0.08813	975.487	0.794	0.30848	0.3146	0.30604
904	0.25063	0.08861	0.11653	0.07702	976.03	0.80188	0.30559	0.32176	0.30039
905	0.24509	0.08893	0.11481	0.07544	976.573	0.80153	0.30146	0.32051	0.29884
906	0.23813	0.08624	0.11009	0.08085	977.116	0.79523	0.29284	0.31535	0.2922
907	0.2302	0.08034	0.10365	0.08318	977.659	0.79342	0.2957	0.31765	0.29118
908	0.22404	0.07701	0.10036	0.07395	978.202	0.77601	0.2906	0.31437	0.2905
909	0.2197	0.07804	0.10029	0.06597	978.745	0.76137	0.29212	0.31066	0.28869
910	0.21528	0.07905	0.09928	0.06584	979.287	0.75353	0.29546	0.30776	0.28831
911	0.20952	0.07677	0.09532	0.07125	979.83	0.74764	0.29339	0.29635	0.28527
912	0.20258	0.07106	0.0895	0.07365	980.373	0.74784	0.29382	0.29473	0.28469
913	0.19684	0.06766	0.08627	0.06496	980.916	0.74523	0.28295	0.29488	0.2856
914	0.19287	0.06857	0.08633	0.05553	981.459	0.74673	0.28419	0.29486	0.28353
915	0.18925	0.06986	0.08609	0.05329	982.002	0.74671	0.27934	0.29889	0.28102
916	0.1846	0.06819	0.08328	0.05793	982.544	0.73861	0.27037	0.29389	0.27494
917	0.17852	0.06308	0.07822	0.06229	983.087	0.73055	0.2714	0.28999	0.2727
918	0.17293	0.05973	0.07483	0.05675	983.63	0.72171	0.27382	0.29283	0.26616
919	0.16918	0.06056	0.07479	0.04835	984.172	0.70765	0.26717	0.29349	0.26195
920	0.16606	0.06187	0.07485	0.04535	984.715	0.69617	0.27386	0.28714	0.26531
921	0.16203	0.06043	0.07259	0.04904	985.258	0.68838	0.2709	0.28061	0.26174
922	0.15637	0.05562	0.06785	0.05394	985.8	0.68858	0.26723	0.27898	0.25925
923	0.15076	0.05192	0.06412	0.05011	986.343	0.68434	0.26581	0.27945	0.25948
924	0.14728	0.05245	0.06413	0.0415	986.886	0.68695	0.26472	0.27134	0.26481
925	0.14497	0.05407	0.06482	0.0372	987.428	0.68598	0.26583	0.27587	0.2622
926	0.14202	0.05345	0.06338	0.04009	987.971	0.6777	0.25571	0.27455	0.26022
927	0.13717	0.04938	0.05906	0.04616	988.513	0.67345	0.25419	0.27027	0.25509
928	0.13166	0.0454	0.05499	0.04521	989.056	0.66681	0.25642	0.27643	0.2567
929	0.12815	0.04519	0.0546	0.03758	989.598	0.65853	0.24879	0.26924	0.25081
930	0.12622	0.04668	0.05555	0.03188	990.141	0.63955	0.25505	0.27316	0.2469
931	0.12409	0.04687	0.05505	0.03254	990.683	0.63828	0.25043	0.26496	0.24655
932	0.12012	0.04393	0.05169	0.03799	991.226	0.62862	0.24883	0.25776	0.2406
933	0.11492	0.0399	0.0477	0.03951	991.768	0.62135	0.25076	0.25395	0.24102
934	0.11169	0.03904	0.04685	0.03395	992.311	0.62219	0.24727	0.25041	0.2388
935	0.10997	0.04041	0.04772	0.0283	992.853	0.61921	0.24249	0.25243	0.238
936	0.10808	0.0413	0.04778	0.02769	993.395	0.61731	0.23178	0.24672	0.2395
937	0.1046	0.03937	0.04522	0.03252	993.938	0.61516	0.23156	0.24819	0.2296
938	0.09948	0.03535	0.04137	0.03616	994.48	0.60432	0.22978	0.24585	0.23107
939	0.09569	0.03358	0.03987	0.03278	995.022	0.59509	0.23031	0.25114	0.22892
940	0.09405	0.03457	0.04051	0.02655	995.564	0.58817	0.23186	0.2509	0.22686
941	0.09339	0.03622	0.04126	0.02274	996.107	0.58042	0.22947	0.24326	0.22779
942	0.09179	0.03583	0.04	0.02435	996.649	0.57183	0.23087	0.24107	0.22355
943	0.08815	0.03242	0.0367	0.02856	997.191	0.57521	0.22851	0.23415	0.21892
944	0.08468	0.02966	0.03428	0.02847	997.733	0.56102	0.22002	0.23185	0.22132
945	0.08251	0.02951	0.03395	0.02474	998.276	0.56547	0.22123	0.2322	0.21688
946	0.08157	0.03101	0.03476	0.02104	998.818	0.56009	0.21659	0.23181	0.21229
947	0.0806	0.03177	0.03483	0.02106	999.36	0.55578	0.21804	0.22165	0.21326
948	0.07769	0.0296	0.03277	0.02526	999.902	0.55035	0.21364	0.22895	0.21526
949	0.07389	0.02665	0.0302	0.02754
950	0.07131	0.02565	0.02907	0.02519
951	0.07034	0.02667	0.02943	0.02005
952	0.06995	0.02793	0.03	0.01612
953	0.06807	0.0267	0.02874	0.01719
954	0.06445	0.02365	0.02598	0.02047
955	0.06127	0.02172	0.02407	0.02126
956	0.05974	0.02196	0.02396	0.01855
957	0.05968	0.02358	0.02511	0.01459
958	0.05916	0.02397	0.02532	0.01405
959	0.05642	0.02179	0.02325	0.01756
960	0.05305	0.01918	0.0207	0.02042
961	0.05071	0.0179	0.01937	0.01948
962	0.05016	0.01851	0.01982	0.01459
963	0.05027	0.0196	0.02074	0.00967
964	0.04866	0.01892	0.01998	0.00962
965	0.04586	0.01706	0.01807	0.01249
966	0.04336	0.01542	0.01646	0.01479
967	0.04229	0.01512	0.01623	0.01399
968	0.04242	0.01602	0.01715	0.01037
969	0.0417	0.01621	0.01713	0.00862
970	0.03961	0.01504	0.01582	0.00982
971	0.03693	0.01309	0.01399	0.01191
972	0.03484	0.01148	0.01274	0.01226
973	0.03417	0.01134	0.01281	0.00943
974	0.03419	0.01243	0.01357	0.00582
975	0.03365	0.01319	0.01385	0.00441
976	0.03224	0.01277	0.01317	0.00561
977	0.03033	0.01127	0.01182	0.00782
978	0.02887	0.00979	0.01071	0.00847
979	0.02836	0.00973	0.01052	0.00683
980	0.02784	0.01022	0.01069	0.0049
981	0.02667	0.01015	0.01044	0.00407
982	0.02486	0.00901	0.00946	0.00466
983	0.02307	0.0075	0.00823	0.00558
984	0.02214	0.00703	0.0078	0.00525
985	0.02176	0.00751	0.00792	0.00413
986	0.02138	0.00803	0.008	0.00316
987	0.02047	0.0077	0.00745	0.00326
988	0.01889	0.00626	0.00609	0.00459
989	0.01726	0.00472	0.0048	0.00599
990	0.01616	0.00407	0.0042	0.00601
991	0.01556	0.00429	0.00428	0.00437
992	0.01504	0.00471	0.00458	0.00183
993	0.01398	0.00447	0.00434	0
994	0.01238	0.00337	0.00327	0.00074065
995	0.01082	0.00202	0.00197	0.00321
996	0.00982	0.00132	0.00131	0.00385
997	0.00897	0.00076379	0.000788002	0.00432
998	0.0083	0.000359986	0.000394282	0.0046
999	0.00779	0.00010539	0.000131614	0.00472
1000	0.00745	0	0	0.00465

## Sheet: Figure_2a
	Wavelength
Time		-5.17	-4.92	-4.67	-4.42	-4.17	-3.92	-3.67	-3.42	-3.17	-2.92	-2.67	-2.42	-2.17	-1.92	-1.67	-1.42	-1.17	-0.922	-0.672	-0.422	-0.172	-0.152	-0.131	-0.111	-0.0895	-0.0681	-0.0462	-0.024	-0.00142	0.0216	0.045	0.0688	0.0931	0.118	0.143	0.168	0.194	0.221	0.248	0.275	0.303	0.332	0.36	0.39	0.42	0.45	0.481	0.513
	479.79	NaN	NaN	NaN	NaN	NaN	NaN	NaN	NaN	NaN	-0.000189	6.62e-05	0.000192	0.000123	-5.39e-05	-3.06e-05	7.51e-05	-9.85e-05	-8.75e-05	-6.61e-05	1.7e-05	0.000144	0.000157	0.000169	0.000169	0.000163	0.000155	0.000148	0.000141	0.000134	0.000126	0.000118	0.00011	0.000102	9.14e-05	7.19e-05	4.98e-05	2.74e-05	4.54e-06	-1.87e-05	-4.24e-05	-6.65e-05	-9.1e-05	-0.000116	-0.000134	-0.000146	-0.000158	-0.00017	-0.000183
	480.95	NaN	NaN	NaN	NaN	NaN	NaN	NaN	NaN	NaN	-0.000137	2.73e-05	0.00028	9.82e-05	-0.000101	-0.000224	-6.5e-05	3.03e-05	-2e-05	-5.41e-05	7.58e-06	2.12e-05	1.24e-05	8.45e-06	4.45e-06	3.86e-07	-3.75e-06	-7.96e-06	-1.23e-05	-1.66e-05	-2.11e-05	-2.56e-05	-3.02e-05	-2.65e-05	-4.2e-05	-5.77e-05	-7.37e-05	-8.99e-05	-0.000106	-0.000123	-0.00014	-0.000158	-0.000173	-0.000182	-0.00019	-0.000199	-0.000208	-0.000216	-0.000226
	482.11	NaN	NaN	NaN	NaN	NaN	NaN	NaN	NaN	2.78e-05	-3.04e-06	-0.000103	3.76e-05	-3.85e-05	-0.00024	2.77e-05	5.49e-05	8.09e-05	0.000159	6.89e-05	0.000243	-1.29e-05	-1.47e-05	-1.65e-05	-1.84e-05	-2.03e-05	-2.22e-05	-2.41e-05	-2.61e-05	-2.82e-05	-3.02e-05	-2.35e-05	-7.93e-06	7.1e-06	2.24e-05	3.8e-05	5.38e-05	6.99e-05	8.63e-05	0.000103	0.00012	0.000105	6.03e-05	1.51e-05	-3.08e-05	-7.75e-05	-0.000125	-0.000173	-0.000223
	483.27	NaN	NaN	NaN	NaN	NaN	NaN	NaN	NaN	6.87e-05	-2.56e-06	0.000104	7.1e-05	-5.57e-05	-6.91e-05	-0.000204	-3.49e-05	2.12e-05	6.3e-05	-1.91e-05	4.64e-05	-2.44e-05	-4.44e-05	-6.48e-05	-8.55e-05	-0.000107	-0.000128	-0.00015	-0.000172	-0.000195	-0.000191	-0.00017	-0.000147	-0.000125	-0.000102	-7.9e-05	-5.54e-05	-3.13e-05	-6.82e-06	1.81e-05	4.62e-06	-4.76e-05	-0.000101	-0.000155	-0.00021	-0.000266	-0.000323	-0.000381	-0.000437
	484.43	NaN	NaN	NaN	NaN	NaN	NaN	NaN	NaN	4.7e-05	3.15e-05	4.89e-05	1.64e-05	7.06e-06	-0.000101	-0.00012	-1.17e-05	-6.73e-06	5.11e-05	1.8e-05	0.000106	0.000117	0.000101	8.44e-05	6.76e-05	5.04e-05	3.3e-05	1.52e-05	-2.96e-06	-1.2e-05	-1.69e-05	-2.2e-05	-2.71e-05	-3.23e-05	-3.77e-05	-4.31e-05	-4.86e-05	-5.42e-05	-5.84e-05	-6.38e-05	-7.57e-05	-8.79e-05	-0.0001	-0.000113	-0.000126	-0.000139	-0.000152	-0.000165	-0.000149
	485.6	NaN	NaN	NaN	NaN	NaN	NaN	NaN	NaN	0.000146	6.47e-05	4.58e-06	-8.29e-06	-1.66e-05	-9.16e-05	-0.000141	-5.58e-05	2.19e-05	-8.13e-06	4.27e-05	5.27e-05	-5.44e-05	-6.49e-05	-7.56e-05	-8.65e-05	-9.76e-05	-0.000109	-0.000117	-0.000117	-0.000117	-0.000117	-0.000117	-0.000117	-0.000117	-0.000117	-0.000117	-0.000117	-0.000116	-0.000107	-9.71e-05	-8.67e-05	-7.62e-05	-6.54e-05	-5.45e-05	-4.33e-05	-3.2e-05	-2.62e-05	-5.07e-05	-7.56e-05
	486.76	NaN	NaN	NaN	NaN	NaN	NaN	NaN	NaN	3.98e-05	5.52e-05	9.53e-05	-2.08e-05	-3.72e-05	-0.000138	-0.000185	-2.69e-06	0.000128	3.89e-05	9.05e-05	-1.81e-05	-9.98e-05	-9.95e-05	-9.92e-05	-9.9e-05	-9.95e-05	-9.81e-05	-9.51e-05	-9.2e-05	-8.89e-05	-8.58e-05	-8.25e-05	-7.93e-05	-7.59e-05	-7.25e-05	-6.91e-05	-6.04e-05	-5.76e-05	-5.48e-05	-5.19e-05	-4.9e-05	-4.61e-05	-4.3e-05	-4e-05	-3.68e-05	-4.9e-05	-7.94e-05	-0.00011	-0.000142
	487.92	NaN	NaN	NaN	NaN	NaN	NaN	NaN	NaN	-6.16e-05	1.06e-05	0.000114	4.05e-06	-9.29e-05	-0.000116	-4.04e-05	-1.06e-05	0.000193	4.94e-05	6.43e-05	0.000101	-1.26e-05	-2.46e-05	-3.69e-05	-4.52e-05	-4.66e-05	-4.81e-05	-4.96e-05	-5.11e-05	-5.26e-05	-5.41e-05	-5.57e-05	-5.73e-05	-5.9e-05	-6.06e-05	-5.73e-05	-5.53e-05	-5.33e-05	-5.12e-05	-4.91e-05	-4.7e-05	-4.48e-05	-4.26e-05	-4.04e-05	-5.06e-05	-7.12e-05	-9.22e-05	-0.000114	-0.000135
	489.08	NaN	NaN	NaN	NaN	NaN	NaN	NaN	NaN	1.75e-05	4.9e-05	-5.13e-05	3.8e-05	-4.88e-05	-0.000151	-8.53e-05	-1.36e-06	2.52e-05	0.00012	0.000235	7.49e-05	-4.64e-05	-5.25e-05	-5.22e-05	-5.15e-05	-5.07e-05	-5e-05	-4.93e-05	-4.85e-05	-4.77e-05	-4.69e-05	-4.61e-05	-4.53e-05	-4.47e-05	-4.56e-05	-4.4e-05	-4.23e-05	-4.07e-05	-3.89e-05	-3.72e-05	-3.54e-05	-3.36e-05	-3.18e-05	-3.04e-05	-2.85e-05	-2.66e-05	-2.46e-05	-2.26e-05	-2.06e-05
	490.24	NaN	NaN	NaN	NaN	NaN	NaN	NaN	4.21e-05	4.41e-05	7.25e-05	0.000128	3.79e-05	-0.000162	-0.000158	-1.47e-06	-9.01e-05	8.18e-05	-0.000127	0.000124	-5.25e-05	-6.03e-05	-5.64e-05	-5.24e-05	-4.83e-05	-4.41e-05	-3.99e-05	-3.56e-05	-3.12e-05	-2.68e-05	-2.22e-05	-1.76e-05	-1.38e-05	-1.3e-05	-1.24e-05	-1.18e-05	-1.12e-05	-1.05e-05	-9.91e-06	-9.27e-06	-8.62e-06	-7.96e-06	-2.26e-05	-4.6e-05	-6.99e-05	-9.42e-05	-0.000119	-0.000144	-0.00017
	491.41	NaN	NaN	NaN	NaN	NaN	NaN	NaN	0.000102	1.46e-05	5.31e-05	0.000178	-5.04e-05	-0.000156	-0.00016	-8.82e-05	5.04e-05	2.77e-05	-7e-05	2.4e-05	9.7e-05	-0.000201	-0.000179	-0.000156	-0.000133	-0.000109	-8.54e-05	-6.1e-05	-3.61e-05	-1.09e-05	1.49e-05	3.51e-05	3.07e-05	2.31e-05	1.54e-05	7.49e-06	-5.37e-07	-8.7e-06	-1.7e-05	-2.55e-05	-3.41e-05	-5.06e-05	-7.98e-05	-0.00011	-0.00014	-0.000171	-0.000202	-0.000234	-0.000266
	492.57	NaN	NaN	NaN	NaN	NaN	NaN	NaN	8.03e-05	1.03e-05	2.93e-05	0.000115	-6.65e-05	-0.000169	-0.00017	2.18e-05	2.69e-05	8.86e-05	-1.13e-06	4.86e-05	1.41e-05	-0.000105	-8.76e-05	-6.97e-05	-5.15e-05	-3.3e-05	-1.42e-05	5.02e-06	2.45e-05	4.44e-05	5.33e-05	5.09e-05	4.84e-05	4.59e-05	4.34e-05	4.08e-05	3.81e-05	3.54e-05	3.27e-05	2.99e-05	2.14e-05	-1.93e-06	-2.57e-05	-4.98e-05	-7.44e-05	-9.95e-05	-0.000125	-0.000151	-0.000177
	493.73	NaN	NaN	NaN	NaN	NaN	NaN	NaN	1.69e-05	-2.51e-05	4.79e-05	4.45e-05	-4.75e-05	-0.000102	-0.000113	2.84e-07	7.27e-05	4.96e-05	-4.68e-05	6.7e-05	2.04e-06	-6.89e-05	-5.35e-05	-3.78e-05	-2.18e-05	-5.55e-06	1.1e-05	2.78e-05	4.49e-05	5.76e-05	5.82e-05	5.89e-05	5.95e-05	6.02e-05	6.09e-05	6.16e-05	6.24e-05	6.31e-05	6.38e-05	4.7e-05	5.11e-06	-3.75e-05	-8.09e-05	-0.000125	-0.00017	-0.000216	-0.000262	-0.000309	-0.00031
	494.9	NaN	NaN	NaN	NaN	NaN	NaN	NaN	4.88e-05	1.63e-05	5.19e-07	-1.62e-05	-6.98e-05	-4.72e-05	-2.65e-05	2.29e-05	4.04e-05	-2.41e-06	4.24e-06	3.58e-05	-2.34e-05	-6.2e-05	-5.84e-05	-5.48e-05	-5.1e-05	-4.72e-05	-4.33e-05	-3.94e-05	-3.77e-05	-3.83e-05	-3.89e-05	-3.95e-05	-4.02e-05	-4.08e-05	-4.15e-05	-4.21e-05	-4.28e-05	-4.35e-05	-4.75e-05	-5.91e-05	-7.1e-05	-8.31e-05	-9.53e-05	-0.000108	-0.000121	-0.000133	-0.000147	-0.000156	-0.000165
	496.06	NaN	NaN	NaN	NaN	NaN	NaN	NaN	8.24e-05	-1.62e-05	2.75e-05	8.95e-05	-6.43e-05	-0.00016	-8.94e-05	4.18e-06	4.7e-05	1.61e-05	0.00011	0.000145	1.72e-05	1.02e-05	1.92e-05	2.84e-05	3.78e-05	4.73e-05	5.62e-05	5.55e-05	5.2e-05	4.85e-05	4.49e-05	4.13e-05	3.75e-05	3.38e-05	2.99e-05	2.6e-05	2.2e-05	5.89e-06	-2.44e-05	-5.52e-05	-8.65e-05	-0.000118	-0.000151	-0.000184	-0.000218	-0.000252	-0.000262	-0.000255	-0.000249
	497.22	NaN	NaN	NaN	NaN	NaN	NaN	NaN	4.44e-05	-1.38e-05	6.88e-05	5.96e-05	-1.02e-05	-9.05e-05	-3.31e-05	-3.44e-05	-1.11e-05	1.72e-05	0.000121	8.25e-05	-2.06e-05	-2.07e-05	-1.75e-05	-1.43e-05	-1.1e-05	-8.61e-06	-8.28e-06	-7.48e-06	-6.67e-06	-5.84e-06	-5e-06	-4.14e-06	-3.27e-06	-2.38e-06	-1.48e-06	-5.6e-07	-1.86e-06	-1.62e-05	-3.08e-05	-4.56e-05	-6.07e-05	-7.6e-05	-9.17e-05	-0.000108	-0.000124	-0.000143	-0.000163	-0.000184	-0.000205
	498.39	NaN	NaN	NaN	NaN	NaN	NaN	NaN	-6.26e-05	2.23e-05	8.31e-05	3.19e-05	-1.18e-05	-8.36e-05	1.23e-05	3.19e-05	8.95e-06	-2.84e-05	4.5e-05	2.04e-05	-0.000114	-6.54e-05	-5.66e-05	-4.76e-05	-3.96e-05	-3.27e-05	-2.55e-05	-1.82e-05	-1.07e-05	-3.16e-06	4.54e-06	1.24e-05	2.04e-05	2.85e-05	3.67e-05	3.58e-05	8.57e-06	-1.93e-05	-4.77e-05	-7.66e-05	-0.000106	-0.000136	-0.000166	-0.000197	-0.000222	-0.000226	-0.000228	-0.000231	-0.000234
	499.55	NaN	NaN	NaN	NaN	NaN	NaN	NaN	-3.59e-05	-5.2e-05	0.000126	4.64e-05	-3.06e-05	-0.000153	-2.7e-06	5.05e-05	1.21e-05	3.95e-05	0.000129	0.000132	-3.39e-05	5.5e-05	6.57e-05	7.17e-05	7.13e-05	7.07e-05	7.01e-05	6.95e-05	6.88e-05	6.82e-05	6.75e-05	6.69e-05	6.62e-05	6.55e-05	5.86e-05	2.83e-05	-3.49e-06	-3.59e-05	-6.88e-05	-0.000102	-0.000136	-0.000171	-0.000207	-0.000241	-0.000246	-0.000244	-0.000243	-0.000242	-0.000241
	500.71	NaN	NaN	NaN	NaN	NaN	NaN	NaN	3.86e-05	-7.32e-05	6.63e-05	-3.82e-05	-0.0001	-7.04e-05	-3.81e-05	7.38e-05	3.3e-05	4.3e-05	8.38e-05	3.5e-06	-7.62e-05	3.33e-05	3.75e-05	3.54e-05	3.33e-05	3.12e-05	2.9e-05	2.68e-05	2.45e-05	2.22e-05	1.99e-05	1.75e-05	1.51e-05	1.06e-05	-8.34e-06	-2.93e-05	-5.06e-05	-7.23e-05	-9.43e-05	-0.000117	-0.00014	-0.000163	-0.000187	-0.000195	-0.000196	-0.000197	-0.000197	-0.000198	-0.000199
	501.88	NaN	NaN	NaN	NaN	NaN	NaN	-4.57e-06	-1.13e-05	6.39e-05	0.000156	-1.83e-05	-9.98e-05	-0.000127	2.97e-06	4.86e-05	-1.59e-05	-0.000108	6.79e-05	4.28e-05	-0.000164	2.13e-05	2.24e-05	2.35e-05	2.47e-05	2.59e-05	2.71e-05	2.83e-05	2.95e-05	3.08e-05	3.21e-05	3.34e-05	3.1e-05	7.59e-06	-1.87e-05	-4.54e-05	-7.27e-05	-0.0001	-0.000129	-0.000157	-0.000186	-0.000216	-0.000234	-0.000244	-0.000253	-0.000263	-0.000273	-0.000283	-0.000293
	503.04	NaN	NaN	NaN	NaN	NaN	NaN	8.45e-06	-1.77e-06	4.31e-05	0.000176	-1.91e-05	-5.65e-05	-0.00012	-3.3e-05	5.63e-05	-5.14e-05	1.81e-05	-8.88e-06	4.66e-05	-7.84e-05	1.5e-05	1.25e-05	9.95e-06	7.39e-06	4.78e-06	2.12e-06	-5.85e-07	-3.34e-06	-6.14e-06	-8.99e-06	-1.33e-05	-3.19e-05	-5.38e-05	-7.61e-05	-9.88e-05	-0.000122	-0.000145	-0.000169	-0.000194	-0.000218	-0.000238	-0.000239	-0.00024	-0.000241	-0.000242	-0.000243	-0.000244	-0.000245
	504.21	NaN	NaN	NaN	NaN	NaN	NaN	4.66e-05	2.7e-05	3.22e-05	0.000106	-4.05e-05	-0.000103	-0.000113	2.55e-06	5.9e-05	-4.64e-05	-6.95e-05	1.9e-05	3.1e-05	-1.29e-05	2.13e-05	1.9e-05	1.66e-05	1.42e-05	1.17e-05	9.24e-06	6.69e-06	4.09e-06	1.45e-06	-1.55e-06	-1.51e-05	-3.22e-05	-4.96e-05	-6.73e-05	-8.53e-05	-0.000104	-0.000122	-0.000141	-0.000161	-0.00018	-0.000195	-0.000207	-0.000221	-0.000234	-0.000247	-0.000261	-0.000275	-0.00029
	505.37	NaN	NaN	NaN	NaN	NaN	NaN	1.49e-05	-6.83e-06	5.38e-05	0.00012	-2.8e-05	-9.06e-05	-0.00013	-2.26e-05	5.56e-05	-8.84e-07	-5.68e-05	2.04e-05	3.86e-06	-2.53e-05	7.21e-06	-1.8e-07	-7.7e-06	-1.53e-05	-2.31e-05	-3.1e-05	-3.91e-05	-4.73e-05	-5.57e-05	-6.43e-05	-7.35e-05	-8.29e-05	-9.25e-05	-0.000102	-0.000112	-0.000122	-0.000133	-0.000143	-0.000154	-0.000163	-0.000174	-0.000185	-0.000196	-0.000207	-0.000219	-0.00023	-0.000242	-0.000249
	506.53	NaN	NaN	NaN	NaN	NaN	NaN	2.72e-05	-6.05e-07	6.22e-05	0.000119	1.35e-06	-7.42e-05	-0.000131	-3.76e-05	2.4e-05	-8.29e-06	4.58e-05	0.000105	1.6e-05	-3.89e-05	8.59e-06	8.21e-06	7.82e-06	7.43e-06	7.03e-06	6.62e-06	6.2e-06	5.78e-06	-2.14e-06	-1.67e-05	-3.16e-05	-4.67e-05	-6.21e-05	-7.78e-05	-9.37e-05	-0.00011	-0.000126	-0.000143	-0.000157	-0.000166	-0.000175	-0.000184	-0.000194	-0.000203	-0.000213	-0.000223	-0.000232	-0.000229
	507.7	NaN	NaN	NaN	NaN	NaN	NaN	2.2e-05	-4.22e-05	1.85e-05	7.49e-05	-3.95e-05	-0.000105	-3.78e-05	4.14e-05	3.73e-05	-5.14e-06	3.49e-05	9.25e-05	-5.18e-06	-3.09e-05	1.85e-05	1.08e-05	3.06e-06	-4.85e-06	-1.29e-05	-2.11e-05	-2.95e-05	-4.03e-05	-5.14e-05	-6.28e-05	-7.43e-05	-8.61e-05	-9.8e-05	-0.00011	-0.000123	-0.000135	-0.000148	-0.000162	-0.00018	-0.000198	-0.000217	-0.000235	-0.000255	-0.000274	-0.000294	-0.000314	-0.00032	-0.000312
	508.86	NaN	NaN	NaN	NaN	NaN	NaN	4.8e-05	1.2e-05	8.87e-05	8.06e-05	-3.36e-05	-0.000123	-0.000107	-2.72e-05	1.46e-05	-2.51e-05	2.66e-05	8.47e-05	-1.95e-05	-7.54e-05	-9.09e-06	-1.7e-06	5.82e-06	1.35e-05	2.13e-05	2.92e-05	2.56e-05	4.88e-06	-1.62e-05	-3.76e-05	-5.94e-05	-8.16e-05	-0.000104	-0.000127	-0.000151	-0.000174	-0.000197	-0.000204	-0.000209	-0.000215	-0.000221	-0.000227	-0.000233	-0.000239	-0.000245	-0.00025	-0.000243	-0.000235
	510.03	NaN	NaN	NaN	NaN	NaN	NaN	1.3e-05	-4.99e-06	8.96e-05	3.77e-05	-4.72e-05	-0.000116	-8.5e-05	2.93e-06	5e-05	9.21e-06	7e-05	0.000116	2.77e-05	-2.45e-05	5.44e-06	9.82e-06	1.43e-05	1.88e-05	2.34e-05	2.5e-05	1.26e-05	7.78e-08	-1.27e-05	-2.57e-05	-3.89e-05	-5.24e-05	-6.61e-05	-8.01e-05	-9.43e-05	-0.000109	-0.000121	-0.000133	-0.000144	-0.000156	-0.000167	-0.000179	-0.000192	-0.000204	-0.000217	-0.000217	-0.000213	-0.000209
	511.19	NaN	NaN	NaN	NaN	NaN	NaN	1.24e-05	5.55e-06	6.03e-05	-4.19e-06	-9.79e-06	-2.85e-05	-5.41e-05	-1.5e-06	1.42e-05	-1.13e-05	7.52e-05	8.42e-05	-2.6e-05	-9.55e-06	1.32e-05	1.25e-05	1.18e-05	1.11e-05	8.79e-06	1.7e-07	-8.93e-06	-1.82e-05	-2.76e-05	-3.72e-05	-4.7e-05	-5.69e-05	-6.7e-05	-7.73e-05	-8.78e-05	-9.92e-05	-0.00011	-0.00012	-0.000131	-0.000142	-0.000153	-0.000165	-0.000177	-0.000188	-0.000192	-0.000186	-0.000179	-0.000172
	512.36	NaN	NaN	NaN	NaN	NaN	NaN	-7.62e-06	-6.14e-05	0.000107	6.28e-05	-3.42e-05	-9.95e-05	-3.14e-05	1.79e-05	2.37e-05	1.81e-05	7.97e-05	7.93e-05	-7.99e-06	1.03e-05	1.56e-05	1.47e-05	1.38e-05	1.18e-05	-9.88e-07	-1.59e-05	-3.11e-05	-4.65e-05	-6.23e-05	-7.83e-05	-9.46e-05	-0.000111	-0.000128	-0.000145	-0.000161	-0.000169	-0.000177	-0.000184	-0.000192	-0.0002	-0.000208	-0.000216	-0.000224	-0.000232	-0.000232	-0.000231	-0.000229	-0.000228
	513.53	NaN	NaN	NaN	NaN	NaN	NaN	3.6e-05	-1.05e-05	0.000146	-1.33e-05	-3.99e-05	-8.5e-05	-2.54e-05	-4.41e-05	8.32e-07	-3.59e-05	5.33e-05	7.11e-05	-8.3e-05	-5.9e-07	6.9e-05	7.34e-05	7.73e-05	6.56e-05	5.01e-05	3.44e-05	1.84e-05	2.17e-06	-1.44e-05	-3.12e-05	-4.84e-05	-6.58e-05	-8.36e-05	-0.000102	-0.000115	-0.000128	-0.000142	-0.000155	-0.000169	-0.000183	-0.000198	-0.000212	-0.000227	-0.000229	-0.000222	-0.000215	-0.000208	-0.000201
	514.69	NaN	NaN	NaN	NaN	NaN	NaN	6.74e-05	-5.68e-05	0.000126	-0.000108	-3e-05	-8.69e-05	-7.81e-05	2.39e-05	8.9e-05	2.31e-05	5.84e-05	4.8e-05	-8.93e-05	3.41e-05	3.92e-05	3.81e-05	3.14e-05	2.18e-05	1.21e-05	2.17e-06	-7.91e-06	-1.82e-05	-2.86e-05	-3.92e-05	-5e-05	-6.1e-05	-7.22e-05	-8.86e-05	-0.000109	-0.00013	-0.000151	-0.000173	-0.000195	-0.000217	-0.00024	-0.000263	-0.000279	-0.000265	-0.00025	-0.000236	-0.000221	-0.000206
	515.86	NaN	NaN	NaN	NaN	NaN	NaN	1.09e-05	-2.71e-05	0.000146	-2.98e-05	-1.18e-05	-0.000123	-0.000111	1.71e-05	5.49e-05	-1.61e-05	0.000101	5.26e-05	-8.71e-05	2.96e-06	4.77e-05	4.29e-05	3.13e-05	1.96e-05	7.72e-06	-4.41e-06	-1.68e-05	-2.93e-05	-4.21e-05	-5.51e-05	-6.84e-05	-8.18e-05	-9.59e-05	-0.000112	-0.000129	-0.000146	-0.000164	-0.000181	-0.000199	-0.000217	-0.000236	-0.000255	-0.000248	-0.000233	-0.000218	-0.000203	-0.000188	-0.000172
	517.02	NaN	NaN	NaN	NaN	NaN	5.54e-05	2.05e-05	-6.25e-05	0.000132	-4.71e-05	-5.51e-05	-0.000121	-6.04e-05	5.29e-05	8.32e-05	-3.29e-05	8.73e-05	9.99e-05	-9.85e-05	-3.87e-05	1.18e-05	2.92e-06	-6.15e-06	-1.54e-05	-2.48e-05	-3.43e-05	-4.41e-05	-5.4e-05	-6.4e-05	-7.43e-05	-8.47e-05	-9.57e-05	-0.000114	-0.000134	-0.000154	-0.000175	-0.000196	-0.000217	-0.000239	-0.000261	-0.000283	-0.000292	-0.000276	-0.00026	-0.000244	-0.000227	-0.00021	-0.000193
	518.19	NaN	NaN	NaN	NaN	NaN	2.92e-05	-1e-05	-9.77e-06	0.000176	1.03e-05	-9.69e-05	-0.000118	-5.41e-05	2.98e-05	4.26e-05	2.71e-05	0.00012	4.47e-05	-9.26e-05	2.82e-06	3.42e-05	2.19e-05	9.3e-06	-3.47e-06	-1.65e-05	-2.97e-05	-4.32e-05	-5.69e-05	-7.08e-05	-8.5e-05	-9.94e-05	-0.000114	-0.00013	-0.000146	-0.000162	-0.000179	-0.000196	-0.000213	-0.00023	-0.000248	-0.000265	-0.000256	-0.000245	-0.000233	-0.000221	-0.000209	-0.000196	-0.000184
	519.36	NaN	NaN	NaN	NaN	NaN	2.05e-05	-4.58e-06	1.23e-05	0.000126	8.3e-07	-5.82e-05	-0.000122	-4.41e-05	3.86e-05	3.04e-05	3.67e-05	0.000118	8.23e-05	-7.6e-05	4.66e-05	-1.04e-05	-1.73e-05	-2.43e-05	-3.15e-05	-3.87e-05	-4.62e-05	-5.37e-05	-6.14e-05	-6.92e-05	-7.71e-05	-8.66e-05	-0.0001	-0.000114	-0.000128	-0.000143	-0.000158	-0.000173	-0.000188	-0.000203	-0.000219	-0.000224	-0.000217	-0.000209	-0.000202	-0.000194	-0.000186	-0.000178	-0.00017
	520.52	NaN	NaN	NaN	NaN	NaN	3.94e-05	2.37e-05	-5.28e-06	0.000106	-1.13e-05	-6.73e-05	-6.78e-05	-4.14e-05	6.22e-07	1.32e-05	4.19e-06	6.89e-05	5.12e-05	-7.62e-05	4.3e-05	2.34e-05	1.85e-05	1.34e-05	8.33e-06	3.12e-06	-2.19e-06	-7.58e-06	-1.31e-05	-1.87e-05	-2.48e-05	-4.1e-05	-5.89e-05	-7.71e-05	-9.56e-05	-0.000115	-0.000134	-0.000153	-0.000173	-0.000193	-0.000211	-0.000204	-0.000197	-0.000189	-0.000181	-0.000173	-0.000165	-0.000156	-0.000148
	521.69	NaN	NaN	NaN	NaN	NaN	4.8e-05	2.33e-05	1.73e-05	0.000115	-5.43e-05	-8.78e-05	-9.73e-05	-2.09e-05	2.02e-05	2.77e-05	4.17e-05	0.000105	6.5e-05	-3.63e-05	4.15e-05	2.15e-05	1.62e-05	1.07e-05	5.19e-06	-4.42e-07	-6.17e-06	-1.2e-05	-1.79e-05	-2.4e-05	-3.72e-05	-5.6e-05	-7.52e-05	-9.47e-05	-0.000114	-0.000135	-0.000155	-0.000176	-0.000197	-0.000219	-0.000219	-0.000206	-0.000193	-0.00018	-0.000166	-0.000153	-0.000139	-0.000124	-0.000114
	522.86	NaN	NaN	NaN	NaN	NaN	6.94e-05	-1.4e-05	-9.58e-06	6.73e-05	-3.58e-05	-8.03e-05	-8.08e-05	1.21e-05	3.44e-05	-4.36e-06	9.14e-06	7.42e-05	2.66e-05	-3.43e-05	3.23e-05	2.85e-05	2.12e-05	1.38e-05	6.25e-06	-1.42e-06	-9.23e-06	-1.72e-05	-2.53e-05	-3.63e-05	-5.49e-05	-7.38e-05	-9.3e-05	-0.000113	-0.000133	-0.000153	-0.000173	-0.000194	-0.000216	-0.000231	-0.00022	-0.000208	-0.000196	-0.000184	-0.000172	-0.000159	-0.000147	-0.000134	-0.000128
	524.02	NaN	NaN	NaN	NaN	NaN	1.95e-05	-4.62e-06	4.03e-05	6.85e-05	-3.19e-05	-5.71e-05	-6.37e-05	-1.56e-05	3.07e-05	1.01e-05	5.3e-05	9.4e-05	1.45e-06	-6.26e-05	2.25e-05	-7.28e-06	-1.47e-05	-2.23e-05	-3e-05	-3.79e-05	-4.59e-05	-5.4e-05	-6.26e-05	-7.87e-05	-9.58e-05	-0.000113	-0.000131	-0.000149	-0.000167	-0.000186	-0.000205	-0.000224	-0.000244	-0.00024	-0.000226	-0.000213	-0.000199	-0.000184	-0.00017	-0.000155	-0.00014	-0.000127	-0.00013
	525.19	NaN	NaN	NaN	NaN	NaN	2.76e-05	-1.86e-05	4.69e-05	7.81e-05	-1.76e-05	-6.53e-05	-7.08e-05	-5.89e-06	1.01e-05	-4.46e-06	3.76e-05	8.59e-05	1.87e-05	-3.85e-05	2.38e-05	1.74e-06	-4.13e-06	-1.01e-05	-1.62e-05	-2.23e-05	-2.86e-05	-3.5e-05	-4.85e-05	-6.88e-05	-8.93e-05	-0.00011	-0.000132	-0.000153	-0.000175	-0.000198	-0.000221	-0.000244	-0.000257	-0.000238	-0.000218	-0.000199	-0.000179	-0.000158	-0.000137	-0.000116	-9.49e-05	-8.93e-05	-9.64e-05
	526.36	NaN	NaN	NaN	NaN	NaN	3.5e-05	-3.72e-06	7.57e-05	7.89e-05	-5.21e-05	-0.000125	-8.23e-05	9.49e-06	2.64e-05	1.99e-05	6.86e-05	0.000106	-8.46e-06	-2.41e-05	6.22e-05	5.25e-05	4.98e-05	4.7e-05	4.41e-05	4.12e-05	3.83e-05	3.1e-05	7.36e-06	-1.67e-05	-4.12e-05	-6.62e-05	-9.15e-05	-0.000117	-0.000144	-0.00017	-0.000198	-0.000225	-0.000219	-0.000203	-0.000187	-0.000171	-0.000155	-0.000139	-0.000122	-0.000105	-8.87e-05	-9.35e-05	-9.96e-05
	527.53	NaN	NaN	NaN	NaN	NaN	3.43e-05	-3.94e-05	4.35e-05	5.43e-05	-3.59e-05	-0.000101	-5.24e-05	1.22e-05	2.96e-05	7.94e-06	7.48e-05	0.000101	-3.11e-05	-3.46e-05	5.56e-05	3.81e-05	3.21e-05	2.61e-05	1.99e-05	1.36e-05	7.22e-06	-1.42e-05	-3.99e-05	-6.6e-05	-9.27e-05	-0.00012	-0.000147	-0.000175	-0.000204	-0.000233	-0.000263	-0.000277	-0.000261	-0.000243	-0.000226	-0.000208	-0.00019	-0.000171	-0.000153	-0.000133	-0.000123	-0.000124	-0.000125
	528.69	NaN	NaN	NaN	NaN	NaN	3.27e-06	-3.18e-05	8.28e-05	6.53e-05	-3.03e-05	-8.76e-05	-6.19e-05	1.36e-05	2.98e-05	1.56e-05	6.35e-05	8.42e-05	-6.32e-06	-7.12e-06	2.2e-05	-1.36e-05	-1.83e-05	-2.31e-05	-2.8e-05	-3.3e-05	-4.64e-05	-6.89e-05	-9.18e-05	-0.000115	-0.000139	-0.000163	-0.000188	-0.000213	-0.000238	-0.000264	-0.00029	-0.000282	-0.000267	-0.000252	-0.000237	-0.000222	-0.000206	-0.00019	-0.000174	-0.000157	-0.000152	-0.000149	-0.000145
	529.86	NaN	NaN	NaN	NaN	NaN	2.28e-05	-2.94e-05	8.12e-05	3.43e-05	-4.16e-05	-8.53e-05	-3.62e-05	2.78e-05	1.75e-05	-3.07e-06	6.42e-05	6.9e-05	-2.53e-05	8.48e-06	3.19e-05	3.01e-05	3.06e-05	3.11e-05	3.15e-05	2.92e-05	4.12e-06	-2.27e-05	-4.99e-05	-7.76e-05	-0.000106	-0.000135	-0.000164	-0.000194	-0.000224	-0.000255	-0.000268	-0.000252	-0.000235	-0.000217	-0.0002	-0.000182	-0.000163	-0.000145	-0.000126	-0.000113	-0.000113	-0.000113	-0.000113
	531.03	NaN	NaN	NaN	NaN	NaN	5.28e-06	-3.02e-05	0.000114	2.46e-05	-3.22e-05	-9.4e-05	-5.51e-05	1.72e-05	3.17e-05	1.3e-05	7.75e-05	9.73e-05	-1.06e-05	2.95e-05	2.99e-05	-1.35e-05	-1.7e-05	-2.06e-05	-2.42e-05	-3.91e-05	-5.95e-05	-8.03e-05	-0.000101	-0.000123	-0.000145	-0.000167	-0.00019	-0.000213	-0.000236	-0.00026	-0.000252	-0.00024	-0.000227	-0.000214	-0.000201	-0.000188	-0.000174	-0.00016	-0.000146	-0.000139	-0.000132	-0.000126	-0.000119
	532.2	NaN	NaN	NaN	NaN	NaN	3.77e-05	-2.97e-05	0.000102	1.44e-05	-5.94e-05	-0.000103	-4.22e-05	3.14e-05	2.36e-05	3.77e-06	0.000104	9.03e-05	-5.04e-06	2.5e-05	3.13e-05	4.43e-06	2e-06	-4.73e-07	-7.44e-06	-2.44e-05	-4.16e-05	-5.92e-05	-7.7e-05	-9.52e-05	-0.000114	-0.000132	-0.000152	-0.000171	-0.000191	-0.0002	-0.000191	-0.000182	-0.000173	-0.000164	-0.000154	-0.000145	-0.000135	-0.000125	-0.000116	-0.000115	-0.000114	-0.000112	-0.000111
	533.37	NaN	NaN	NaN	NaN	NaN	1.82e-05	-6.32e-05	0.000135	2.57e-05	-3.96e-05	-9.44e-05	-6.68e-05	1.31e-05	4.49e-05	-7.78e-06	6.02e-05	6.43e-05	-3.71e-05	-4.52e-06	1.97e-05	-1.86e-05	-2.25e-05	-2.71e-05	-4.24e-05	-5.92e-05	-7.63e-05	-9.38e-05	-0.000112	-0.00013	-0.000148	-0.000167	-0.000186	-0.000205	-0.000224	-0.000216	-0.000204	-0.000192	-0.00018	-0.000168	-0.000156	-0.000143	-0.00013	-0.000117	-0.000109	-0.000103	-9.65e-05	-9.04e-05	-8.41e-05
	534.54	NaN	NaN	NaN	NaN	NaN	2.8e-05	-5.77e-05	0.000113	1.01e-05	-4.81e-05	-0.000102	-3.72e-05	3.13e-05	2.05e-05	-5.1e-07	8.47e-05	5.54e-05	-6.57e-05	-3.89e-07	6.72e-07	3.67e-06	4.05e-06	-7.3e-06	-2.9e-05	-5.1e-05	-7.35e-05	-9.63e-05	-0.00012	-0.000143	-0.000167	-0.000192	-0.000217	-0.000242	-0.00025	-0.000233	-0.000215	-0.000197	-0.000178	-0.000159	-0.00014	-0.00012	-0.0001	-8.19e-05	-8.23e-05	-8.28e-05	-8.33e-05	-8.39e-05	-8.44e-05
	535.71	NaN	NaN	NaN	NaN	NaN	2.72e-05	-5.44e-05	0.000124	-6.27e-06	-4.39e-05	-0.000103	-3.91e-05	2.95e-05	3.04e-05	1.48e-05	0.000103	6.54e-05	-8.39e-05	-2.1e-05	2.61e-05	-2.24e-06	-7.15e-06	-2.63e-05	-4.6e-05	-6.6e-05	-8.63e-05	-0.000107	-0.000128	-0.00015	-0.000171	-0.000194	-0.000216	-0.000239	-0.000228	-0.000213	-0.000197	-0.000181	-0.000164	-0.000148	-0.000131	-0.000114	-9.61e-05	-8.78e-05	-8.84e-05	-8.9e-05	-8.97e-05	-9.03e-05	-9.09e-05
	536.87	NaN	NaN	NaN	NaN	NaN	2.45e-05	-1.21e-05	0.000112	-3.7e-05	-5.05e-05	-0.000114	-4.16e-05	2.46e-05	3.87e-05	1.73e-05	0.000104	4.75e-05	-5.48e-05	2.11e-05	4.54e-05	-1.83e-05	-3.17e-05	-4.87e-05	-6.61e-05	-8.38e-05	-0.000102	-0.00012	-0.000139	-0.000158	-0.000177	-0.000196	-0.000216	-0.000223	-0.000208	-0.000193	-0.000178	-0.000162	-0.000146	-0.00013	-0.000113	-9.62e-05	-7.94e-05	-7.67e-05	-7.55e-05	-7.42e-05	-7.28e-05	-7.15e-05	-7.01e-05
	538.04	NaN	NaN	NaN	NaN	4.09e-05	2.5e-05	-2.59e-05	0.000128	-4.7e-05	-2.41e-05	-9.12e-05	-2.96e-05	9.11e-06	1.29e-05	-7.24e-06	0.000107	6.56e-05	-9.66e-05	1.46e-05	2.02e-05	-1.02e-05	-2.77e-05	-4.55e-05	-6.36e-05	-8.2e-05	-0.000101	-0.00012	-0.000139	-0.000159	-0.000179	-0.0002	-0.000221	-0.000208	-0.000192	-0.000174	-0.000157	-0.000139	-0.000121	-0.000103	-8.39e-05	-6.49e-05	-5.33e-05	-5.66e-05	-5.99e-05	-6.33e-05	-6.68e-05	-7.03e-05	-7.38e-05
	539.21	NaN	NaN	NaN	NaN	4.85e-05	2.93e-06	-9.43e-06	9.8e-05	-3.41e-05	-2.09e-05	-8.35e-05	-1.81e-05	6.78e-06	6.2e-06	7.91e-06	0.000107	4.23e-05	-8.29e-05	1.56e-05	1.79e-05	-1.01e-05	-2.71e-05	-4.44e-05	-6.2e-05	-7.99e-05	-9.81e-05	-0.000117	-0.000136	-0.000155	-0.000174	-0.000194	-0.000203	-0.00019	-0.000177	-0.000164	-0.000151	-0.000137	-0.000123	-0.000109	-9.49e-05	-8.02e-05	-7.66e-05	-7.7e-05	-7.74e-05	-7.78e-05	-7.82e-05	-7.87e-05	-7.91e-05
	540.38	NaN	NaN	NaN	NaN	1.89e-05	-7.31e-06	-1.56e-05	0.000115	-1.33e-05	-4.13e-05	-8.36e-05	-2.54e-05	4.99e-05	-2.79e-06	-9.65e-06	9.44e-05	6.85e-05	-6.03e-05	6.38e-06	1.6e-05	-2.8e-05	-4.15e-05	-5.52e-05	-6.92e-05	-8.34e-05	-9.79e-05	-0.000113	-0.000128	-0.000143	-0.000158	-0.000174	-0.000168	-0.000157	-0.000146	-0.000135	-0.000123	-0.000112	-9.99e-05	-8.79e-05	-7.57e-05	-6.47e-05	-6.23e-05	-5.99e-05	-5.74e-05	-5.49e-05	-5.23e-05	-4.97e-05	-4.71e-05
	541.55	NaN	NaN	NaN	NaN	8.16e-06	2.8e-05	-1.76e-05	9.46e-05	-3.44e-05	-4.35e-05	-4.84e-05	8e-06	1.37e-05	-8.44e-06	1.82e-05	9.82e-05	5.88e-05	-2.24e-05	4.93e-05	2.18e-05	-3.27e-05	-4.55e-05	-5.85e-05	-7.17e-05	-8.52e-05	-9.89e-05	-0.000113	-0.000127	-0.000141	-0.000156	-0.000162	-0.00015	-0.000137	-0.000124	-0.000111	-9.76e-05	-8.4e-05	-7.01e-05	-5.59e-05	-4.15e-05	-3.49e-05	-3.43e-05	-3.37e-05	-3.31e-05	-3.25e-05	-3.18e-05	-3.12e-05	-3.05e-05
	542.72	NaN	NaN	NaN	NaN	2.03e-05	9.1e-06	1.34e-05	8.3e-05	-2.61e-05	-4.29e-05	-6.73e-05	-1.59e-05	8.39e-06	1.72e-05	3.17e-05	7.33e-05	3.88e-05	-3.46e-05	2.56e-05	2.41e-05	-2.78e-05	-4.31e-05	-5.86e-05	-7.44e-05	-9.05e-05	-0.000107	-0.000124	-0.000141	-0.000158	-0.000175	-0.000172	-0.000161	-0.00015	-0.000139	-0.000128	-0.000117	-0.000105	-9.36e-05	-8.16e-05	-6.95e-05	-6.27e-05	-5.66e-05	-5.05e-05	-4.43e-05	-3.79e-05	-3.15e-05	-2.49e-05	-1.82e-05
	543.89	NaN	NaN	NaN	NaN	3.73e-05	8.02e-06	-2.54e-06	9.52e-05	-1.78e-05	-4.16e-05	-9.24e-05	-2.59e-05	2.41e-05	6.87e-06	3.08e-05	9.97e-05	5.48e-05	-2.01e-05	1.18e-05	1.73e-05	-3.21e-05	-4.49e-05	-5.79e-05	-7.11e-05	-8.46e-05	-9.83e-05	-0.000112	-0.000126	-0.000141	-0.00015	-0.000141	-0.000133	-0.000124	-0.000115	-0.000106	-9.68e-05	-8.75e-05	-7.79e-05	-6.82e-05	-5.92e-05	-5.13e-05	-4.34e-05	-3.52e-05	-2.69e-05	-1.85e-05	-9.94e-06	-1.22e-06	7.67e-06
	545.06	NaN	NaN	NaN	NaN	1.42e-05	5.56e-06	1.19e-05	7.24e-05	-2.62e-05	-5.09e-05	-5.8e-05	-1.23e-06	1.88e-05	3.68e-06	3.19e-06	6.61e-05	3.68e-05	-1.68e-05	2.76e-05	2.5e-05	-4.3e-05	-5.68e-05	-7.08e-05	-8.51e-05	-9.97e-05	-0.000114	-0.00013	-0.000145	-0.00016	-0.000158	-0.000149	-0.000139	-0.000129	-0.000119	-0.000109	-9.91e-05	-8.86e-05	-7.79e-05	-6.71e-05	-6.15e-05	-5.75e-05	-5.34e-05	-4.93e-05	-4.51e-05	-4.08e-05	-3.64e-05	-3.19e-05	-2.73e-05
	546.23	NaN	NaN	NaN	NaN	1.4e-05	1.4e-05	3.94e-05	6.98e-05	-1.84e-05	-6.99e-05	-5.04e-05	-4.07e-06	2.18e-06	1.65e-07	2.83e-05	6.8e-05	5.45e-06	-3.41e-05	4.41e-05	2.2e-05	-5.62e-05	-6.55e-05	-7.49e-05	-8.45e-05	-9.43e-05	-0.000104	-0.000114	-0.000125	-0.000132	-0.000123	-0.000114	-0.000104	-9.48e-05	-8.51e-05	-7.52e-05	-6.52e-05	-5.49e-05	-4.45e-05	-3.45e-05	-3.24e-05	-3.03e-05	-2.82e-05	-2.6e-05	-2.38e-05	-2.15e-05	-1.92e-05	-1.69e-05	-1.46e-05
	547.4	NaN	NaN	NaN	NaN	2.49e-05	1.77e-05	2.95e-05	6.6e-05	-2.13e-05	-5.55e-05	-5.27e-05	-8.28e-06	-3.86e-06	-2.17e-06	3.5e-05	7.47e-05	4.9e-06	-2.56e-05	2.96e-05	5.98e-06	-6.13e-05	-7.28e-05	-8.46e-05	-9.66e-05	-0.000109	-0.000121	-0.000134	-0.000147	-0.000146	-0.000136	-0.000126	-0.000116	-0.000106	-9.58e-05	-8.53e-05	-7.47e-05	-6.38e-05	-5.28e-05	-4.47e-05	-3.93e-05	-3.38e-05	-2.82e-05	-2.26e-05	-1.68e-05	-1.1e-05	-4.98e-06	1.09e-06	3.16e-06
	548.57	NaN	NaN	NaN	NaN	4.72e-06	2.11e-06	1.96e-05	3.51e-05	-2.52e-05	-2.59e-05	-2.32e-05	-8.75e-06	1.32e-05	-3.08e-06	-3.13e-06	3.57e-05	-1.06e-05	-3.52e-05	1.12e-05	8.72e-06	-4.04e-05	-4.97e-05	-5.91e-05	-6.87e-05	-7.85e-05	-8.84e-05	-9.86e-05	-0.000107	-0.000101	-9.53e-05	-8.91e-05	-8.28e-05	-7.63e-05	-6.98e-05	-6.31e-05	-5.63e-05	-4.94e-05	-4.23e-05	-3.79e-05	-3.37e-05	-2.95e-05	-2.52e-05	-2.08e-05	-1.63e-05	-1.18e-05	-7.16e-06	-1.68e-06	6.84e-06
	549.74	NaN	NaN	NaN	NaN	3.77e-06	-2.96e-06	1.18e-05	3.99e-05	-8.87e-06	-2.44e-05	-2.73e-05	8.76e-07	1.12e-05	1.78e-05	3.95e-05	5.74e-05	1.53e-06	-3.04e-05	3.27e-05	2.99e-05	-4.82e-05	-5.59e-05	-6.38e-05	-7.19e-05	-8.01e-05	-8.84e-05	-9.69e-05	-9.69e-05	-8.96e-05	-8.2e-05	-7.44e-05	-6.66e-05	-5.87e-05	-5.06e-05	-4.24e-05	-3.4e-05	-2.55e-05	-1.79e-05	-1.17e-05	-5.43e-06	9.65e-07	7.47e-06	1.41e-05	2.08e-05	2.77e-05	3.47e-05	3.95e-05	4.21e-05
	550.92	NaN	NaN	NaN	NaN	1.69e-05	4.24e-07	2.93e-05	2.21e-05	-2.4e-05	-2.64e-05	-2.83e-05	-1.74e-05	5.28e-06	1.62e-05	2.62e-05	5.78e-05	7.93e-06	-3.21e-05	4.29e-06	-1.14e-06	-4.52e-05	-4.83e-05	-5.15e-05	-5.47e-05	-5.8e-05	-6.14e-05	-6.44e-05	-5.84e-05	-5.16e-05	-4.46e-05	-3.75e-05	-3.03e-05	-2.3e-05	-1.55e-05	-7.91e-06	-1.76e-07	7.69e-06	1.25e-05	1.51e-05	1.78e-05	2.06e-05	2.33e-05	2.62e-05	2.91e-05	3.2e-05	3.5e-05	4.05e-05	4.67e-05
	552.09	NaN	NaN	NaN	NaN	-4.72e-06	-1.6e-05	2e-05	1.87e-05	-8.05e-07	-1.48e-05	-1.98e-05	-4.36e-06	1.25e-05	1.48e-05	1.97e-05	2.79e-05	-4.88e-06	-3.76e-06	6.69e-06	-1.76e-05	-4.21e-05	-4.37e-05	-4.54e-05	-4.71e-05	-4.88e-05	-5.05e-05	-4.96e-05	-4.54e-05	-4.11e-05	-3.67e-05	-3.22e-05	-2.76e-05	-2.3e-05	-1.82e-05	-1.34e-05	-8.53e-06	-3.6e-06	-4.15e-07	2.68e-06	5.84e-06	9.05e-06	1.23e-05	1.56e-05	1.9e-05	2.25e-05	2.65e-05	3.39e-05	4.14e-05
	553.26	NaN	NaN	NaN	NaN	2.46e-06	1.79e-06	3.28e-05	1.2e-05	-2.44e-05	-2.63e-05	-1.59e-05	-5.16e-06	1.62e-05	2.42e-05	2.89e-05	3.81e-05	2.86e-06	6.05e-06	1.72e-05	-4.24e-06	-4.31e-05	-4.72e-05	-5.14e-05	-5.56e-05	-6e-05	-6.44e-05	-6.02e-05	-5.46e-05	-4.88e-05	-4.3e-05	-3.7e-05	-3.09e-05	-2.48e-05	-1.85e-05	-1.21e-05	-5.56e-06	1.38e-07	4.49e-06	8.91e-06	1.34e-05	1.8e-05	2.27e-05	2.74e-05	3.22e-05	3.72e-05	4.26e-05	4.81e-05	5.38e-05
	554.43	NaN	NaN	NaN	NaN	-7.06e-06	-1.8e-05	2.89e-05	1.71e-05	-1.12e-05	-3.69e-05	-1.26e-05	9.96e-06	2.33e-05	1.39e-06	1.08e-05	2.87e-05	-3.64e-06	-7.46e-06	1.07e-06	-3.56e-06	-3.3e-05	-3.65e-05	-4.01e-05	-4.38e-05	-4.75e-05	-4.84e-05	-4.19e-05	-3.54e-05	-2.87e-05	-2.19e-05	-1.5e-05	-7.93e-06	-7.71e-07	6.52e-06	1.39e-05	2.15e-05	2.45e-05	2.59e-05	2.74e-05	2.88e-05	3.03e-05	3.18e-05	3.34e-05	3.5e-05	3.66e-05	4.32e-05	5.09e-05	5.89e-05
	555.6	NaN	NaN	NaN	NaN	6.6e-06	-9.17e-06	1.39e-05	5.85e-06	-1.64e-05	-3.45e-05	-7.71e-06	3.58e-06	2.24e-05	-1.26e-05	-2.25e-06	2.31e-05	-2.37e-06	-4.66e-06	2.57e-06	-5.83e-06	-2.18e-05	-2.33e-05	-2.48e-05	-2.63e-05	-2.78e-05	-2.57e-05	-2.26e-05	-1.95e-05	-1.63e-05	-1.3e-05	-9.71e-06	-6.34e-06	-2.9e-06	5.94e-07	4.15e-06	8.07e-06	1.46e-05	2.12e-05	2.79e-05	3.48e-05	4.17e-05	4.88e-05	5.61e-05	6.34e-05	7.06e-05	7.82e-05	8.59e-05	9.37e-05
	556.77	NaN	NaN	NaN	NaN	-3.48e-06	-1.66e-05	3.5e-05	5.82e-06	-9.65e-06	-1.22e-05	1.07e-05	-7.11e-06	-2.14e-06	-2.18e-05	1.38e-05	6.81e-06	-2.88e-05	-1.35e-05	6.07e-06	-1e-05	-4.3e-05	-4.58e-05	-4.86e-05	-5.15e-05	-5.36e-05	-4.84e-05	-4.3e-05	-3.76e-05	-3.2e-05	-2.64e-05	-2.06e-05	-1.48e-05	-8.8e-06	-2.74e-06	3.43e-06	9.21e-06	1.39e-05	1.86e-05	2.34e-05	2.83e-05	3.33e-05	3.83e-05	4.35e-05	4.87e-05	5.61e-05	6.65e-05	7.7e-05	8.77e-05
	557.95	NaN	NaN	NaN	NaN	6.82e-06	-1.51e-05	3e-05	1.12e-05	-1.34e-05	-4.31e-05	8.91e-07	1.19e-05	5.65e-06	-8.83e-06	2.68e-05	2.52e-05	-1.39e-05	-1.44e-05	-3.67e-06	-1.79e-05	-2.8e-05	-2.84e-05	-2.88e-05	-2.93e-05	-2.89e-05	-2.79e-05	-2.69e-05	-2.6e-05	-2.49e-05	-2.39e-05	-2.29e-05	-2.18e-05	-2.08e-05	-1.97e-05	-1.85e-05	-1.1e-05	-1.93e-06	7.32e-06	1.67e-05	2.63e-05	3.61e-05	4.6e-05	5.61e-05	6.64e-05	7.81e-05	9.11e-05	0.000104	0.000118
	559.12	NaN	NaN	NaN	NaN	1.25e-08	-2.11e-05	1.85e-05	4.76e-06	-4.03e-06	-3.58e-05	-1.2e-05	4.93e-06	3.41e-05	5.48e-06	1.81e-05	2.82e-05	-1.7e-05	-3.48e-05	-1.03e-05	-1.26e-06	1.57e-06	1.88e-06	2.19e-06	2.53e-06	3.63e-06	4.81e-06	6.01e-06	7.23e-06	8.48e-06	9.74e-06	1.1e-05	1.23e-05	1.37e-05	1.5e-05	1.79e-05	2.94e-05	4.11e-05	5.31e-05	6.52e-05	7.76e-05	9.01e-05	0.000103	0.000116	0.000129	0.000136	0.000143	0.000149	0.000157
	560.29	NaN	NaN	NaN	NaN	1.65e-05	-1.78e-05	2.12e-05	8.61e-06	-5.08e-06	-3.7e-05	-2.48e-05	1.52e-05	2.18e-05	-1.31e-05	5.58e-06	1.61e-05	-3.53e-05	-4.38e-05	1.5e-05	6.45e-06	-4.95e-06	-5.49e-06	-6.03e-06	-5.03e-06	-2.75e-06	-4.31e-07	1.93e-06	4.33e-06	6.77e-06	9.26e-06	1.18e-05	1.44e-05	1.7e-05	1.97e-05	2.6e-05	3.71e-05	4.85e-05	6e-05	7.17e-05	8.36e-05	9.57e-05	0.000108	0.000121	0.000132	0.000139	0.000146	0.000153	0.000161
	561.46	NaN	NaN	NaN	NaN	-3.76e-08	-1.49e-06	4.63e-05	-9.38e-06	-5.79e-06	-4.03e-05	-2.59e-05	3.33e-06	3.95e-05	-1.58e-05	3.32e-05	-7.88e-07	-2.92e-05	-6.9e-06	3.46e-05	1.82e-06	-6.57e-06	-6.55e-06	-6.53e-06	-5.89e-06	-4.77e-06	-3.63e-06	-2.47e-06	-1.29e-06	-8.65e-08	1.14e-06	2.38e-06	3.65e-06	4.94e-06	6.25e-06	1.94e-05	3.48e-05	5.04e-05	6.63e-05	8.25e-05	9.9e-05	0.000116	0.000133	0.00015	0.000161	0.000168	0.000176	0.000183	0.00019
	562.64	NaN	NaN	NaN	NaN	6.79e-06	-2.83e-05	4.28e-05	-5.33e-06	-3.4e-05	-4.62e-05	-3.75e-06	2.87e-05	3.08e-05	-2.81e-05	1.26e-05	2.07e-05	-4.97e-05	-7.87e-06	1.95e-05	6.74e-06	1.24e-07	-2.69e-07	-4.91e-07	-5.34e-07	-5.77e-07	-6.21e-07	-6.66e-07	-7.12e-07	-7.58e-07	-8.06e-07	-8.54e-07	-9.03e-07	-9.53e-07	2.37e-06	2.23e-05	4.26e-05	6.32e-05	8.42e-05	0.000106	0.000127	0.000149	0.000172	0.000195	0.000204	0.000212	0.00022	0.000228	0.000236
	563.81	NaN	NaN	NaN	NaN	2.15e-05	-2.93e-05	4.78e-05	-6.17e-06	-2.49e-05	-4.72e-05	-2.66e-06	4.39e-07	2.52e-05	1.72e-05	4.1e-05	4.39e-05	-9.38e-06	-9.61e-06	1.15e-05	-1.13e-05	1.14e-05	1.38e-05	1.69e-05	2.01e-05	2.33e-05	2.66e-05	2.99e-05	3.33e-05	3.67e-05	4.02e-05	4.38e-05	4.75e-05	5.12e-05	6.15e-05	7.91e-05	9.7e-05	0.000115	0.000134	0.000153	0.000172	0.000191	0.000211	0.000229	0.000235	0.00024	0.000246	0.000251	0.000257
	564.98	NaN	NaN	NaN	NaN	2.51e-05	-1.63e-05	-2.67e-06	-3.01e-05	-2.85e-06	-2.7e-06	-1.46e-05	-1.68e-06	4.35e-05	1.14e-05	5.75e-06	1.95e-05	-4.06e-05	1.98e-06	1.27e-05	3.91e-06	1.03e-05	1.12e-05	1.39e-05	1.66e-05	1.94e-05	2.22e-05	2.5e-05	2.8e-05	3.09e-05	3.4e-05	3.7e-05	4.02e-05	4.34e-05	5.82e-05	7.56e-05	9.32e-05	0.000111	0.000129	0.000148	0.000167	0.000186	0.000206	0.00022	0.000229	0.000237	0.000246	0.000255	0.000264
	566.15	NaN	NaN	NaN	NaN	1.25e-05	-3.23e-05	3.64e-05	4.27e-06	9.48e-06	-6.4e-05	-7.57e-06	1.02e-06	1.15e-05	-2.04e-05	1.74e-05	1.65e-05	-3.2e-05	-2.39e-06	9.65e-06	9.5e-06	9.42e-06	1.09e-05	1.43e-05	1.78e-05	2.13e-05	2.49e-05	2.86e-05	3.23e-05	3.61e-05	4e-05	4.39e-05	4.79e-05	5.42e-05	7.27e-05	9.15e-05	0.000111	0.00013	0.00015	0.00017	0.000191	0.000212	0.000233	0.000246	0.000256	0.000266	0.000276	0.000287	0.000297
	567.33	NaN	NaN	NaN	NaN	1.11e-05	-2.62e-05	6.45e-05	-8.95e-06	-3.52e-05	-6.73e-05	2.39e-05	6.28e-06	1.54e-05	-2.26e-05	4.66e-05	4.65e-05	-2.77e-05	-1.49e-05	9.42e-06	-2.72e-05	7.52e-06	1.34e-05	2e-05	2.67e-05	3.35e-05	4.04e-05	4.75e-05	5.47e-05	6.2e-05	6.94e-05	7.7e-05	8.47e-05	9.71e-05	0.000113	0.00013	0.000147	0.000164	0.000181	0.000199	0.000217	0.000235	0.000253	0.000262	0.000271	0.00028	0.000289	0.000298	0.000308
	568.5	NaN	NaN	NaN	-1.16e-05	-1.54e-05	4.66e-06	4.25e-05	-1.03e-05	-1.45e-05	-3.39e-05	6.41e-06	-3.3e-06	3.62e-05	1.48e-05	4.01e-05	2.1e-05	-4.09e-05	-2.6e-05	3.32e-05	5.67e-06	4.97e-07	6.87e-06	1.33e-05	1.99e-05	2.67e-05	3.35e-05	4.04e-05	4.75e-05	5.47e-05	6.2e-05	6.95e-05	7.71e-05	9.49e-05	0.000115	0.000136	0.000157	0.000179	0.000201	0.000223	0.000246	0.000269	0.000289	0.0003	0.000311	0.000323	0.000335	0.000347	0.000359
	569.68	NaN	NaN	NaN	1.02e-06	2.43e-06	-1e-05	5.51e-05	-3.34e-05	-1.39e-05	-2.36e-05	-8.13e-07	5.06e-06	1.93e-05	2.93e-05	4.5e-05	-1.27e-05	-2.98e-05	7.99e-06	4.67e-05	1.38e-05	8.33e-06	1.58e-05	2.35e-05	3.13e-05	3.92e-05	4.72e-05	5.54e-05	6.38e-05	7.23e-05	8.09e-05	8.97e-05	0.0001	0.00012	0.000141	0.000161	0.000182	0.000204	0.000225	0.000247	0.00027	0.000293	0.00031	0.000322	0.000334	0.000347	0.00036	0.000372	0.000386
	570.85	NaN	NaN	NaN	6.66e-06	3.87e-05	-3.18e-05	4.91e-05	-3.16e-06	-4.1e-05	-6.44e-05	2.42e-05	3.87e-06	1.73e-05	-9.04e-07	3.08e-05	1.18e-05	-2.98e-05	1.36e-06	-1.12e-05	-1.47e-05	-1.23e-05	-4.34e-06	3.75e-06	1.2e-05	2.03e-05	2.89e-05	3.75e-05	4.63e-05	5.53e-05	6.45e-05	7.38e-05	8.94e-05	0.000112	0.000135	0.000158	0.000182	0.000206	0.000231	0.000256	0.000282	0.000308	0.000321	0.000333	0.000345	0.000357	0.000369	0.000381	0.000394
	572.02	NaN	NaN	NaN	-1.22e-05	4.77e-05	-3.4e-05	3.52e-05	-1.41e-05	-1.73e-05	-4.85e-05	3.71e-06	1.37e-05	3.16e-05	3.3e-05	5.77e-05	1.96e-05	-3.91e-05	-2.54e-05	3.34e-05	-2.21e-05	1.44e-05	2.3e-05	3.18e-05	4.07e-05	4.98e-05	5.9e-05	6.84e-05	7.8e-05	8.77e-05	9.76e-05	0.000108	0.000126	0.000148	0.000169	0.000191	0.000214	0.000237	0.00026	0.000284	0.000308	0.000331	0.000344	0.000358	0.000371	0.000385	0.000399	0.000414	0.000429
	573.2	NaN	NaN	NaN	2.31e-05	1.65e-05	-4.61e-06	4.2e-05	-5.05e-05	-4.75e-05	-4e-05	-7.97e-06	3.2e-05	2.96e-05	-1.54e-05	4.77e-05	-2.13e-05	-3.6e-05	-3.24e-05	1.68e-06	-2.07e-05	1.24e-06	8.88e-06	1.67e-05	2.46e-05	3.26e-05	4.08e-05	4.92e-05	5.76e-05	6.63e-05	7.51e-05	8.6e-05	0.000111	0.000136	0.000162	0.000188	0.000215	0.000242	0.000269	0.000298	0.000326	0.000348	0.00036	0.000371	0.000383	0.000395	0.000408	0.00042	0.000433
	574.37	NaN	NaN	NaN	1.61e-05	1.01e-05	1.02e-05	6.19e-05	-3.24e-05	-5e-05	-3.46e-05	-1.49e-05	2.09e-05	1.06e-05	8.8e-06	2.27e-05	-1.87e-05	-5.6e-05	-5.26e-08	8.82e-06	1.18e-05	2.05e-05	2.52e-05	3.01e-05	3.5e-05	4e-05	4.52e-05	5.04e-05	5.56e-05	6.1e-05	6.65e-05	8.18e-05	0.000111	0.000141	0.000172	0.000203	0.000234	0.000266	0.000299	0.000332	0.000366	0.000387	0.000401	0.000415	0.000429	0.000443	0.000458	0.000473	0.000488
	575.55	NaN	NaN	NaN	6.11e-06	7.86e-06	-1.39e-05	5.58e-05	-8.08e-06	-4.16e-05	-4.67e-05	3.95e-06	1.33e-05	1.68e-05	-1.15e-05	5.19e-05	1.42e-05	-1.8e-05	1.06e-06	-1.35e-05	6.72e-06	1.56e-05	2.34e-05	3.13e-05	3.94e-05	4.76e-05	5.6e-05	6.45e-05	7.32e-05	8.2e-05	9.1e-05	0.000112	0.000139	0.000165	0.000193	0.00022	0.000249	0.000277	0.000307	0.000336	0.000367	0.00038	0.000393	0.000406	0.000419	0.000432	0.000445	0.000459	0.000473
	576.72	NaN	NaN	NaN	1.54e-05	-2.72e-05	-6.06e-06	4.31e-05	-1.16e-05	-3.98e-05	-3.57e-05	9.5e-06	2.03e-05	2.63e-05	9.08e-06	3.87e-05	3.48e-05	-2.48e-05	1.57e-05	8.85e-06	-1.54e-06	3.03e-05	4.01e-05	5.02e-05	6.04e-05	7.08e-05	8.13e-05	9.21e-05	0.000103	0.000114	0.000126	0.000149	0.000173	0.000197	0.000222	0.000247	0.000273	0.000299	0.000325	0.000352	0.000377	0.00039	0.000403	0.000416	0.000429	0.000443	0.000457	0.000471	0.000486
	577.9	NaN	NaN	NaN	-4.98e-06	2.82e-06	-2.46e-05	5.44e-05	-1.64e-05	-1.23e-05	-2.84e-05	6.59e-06	2.51e-05	1.85e-06	1.36e-05	4.43e-05	8.94e-06	-3.05e-05	-1.68e-05	1.26e-05	-1.83e-05	-1.04e-06	9.57e-06	2.04e-05	3.14e-05	4.26e-05	5.39e-05	6.55e-05	7.73e-05	8.93e-05	0.000107	0.000134	0.000162	0.00019	0.000218	0.000247	0.000277	0.000307	0.000338	0.000369	0.000391	0.000402	0.000413	0.000424	0.000436	0.000447	0.000459	0.000471	0.000483
	579.07	NaN	NaN	NaN	1.98e-05	6.75e-06	-7.79e-06	5.35e-05	-1.36e-05	-5.19e-05	-3.86e-05	1.81e-05	5.45e-06	-1.04e-06	-4.9e-06	2.12e-05	6.55e-06	-2.88e-05	-9.49e-06	-7.6e-06	-1.45e-05	1.48e-05	2.28e-05	3.09e-05	3.92e-05	4.76e-05	5.62e-05	6.49e-05	7.38e-05	8.28e-05	0.000104	0.000133	0.000162	0.000192	0.000222	0.000253	0.000285	0.000317	0.00035	0.000383	0.000401	0.000412	0.000424	0.000435	0.000447	0.000458	0.000471	0.000483	0.000493
	580.25	NaN	NaN	NaN	2.79e-05	3.35e-06	-1.52e-06	4.55e-05	-2e-05	-3.66e-05	-5.83e-05	-9.18e-06	1.58e-05	2.06e-05	3.34e-07	1.9e-05	1.73e-06	-1.89e-05	1.31e-05	1.89e-05	-1.06e-05	9.77e-06	2.05e-05	3.15e-05	4.26e-05	5.39e-05	6.55e-05	7.72e-05	8.91e-05	0.000101	0.000126	0.000151	0.000177	0.000204	0.000231	0.000258	0.000286	0.000314	0.000343	0.000373	0.000389	0.000406	0.000422	0.000439	0.000456	0.000473	0.000491	0.000509	0.00051
	581.42	NaN	NaN	NaN	3.75e-05	8.9e-06	1.67e-05	5.07e-05	-3.7e-05	-5.38e-05	-6.19e-05	-1.6e-05	1.33e-05	3.26e-05	3.62e-05	5.87e-05	1.2e-05	-9.7e-06	3.19e-05	2.97e-05	-4.07e-06	1.4e-05	2.56e-05	3.75e-05	4.96e-05	6.19e-05	7.45e-05	8.72e-05	0.0001	0.000117	0.000143	0.000171	0.000198	0.000226	0.000255	0.000284	0.000313	0.000343	0.000374	0.000402	0.000415	0.000429	0.000443	0.000457	0.000472	0.000486	0.000501	0.000517	0.000504
	582.6	NaN	NaN	NaN	2.22e-05	2.38e-06	9.48e-06	4.09e-05	-1.94e-05	-4.67e-05	-4.89e-05	6.8e-06	1.62e-05	2.56e-06	1.84e-05	5.58e-05	-5.81e-06	-3.77e-05	-1.24e-06	1.27e-05	-1.95e-05	2.45e-05	3.41e-05	4.39e-05	5.38e-05	6.39e-05	7.42e-05	8.46e-05	9.53e-05	0.000116	0.000144	0.000174	0.000203	0.000234	0.000265	0.000296	0.000328	0.000361	0.000394	0.000417	0.000427	0.000437	0.000448	0.000458	0.000469	0.00048	0.000491	0.000503	0.000547
	583.77	NaN	NaN	NaN	2.17e-05	-1.59e-06	1.7e-05	5.14e-05	-1.42e-05	-3.26e-05	-4.39e-05	-9.98e-06	-1.39e-07	-2.38e-06	1.19e-05	3.63e-05	-4.96e-06	-2.73e-05	-1.16e-05	-9.6e-07	-1.95e-05	1.82e-05	2.86e-05	3.92e-05	5e-05	6.1e-05	7.22e-05	8.35e-05	9.51e-05	0.000121	0.00015	0.00018	0.00021	0.000241	0.000272	0.000304	0.000337	0.00037	0.000403	0.000422	0.000434	0.000446	0.000458	0.00047	0.000483	0.000495	0.000508	0.000523	0.000564
	584.95	NaN	NaN	NaN	-4.78e-06	-1.34e-05	1.83e-05	2.22e-05	-2.11e-05	-2.3e-05	-2.84e-05	8.8e-07	2.57e-05	1.76e-05	-2.05e-06	2.03e-05	-7.52e-06	-3.54e-05	7.12e-06	1.26e-05	-1.26e-05	1.08e-05	2.17e-05	3.28e-05	4.4e-05	5.55e-05	6.71e-05	7.9e-05	9.3e-05	0.00012	0.000147	0.000175	0.000203	0.000232	0.000261	0.000291	0.000321	0.000352	0.000384	0.000401	0.000416	0.000433	0.000449	0.000466	0.000483	0.0005	0.000518	0.000533	0.000597
	586.12	NaN	NaN	NaN	3.05e-05	4.44e-06	1.08e-05	2.49e-05	-2.43e-05	-5.52e-05	-4.13e-05	-4.86e-06	1.41e-05	2.16e-05	7.51e-06	2.43e-05	-1.39e-05	-3.91e-05	-8.27e-06	6.07e-06	-1.89e-05	4.72e-06	1.36e-05	2.26e-05	3.18e-05	4.11e-05	5.06e-05	6.03e-05	7.83e-05	0.000108	0.000138	0.000169	0.0002	0.000232	0.000265	0.000298	0.000331	0.000365	0.000397	0.000412	0.000427	0.000442	0.000458	0.000474	0.00049	0.000506	0.000523	0.000496	0.000539
	587.3	NaN	NaN	NaN	9.18e-06	-1.14e-05	2.83e-05	4.71e-05	-2.58e-05	-4.02e-05	-2.42e-05	-1.4e-05	9.45e-06	5.29e-06	6.89e-06	3.28e-05	-1.59e-05	-3.98e-05	2.06e-07	-5.16e-06	-3.36e-05	2.02e-05	3.05e-05	4.09e-05	5.15e-05	6.23e-05	7.33e-05	8.44e-05	0.000108	0.000136	0.000165	0.000195	0.000225	0.000255	0.000286	0.000318	0.00035	0.000383	0.000407	0.000419	0.000431	0.000443	0.000456	0.000468	0.000481	0.000494	0.000507	0.000501	0.000509
	588.48	NaN	NaN	NaN	6.76e-06	-5.56e-06	2.13e-05	2.28e-05	-1.63e-05	-2.8e-05	-2.7e-05	-6.92e-06	1.5e-05	2.5e-05	2.8e-05	2.05e-05	-2.37e-05	-3.09e-05	2.51e-06	3.39e-06	-2.34e-05	1.86e-05	2.8e-05	3.76e-05	4.73e-05	5.73e-05	6.74e-05	7.8e-05	0.000102	0.000128	0.000154	0.00018	0.000207	0.000235	0.000263	0.000291	0.00032	0.000349	0.000371	0.000388	0.000405	0.000422	0.00044	0.000458	0.000476	0.000495	0.000514	0.000532	0.000465
	589.65	NaN	NaN	NaN	1.7e-05	-7.34e-06	1.16e-05	2.09e-05	-2.05e-05	-3.06e-05	-2.21e-05	7.14e-06	1.64e-05	3.46e-06	2.12e-05	4.56e-05	-9.12e-06	-1.26e-05	1.8e-05	5.42e-06	-2.62e-05	1.33e-05	2.4e-05	3.48e-05	4.58e-05	5.71e-05	6.85e-05	8.41e-05	0.000109	0.000135	0.000161	0.000188	0.000215	0.000242	0.00027	0.000299	0.000328	0.000357	0.000375	0.000393	0.00041	0.000428	0.000446	0.000464	0.000482	0.000501	0.000518	0.000529	0.000498
	590.83	NaN	NaN	NaN	6.65e-06	1.54e-06	1.71e-05	7.42e-06	-1.17e-05	-4.31e-05	-2.29e-05	2.36e-05	1.85e-05	-3.73e-06	1.57e-05	3.16e-05	-2.12e-05	-3.13e-05	-6.85e-06	-2.1e-05	-2.33e-05	3.78e-05	4.54e-05	5.32e-05	6.11e-05	6.92e-05	7.73e-05	9.54e-05	0.000121	0.000148	0.000174	0.000202	0.00023	0.000258	0.000287	0.000316	0.000346	0.000373	0.000383	0.000392	0.000402	0.000412	0.000422	0.000432	0.000443	0.000453	0.000467	0.000523	0.000489
	592.01	NaN	NaN	NaN	1.46e-05	7.66e-07	2.03e-05	1.62e-05	-2.31e-05	-3.91e-05	-1.94e-05	1.29e-05	1.05e-05	-1.13e-05	2.49e-05	3.95e-05	-4.24e-06	-1.52e-05	2.46e-06	-8.2e-06	-4.04e-05	3.73e-05	5.01e-05	6.32e-05	7.65e-05	9e-05	0.000104	0.000128	0.000155	0.000182	0.00021	0.000238	0.000267	0.000296	0.000326	0.000357	0.000388	0.000413	0.000425	0.000438	0.00045	0.000463	0.000476	0.00049	0.000504	0.000517	0.000513	0.000535	0.000549
	593.18	NaN	NaN	NaN	9.63e-06	-1.6e-06	1.52e-05	6.52e-06	-1.21e-05	-1.94e-05	-9.25e-06	1e-06	7.65e-06	9.24e-06	2.8e-05	2.53e-05	-1.34e-05	-1.95e-05	1.43e-05	1.17e-05	-2.14e-05	4.11e-05	5.14e-05	6.18e-05	7.23e-05	8.31e-05	9.6e-05	0.000124	0.000152	0.00018	0.00021	0.000239	0.00027	0.0003	0.000332	0.000363	0.000396	0.000416	0.000427	0.000438	0.000449	0.00046	0.000472	0.000484	0.000496	0.000508	0.0005	0.000505	0.000553
	594.36	NaN	NaN	NaN	1.52e-05	-3.2e-06	9.76e-06	1.53e-05	-1.26e-05	-3.58e-05	-1.32e-05	5.2e-06	1.47e-05	1.34e-05	3.64e-05	3.18e-05	-1.45e-05	-1.17e-05	9.74e-06	-1.18e-05	-2.55e-05	5.06e-05	6.02e-05	7e-05	8e-05	9.01e-05	0.000108	0.000137	0.000167	0.000198	0.000229	0.000261	0.000293	0.000326	0.00036	0.000394	0.000428	0.000445	0.000457	0.00047	0.000482	0.000495	0.000508	0.000521	0.000535	0.000548	0.000529	0.000529	0.000597
	595.54	NaN	NaN	NaN	1.41e-05	-4.64e-06	1.54e-05	2.09e-05	-2.68e-06	-3.19e-05	-4.22e-06	-6.04e-07	-8.44e-06	-1.48e-05	1.23e-05	1.94e-05	-2.37e-05	-2.02e-05	9.59e-06	-4.64e-06	-2.11e-05	5.38e-05	6.34e-05	7.31e-05	8.3e-05	9.31e-05	0.000116	0.000145	0.000174	0.000205	0.000235	0.000266	0.000298	0.000331	0.000364	0.000397	0.00043	0.000443	0.000456	0.00047	0.000483	0.000497	0.000511	0.000525	0.00054	0.000554	0.000571	0.000546	0.000608
	596.72	NaN	NaN	NaN	1.29e-05	3.9e-06	1.63e-05	1.73e-05	-4.23e-06	-3.43e-05	-4.97e-06	-7.46e-06	-3.98e-06	-1.54e-06	2.46e-05	1.17e-05	-1.89e-05	-9.91e-06	-1.09e-06	-4.7e-06	-3.09e-05	3.12e-05	4.01e-05	4.92e-05	5.85e-05	6.79e-05	9.8e-05	0.00013	0.000163	0.000197	0.000231	0.000265	0.000301	0.000336	0.000373	0.00041	0.000442	0.000458	0.000473	0.000489	0.000506	0.000522	0.000539	0.000556	0.000574	0.000567	0.000571	0.000581	0.000614
	597.89	NaN	NaN	NaN	-5.31e-06	-1.4e-06	1.58e-05	7.09e-06	-1.51e-07	-1.91e-05	-5.79e-06	8.25e-06	8.08e-06	7.36e-06	4.01e-05	1.04e-05	-1.52e-05	-5.85e-07	1.5e-05	3.45e-06	-2.88e-06	6.12e-05	6.86e-05	7.61e-05	8.38e-05	9.63e-05	0.000127	0.000159	0.000191	0.000224	0.000257	0.000291	0.000326	0.000361	0.000397	0.000433	0.000461	0.000478	0.000495	0.000513	0.000531	0.000549	0.000568	0.000587	0.000606	0.000604	0.000642	0.000634	0.000631
	599.07	NaN	NaN	NaN	1.3e-05	-4.18e-06	2.21e-06	2.1e-06	-7.98e-06	-3.14e-05	-3.12e-06	1.73e-06	3.29e-06	-7.21e-06	4.15e-05	-5.4e-06	-4.82e-05	-4e-05	7.53e-07	3.23e-06	-9.39e-06	3.22e-05	3.72e-05	4.24e-05	4.76e-05	6.59e-05	9.94e-05	0.000134	0.000168	0.000204	0.00024	0.000276	0.000313	0.000351	0.00039	0.000429	0.000453	0.000471	0.000488	0.000506	0.000524	0.000543	0.000562	0.000581	0.000601	0.000601	0.00064	0.000664	0.000696
	600.25	NaN	NaN	NaN	1.98e-05	-1.51e-05	1.28e-05	1.19e-05	-1.55e-05	-2.32e-05	2.44e-07	6.36e-06	9.09e-06	-9.57e-06	2.38e-05	2.01e-05	-1.69e-05	-8.68e-06	6.85e-06	1.88e-07	-1.69e-05	4.26e-05	4.97e-05	5.68e-05	6.41e-05	9.33e-05	0.000131	0.000168	0.000207	0.000246	0.000286	0.000327	0.000368	0.000411	0.000453	0.000497	0.000514	0.00053	0.000545	0.000561	0.000577	0.000594	0.000611	0.000628	0.000645	0.000662	0.000682	0.000702	0.000698
	601.43	NaN	NaN	NaN	1.09e-05	-4.05e-05	2.99e-05	3.05e-05	-6.97e-06	-4.23e-05	1.39e-05	-9.3e-06	1.42e-05	3.37e-06	2.22e-05	3.39e-05	8.84e-06	-8.72e-06	1.48e-05	-2.12e-05	-2.09e-05	3.88e-05	4.46e-05	5.05e-05	5.75e-05	9.73e-05	0.000139	0.000181	0.000225	0.000269	0.000313	0.000359	0.000405	0.000452	0.0005	0.000545	0.000559	0.000573	0.000588	0.000603	0.000619	0.000634	0.00065	0.000666	0.000682	0.000696	0.000683	0.000717	0.000716
	602.61	NaN	NaN	NaN	3.66e-05	-1.95e-06	2.07e-05	1.08e-05	-9.44e-06	-5.47e-05	2.37e-06	-2.96e-05	-2.45e-06	-4.03e-06	2.74e-05	1.17e-05	7.32e-06	-2.22e-05	-8.21e-06	-3.39e-05	-1.45e-05	5.27e-05	5.87e-05	6.49e-05	7.93e-05	0.000118	0.000158	0.000198	0.000239	0.00028	0.000322	0.000366	0.000409	0.000454	0.000499	0.000535	0.000552	0.000569	0.000586	0.000604	0.000622	0.00064	0.000658	0.000677	0.000684	0.000725	0.000729	0.000767	0.000776
	603.79	NaN	NaN	NaN	2.13e-05	-7.08e-08	-7.48e-06	-6.96e-06	8.42e-06	-4.38e-05	8.04e-06	9.58e-06	8.42e-06	6.37e-06	3.64e-05	1.55e-05	-6.98e-06	-2.49e-05	9.75e-06	-1.11e-05	-2.3e-05	5.89e-05	6.72e-05	7.56e-05	0.000102	0.000144	0.000187	0.000231	0.000276	0.000322	0.000368	0.000415	0.000463	0.000512	0.000562	0.000592	0.000607	0.000622	0.000638	0.000653	0.000669	0.000685	0.000702	0.000719	0.000726	0.000743	0.000736	0.000745	0.000779
	604.97	NaN	NaN	NaN	2.92e-05	7.45e-06	8.9e-06	6.75e-06	-3.3e-05	-2.41e-05	-6.66e-06	9.74e-06	1.18e-05	2.81e-05	1.11e-05	1.11e-07	-5.44e-05	-3.05e-05	1.34e-05	3.87e-07	-1.92e-05	7e-06	9.9e-06	1.29e-05	5.13e-05	0.0001	0.00015	0.000201	0.000253	0.000306	0.000359	0.000414	0.00047	0.000526	0.000584	0.00061	0.000628	0.000645	0.000663	0.000682	0.000701	0.00072	0.000739	0.000759	0.000777	0.000802	0.000804	0.000832	0.000813
	606.14	NaN	NaN	NaN	2.04e-05	1.7e-05	2.7e-05	-4.48e-06	2.7e-06	-2.03e-05	-9.09e-06	-2.22e-05	-8.46e-06	1.77e-05	-3.24e-07	-1.09e-06	-4.54e-05	-1.77e-05	6.66e-06	-3.22e-06	3.43e-06	4.46e-05	4.84e-05	5.42e-05	0.0001	0.000148	0.000197	0.000246	0.000296	0.000348	0.0004	0.000453	0.000507	0.000562	0.000616	0.000638	0.000659	0.00068	0.000702	0.000724	0.000746	0.000769	0.000792	0.000816	0.000815	0.000815	0.00084	0.000872	0.000869
	607.32	NaN	NaN	NaN	1.8e-05	-1.64e-05	1.76e-05	1.62e-05	-1.69e-05	-1.65e-05	-4.16e-06	-1.93e-05	2.99e-05	1.85e-05	3.48e-05	4.78e-06	7.34e-06	-3.69e-06	2.94e-05	-2.33e-06	1.3e-05	4.24e-05	4.48e-05	6.17e-05	0.000115	0.000169	0.000224	0.000279	0.000336	0.000394	0.000453	0.000513	0.000574	0.000636	0.00069	0.000708	0.000727	0.000745	0.000764	0.000784	0.000803	0.000823	0.000843	0.000864	0.000874	0.000886	0.000936	0.000923	0.000905
	608.5	NaN	NaN	NaN	3.36e-05	-2.59e-05	-1.86e-05	-1.69e-05	-1.45e-05	-6.14e-07	2.32e-06	1.25e-05	1.48e-05	-1.15e-05	3.47e-05	-4e-06	-4.01e-05	7.4e-06	5.87e-06	1.03e-05	-3.23e-05	2.79e-05	3.38e-05	6.47e-05	0.000118	0.000172	0.000227	0.000283	0.000339	0.000397	0.000456	0.000516	0.000577	0.000639	0.000684	0.000703	0.000722	0.000742	0.000762	0.000782	0.000803	0.000824	0.000845	0.00087	0.000899	0.000908	0.000956	0.000989	0.000957
	609.68	NaN	NaN	NaN	2.95e-05	-2.06e-05	2.29e-05	-9.23e-06	-1.69e-05	-2.31e-05	1.69e-06	-1.26e-05	2.54e-05	-9.12e-06	2.19e-05	1.61e-05	-2.03e-06	3.64e-06	2.88e-05	-3.15e-06	3.13e-05	4.74e-05	4.85e-05	9.01e-05	0.000143	0.000197	0.000252	0.000308	0.000365	0.000423	0.000482	0.000543	0.000604	0.000666	0.000706	0.000731	0.000757	0.000783	0.000809	0.000837	0.000864	0.000892	0.000921	0.000931	0.000979	0.000982	0.001	0.00104	0.00102
	610.86	NaN	NaN	NaN	2.88e-06	2.91e-06	2.99e-05	1.58e-06	4.7e-07	-4.92e-05	-1.25e-05	-2.24e-06	2.47e-05	-1.59e-05	5.4e-05	2.93e-05	1.32e-07	-4.58e-06	1.91e-05	-8.43e-06	-1.5e-05	2.8e-05	3.47e-05	9.03e-05	0.000147	0.000206	0.000265	0.000325	0.000386	0.000449	0.000512	0.000577	0.000642	0.000709	0.000742	0.000768	0.000793	0.00082	0.000847	0.000874	0.000902	0.00093	0.000959	0.00099	0.00101	0.00104	0.00104	0.00105	0.00106
	612.04	NaN	NaN	NaN	5.84e-06	3.02e-06	2.01e-05	7.59e-06	-5.3e-06	-4.82e-05	-1.56e-05	-8.67e-06	3.83e-05	3.32e-06	3.79e-05	3.86e-05	-2.46e-05	-4.87e-05	-8.68e-06	-3.25e-05	-4.7e-06	2.26e-06	1.95e-05	7.87e-05	0.000139	0.0002	0.000263	0.000326	0.000391	0.000456	0.000523	0.000592	0.000661	0.00073	0.000762	0.000794	0.000827	0.00086	0.000894	0.000929	0.000964	0.000999	0.00104	0.00102	0.00107	0.00109	0.00109	0.00111	0.0011
	613.22	NaN	NaN	NaN	5.44e-07	-2.68e-05	2.03e-05	9.78e-06	-1.96e-05	-3.34e-05	1.66e-05	-1.34e-05	2.25e-05	1.4e-05	1.4e-05	-6.17e-05	-3.1e-05	-6.71e-05	2.62e-06	-2.83e-05	-3.14e-05	-8.54e-06	2.4e-05	8.42e-05	0.000146	0.000208	0.000271	0.000336	0.000402	0.000469	0.000537	0.000606	0.000677	0.00074	0.000771	0.000804	0.000837	0.00087	0.000904	0.000939	0.000974	0.00101	0.00105	0.00108	0.00108	0.00114	0.00114	0.00112	0.00116
	614.4	NaN	NaN	NaN	-2.17e-05	-4.68e-06	2.8e-05	-7.75e-06	3.2e-06	-3.6e-05	1.68e-06	-2.79e-06	3e-05	-6.8e-07	3.48e-05	-5.01e-06	-2.77e-05	-2.58e-05	2.86e-05	9.22e-07	-4.05e-05	3.22e-05	7.87e-05	0.000138	0.000197	0.000258	0.00032	0.000383	0.000448	0.000513	0.00058	0.000647	0.000716	0.000769	0.000802	0.000834	0.000867	0.000901	0.000936	0.000971	0.00101	0.00104	0.00108	0.0011	0.00111	0.0012	0.00121	0.00121	0.00123
	615.58	NaN	NaN	NaN	9.72e-06	2.39e-06	5.6e-05	-4.08e-06	-6.82e-06	-5.01e-05	5.48e-07	-1.68e-05	-9.33e-06	-3.03e-06	3.13e-05	2.16e-05	-2.34e-05	-1.13e-05	1.91e-05	-9.55e-06	-2.42e-05	5.82e-05	0.00012	0.000184	0.00025	0.000316	0.000384	0.000452	0.000522	0.000594	0.000666	0.00074	0.000815	0.000863	0.000894	0.000926	0.000958	0.000991	0.00102	0.00106	0.00109	0.00113	0.00116	0.00119	0.00118	0.00125	0.00125	0.00123	0.00128
	616.76	NaN	NaN	2.59e-05	5.39e-05	-1.73e-05	2.93e-05	-2.18e-05	-2.86e-05	-3.92e-05	1.7e-05	-2.75e-05	8.12e-06	1.45e-05	4.89e-05	1.11e-05	-3.3e-05	-3.15e-05	1.58e-05	1.2e-05	-9.86e-06	4.95e-05	0.000116	0.000184	0.000254	0.000324	0.000396	0.000469	0.000543	0.000619	0.000696	0.000774	0.000854	0.000896	0.00093	0.000965	0.001	0.00104	0.00107	0.00111	0.00115	0.00119	0.00122	0.00128	0.00124	0.00131	0.0013	0.00132	0.00132
	617.94	NaN	NaN	-1.22e-05	4.64e-05	-1.2e-05	2.99e-05	-4.19e-06	-2.93e-05	-2.01e-05	-9.59e-06	-6.12e-06	1.82e-05	1.18e-05	1e-05	-1.86e-05	-1.48e-05	-1.7e-05	-2.73e-05	-1.03e-05	-1.95e-05	7.61e-05	0.000143	0.000212	0.000282	0.000352	0.000425	0.000498	0.000573	0.000649	0.000726	0.000805	0.000884	0.000924	0.000964	0.00101	0.00105	0.00109	0.00113	0.00118	0.00122	0.00127	0.00124	0.0013	0.00128	0.00133	0.00135	0.00135	0.00138
	619.12	NaN	NaN	-6.43e-06	1.63e-05	-1.46e-05	1.63e-05	-2.77e-05	-2e-05	-3.14e-05	1.43e-05	-5.22e-06	5.95e-05	1.46e-05	5.8e-05	-1.44e-05	-1.56e-05	-1.54e-05	2.69e-05	4.19e-06	-3.23e-05	0.000105	0.000173	0.000242	0.000313	0.000385	0.000458	0.000532	0.000608	0.000685	0.000764	0.000843	0.000916	0.000958	0.001	0.00104	0.00109	0.00113	0.00118	0.00123	0.00127	0.00132	0.00128	0.00136	0.00138	0.0014	0.00142	0.00141	0.00147
	620.3	NaN	NaN	-1.73e-06	1.17e-05	-3.97e-05	6.1e-06	2.1e-06	-3.74e-05	-2.09e-05	1.75e-05	3.63e-05	2.49e-05	-1.16e-05	5.59e-05	-2.57e-05	8.18e-06	-1.83e-05	-1.09e-05	-1.51e-05	-5.55e-06	0.000101	0.000173	0.000246	0.000321	0.000396	0.000473	0.000552	0.000631	0.000713	0.000795	0.000879	0.000947	0.00099	0.00103	0.00108	0.00112	0.00117	0.00122	0.00126	0.00131	0.00136	0.00136	0.00142	0.00145	0.00143	0.00148	0.00144	0.00148
	621.49	NaN	NaN	3.51e-05	2.18e-05	-3.16e-05	3.1e-05	-2.08e-05	-6.63e-07	-4.45e-05	-1.58e-05	1.18e-05	1.2e-05	1.81e-05	2.62e-05	2.61e-05	1.74e-05	1.07e-05	4.23e-05	-3.11e-05	-2.64e-05	0.000119	0.000192	0.000266	0.000342	0.000418	0.000497	0.000576	0.000657	0.000739	0.000823	0.000909	0.000969	0.00101	0.00106	0.0011	0.00115	0.00119	0.00124	0.00129	0.00134	0.00139	0.00144	0.00142	0.00148	0.0015	0.00152	0.00153	0.00156
	622.67	NaN	NaN	8.4e-06	3.52e-05	-1.56e-05	6.9e-05	-2.84e-05	-4.51e-05	3.27e-06	-2.7e-05	-2.54e-05	2.36e-05	-1.14e-05	1.66e-05	1.47e-06	-4.55e-05	-1.13e-05	2.26e-05	-3.9e-06	-3.78e-05	0.000129	0.000203	0.000277	0.000353	0.00043	0.000509	0.000589	0.00067	0.000753	0.000837	0.000923	0.000978	0.00103	0.00107	0.00112	0.00117	0.00123	0.00128	0.00133	0.00138	0.00143	0.00147	0.00144	0.00155	0.00158	0.00156	0.00159	0.00157
	623.85	NaN	NaN	4.1e-07	4.09e-05	-3.67e-06	5.84e-05	-1.67e-05	-3.53e-05	-3.6e-05	7.77e-06	-2.41e-05	1.09e-05	1.41e-05	1.73e-05	2.65e-05	-2.73e-05	-1.47e-05	7.19e-06	-3.62e-05	5.82e-06	0.000144	0.000217	0.000291	0.000367	0.000444	0.000523	0.000603	0.000684	0.000767	0.000851	0.000936	0.000986	0.00104	0.00109	0.00114	0.00119	0.00124	0.0013	0.00135	0.00141	0.00147	0.00151	0.00149	0.00156	0.00162	0.00159	0.0016	0.0016
	625.03	NaN	NaN	2.46e-06	6.1e-06	-2.21e-05	1.51e-05	-2.72e-05	-3.69e-05	-1.52e-05	4.35e-05	6.01e-06	3.01e-05	8e-06	-2.5e-05	-2.24e-05	-1.03e-05	-3.17e-05	-1.7e-05	-3.75e-05	1.28e-05	0.000137	0.000209	0.000282	0.000357	0.000433	0.00051	0.000589	0.000669	0.00075	0.000833	0.000913	0.000967	0.00102	0.00108	0.00113	0.00119	0.00125	0.00131	0.00137	0.00143	0.00147	0.00156	0.00153	0.00157	0.00164	0.00159	0.00162	0.00163
	626.21	NaN	NaN	-9.42e-06	2.68e-05	-1.04e-05	1.16e-05	-1.35e-05	-2.41e-05	-1.49e-05	4.44e-05	-1.49e-05	1.16e-05	2.22e-05	4.1e-06	-2.02e-05	2.11e-06	1.72e-06	3.62e-05	5.03e-06	1.98e-05	0.000179	0.000248	0.000318	0.000389	0.000462	0.000536	0.000611	0.000688	0.000765	0.000845	0.000918	0.000979	0.00104	0.0011	0.00117	0.00123	0.0013	0.00137	0.00144	0.00151	0.00152	0.0016	0.00159	0.00164	0.00166	0.00165	0.00171	0.0017
	627.39	NaN	NaN	4.11e-06	2.02e-05	-1.62e-05	3.53e-06	6.14e-06	-4.79e-07	-7.99e-06	-8.77e-06	-3.37e-06	6.6e-06	1.8e-05	9.35e-06	-1.63e-05	-5.95e-06	1.26e-05	3.5e-05	2.98e-05	1.21e-05	0.000191	0.000264	0.000338	0.000413	0.00049	0.000568	0.000647	0.000728	0.00081	0.000894	0.000966	0.00103	0.00109	0.00115	0.00122	0.00128	0.00135	0.00142	0.00149	0.00156	0.00159	0.00161	0.00163	0.00167	0.00169	0.00172	0.00174	0.00174
	628.58	NaN	NaN	-8.7e-07	-5.42e-06	-1.71e-05	-2.42e-06	1.19e-05	-2.35e-05	-2.74e-05	1.76e-05	3.96e-05	5.66e-06	1.64e-06	3.31e-05	-6.32e-06	9.51e-06	-1.04e-05	2.06e-05	-1.34e-05	-1.74e-05	0.000157	0.00023	0.000305	0.000381	0.000458	0.000537	0.000617	0.000698	0.000781	0.000865	0.000934	0.000998	0.00106	0.00113	0.0012	0.00127	0.00134	0.00141	0.00148	0.00155	0.00156	0.0016	0.00165	0.00169	0.00172	0.00173	0.00175	0.00175
	629.76	NaN	NaN	2.73e-05	4.29e-05	-3.39e-06	2.62e-06	-3.17e-05	-1.36e-05	-1.24e-05	-1.42e-05	-1.7e-05	1.42e-05	6.01e-06	2.62e-05	-3.48e-05	-1.87e-05	-1.82e-05	-1.09e-05	-2.11e-06	-2e-05	0.000176	0.000245	0.000315	0.000386	0.000458	0.000532	0.000607	0.000683	0.000761	0.00084	0.00091	0.000979	0.00105	0.00112	0.00119	0.00127	0.00135	0.00142	0.0015	0.00158	0.00159	0.00163	0.00172	0.0017	0.0017	0.00173	0.00177	0.00178
	630.94	NaN	NaN	1.99e-05	4.78e-06	-4.7e-06	-2.35e-05	-6.92e-06	-3.36e-06	7.05e-07	2.39e-05	-4.52e-06	-1.02e-05	1.3e-05	2.44e-05	4.5e-06	8.87e-06	7.72e-06	-5.3e-06	5.19e-06	-1.64e-05	0.000181	0.000247	0.000315	0.000383	0.000453	0.000524	0.000597	0.00067	0.000745	0.000821	0.000893	0.000966	0.00104	0.00112	0.00119	0.00127	0.00135	0.00143	0.00152	0.00159	0.00163	0.00164	0.00171	0.00175	0.00168	0.0018	0.00177	0.00183
	632.12	NaN	NaN	-2.07e-06	8.23e-06	-9.37e-06	-4.87e-06	1.02e-05	8.67e-07	2.5e-06	1.59e-05	-2.37e-05	8.89e-06	1.76e-05	1.94e-05	2.61e-05	4.26e-06	-4.26e-06	-3.16e-06	-2.87e-05	-1.16e-05	0.000215	0.000279	0.000343	0.000409	0.000475	0.000543	0.000612	0.000683	0.000754	0.000826	0.000896	0.000967	0.00104	0.00111	0.00119	0.00127	0.00134	0.00142	0.0015	0.00158	0.00164	0.00164	0.0017	0.00175	0.00174	0.00178	0.00178	0.0018
	633.31	NaN	NaN	-4.58e-06	2.56e-06	-2.24e-05	1.68e-05	1.11e-05	2.01e-05	-7.97e-06	-1.19e-05	-8.3e-06	8.69e-06	9.82e-06	3.62e-05	5.08e-05	1.81e-05	1.52e-07	1.03e-05	-3.68e-05	7.7e-06	0.000211	0.00027	0.00033	0.000392	0.000454	0.000518	0.000583	0.000649	0.000716	0.000788	0.000866	0.000945	0.00103	0.00111	0.00119	0.00128	0.00136	0.00145	0.00154	0.00157	0.00163	0.00166	0.00168	0.00172	0.00174	0.00177	0.00177	0.0018
	634.49	NaN	NaN	-3.04e-06	1.82e-05	1.12e-05	-7.96e-06	-1.17e-05	-1.94e-05	1.53e-06	9.38e-06	-1.15e-05	1.62e-05	1.04e-05	3.09e-05	8.6e-06	5.75e-06	3.43e-06	1.57e-05	9.76e-06	7.23e-06	0.000201	0.00026	0.000321	0.000383	0.000445	0.000509	0.000574	0.00064	0.000708	0.000781	0.00086	0.00094	0.00102	0.0011	0.00119	0.00127	0.00136	0.00145	0.00154	0.00154	0.0016	0.00166	0.0017	0.00172	0.00174	0.00176	0.00182	0.00182
	635.67	NaN	NaN	-1.68e-05	2.29e-05	-1.19e-06	-2.12e-06	4.9e-06	-9.01e-06	1.6e-06	1.85e-06	-2.95e-06	1.52e-05	1e-05	3.44e-06	-5.33e-06	3.3e-07	-9.58e-07	2.67e-05	-1.18e-05	4.35e-06	0.000224	0.000285	0.000347	0.000411	0.000475	0.000541	0.000607	0.000675	0.000744	0.000816	0.00089	0.000965	0.00104	0.00112	0.0012	0.00128	0.00136	0.00145	0.00153	0.00156	0.00161	0.00164	0.00167	0.00168	0.0017	0.00173	0.00177	0.00181
	636.86	NaN	NaN	-5.89e-07	7.95e-06	-3.16e-05	2.45e-06	1.07e-05	2.33e-05	8.98e-06	-2.32e-05	-1.19e-05	2.6e-05	1.1e-05	-1.44e-05	-4.16e-06	2.24e-05	2.88e-05	4.05e-05	3.86e-05	2.4e-05	0.00023	0.000288	0.000348	0.000408	0.00047	0.000532	0.000596	0.000661	0.000727	0.000802	0.000878	0.000956	0.00103	0.00112	0.0012	0.00128	0.00137	0.00145	0.00154	0.00157	0.00163	0.00163	0.00166	0.00169	0.00169	0.00172	0.00176	0.0018
	638.04	NaN	NaN	2.27e-06	9.65e-06	2.11e-05	1.62e-05	5.34e-06	1.31e-05	-8.67e-06	-2.83e-05	-1.96e-05	-6.29e-06	8.2e-06	-6.62e-06	-2.67e-06	4e-06	6.83e-06	2.07e-05	2.31e-05	2.43e-08	0.000217	0.000269	0.000322	0.000376	0.000431	0.000487	0.000544	0.000601	0.000664	0.000745	0.000828	0.000912	0.000997	0.00108	0.00117	0.00126	0.00136	0.00145	0.00153	0.00151	0.00157	0.0016	0.00163	0.00162	0.00169	0.00171	0.00172	0.00177
	639.22	NaN	NaN	-2.89e-06	1.99e-05	2.68e-06	-3.33e-05	-2.72e-05	-1.11e-05	2.53e-05	8.1e-06	-3.32e-06	2.93e-05	-1.88e-05	-5.67e-05	-1.27e-05	4.25e-06	-2.32e-05	9.31e-06	2.5e-06	5.9e-07	0.000207	0.000257	0.000308	0.00036	0.000413	0.000467	0.000522	0.000578	0.000642	0.000723	0.000805	0.000889	0.000974	0.00106	0.00115	0.00124	0.00133	0.00142	0.00148	0.0015	0.00153	0.00154	0.00159	0.00159	0.00163	0.00165	0.00168	0.00172
	640.41	NaN	NaN	-9.29e-06	3.47e-05	-1.61e-05	-2.9e-05	2.66e-06	4.27e-06	2.24e-05	-2.63e-06	-1.27e-05	1.45e-05	-1.67e-05	-1.83e-05	-2.78e-05	-3.18e-05	-3.57e-05	-5.51e-06	-4.99e-06	-1.4e-05	0.000181	0.000232	0.000285	0.000339	0.000394	0.000449	0.000506	0.000564	0.00063	0.000706	0.000783	0.000861	0.000941	0.00102	0.0011	0.00119	0.00127	0.00136	0.0014	0.00142	0.00148	0.00153	0.00156	0.00152	0.00157	0.00162	0.0016	0.00168
	641.59	NaN	NaN	-1.72e-05	-8.68e-06	-3.52e-05	-1.42e-05	2.73e-05	2.97e-05	8.89e-06	5.82e-06	4.67e-06	-4.14e-06	-3.24e-05	-6.4e-06	8.37e-06	-6.45e-06	-7.14e-06	4.87e-06	6.32e-06	-1.49e-05	0.000178	0.000226	0.000273	0.000322	0.000372	0.000422	0.000474	0.000526	0.000594	0.000672	0.00075	0.00083	0.000912	0.000995	0.00108	0.00116	0.00125	0.00134	0.00137	0.00141	0.00146	0.00147	0.00153	0.00152	0.00155	0.00155	0.0016	0.00164
	642.77	NaN	NaN	-1.69e-05	3.39e-07	-8.86e-06	-2.45e-05	-9.19e-06	2.08e-05	2.48e-05	-1.41e-05	7.39e-06	2.62e-05	-1.81e-05	-1.38e-05	3.61e-06	-6.04e-06	-8.44e-06	1.94e-05	3.94e-05	1.03e-05	0.000202	0.00024	0.000278	0.000318	0.000358	0.000398	0.00044	0.000482	0.000554	0.000634	0.000715	0.000797	0.000881	0.000967	0.00105	0.00114	0.00123	0.00132	0.00135	0.00137	0.00139	0.00142	0.00147	0.00148	0.00148	0.00152	0.00154	0.00157
	643.96	NaN	NaN	-3.8e-05	1.93e-05	2.95e-05	-2.15e-05	-7.6e-06	2.15e-05	1.88e-05	-1.43e-06	6.79e-06	-1.78e-05	-2.39e-05	-2.51e-06	1.37e-05	7.84e-06	3.35e-08	-2e-07	-1.49e-06	2.2e-06	0.00018	0.000218	0.000256	0.000295	0.000335	0.000376	0.000417	0.000459	0.000536	0.000614	0.000694	0.000775	0.000858	0.000942	0.00103	0.00111	0.0012	0.00129	0.00127	0.00134	0.00135	0.00137	0.00142	0.00143	0.00144	0.00149	0.00149	0.00151
	645.14	NaN	NaN	1.32e-05	1.21e-05	-2.85e-05	-4.65e-05	1.41e-05	3.37e-05	5.39e-06	-2.07e-06	-9.98e-06	1.05e-05	6.46e-06	-3.81e-06	5.69e-06	5.62e-06	-2.17e-05	-2.25e-05	-5.28e-06	-5.69e-06	0.000176	0.000216	0.000257	0.000298	0.00034	0.000383	0.000426	0.000474	0.000546	0.000619	0.000694	0.00077	0.000847	0.000925	0.00101	0.00109	0.00117	0.00125	0.00124	0.00126	0.00133	0.00132	0.00136	0.00139	0.00139	0.00142	0.00143	0.00146
	646.33	NaN	NaN	-4.52e-07	1.35e-05	-3.9e-06	-6.28e-06	3.13e-08	-1.17e-06	1.62e-05	-1.82e-06	-1.4e-05	-2.32e-06	-2.02e-05	-2.93e-05	2.5e-06	2.53e-05	-3.55e-06	-1.05e-06	-8.05e-07	-1.59e-05	0.000163	0.000199	0.000235	0.000271	0.000309	0.000347	0.000385	0.000435	0.000507	0.000581	0.000656	0.000732	0.00081	0.000888	0.000969	0.00105	0.00113	0.00121	0.00122	0.00125	0.00129	0.00131	0.0013	0.00135	0.00137	0.00137	0.00141	0.00142
	647.51	NaN	NaN	8.01e-06	1.68e-05	8.58e-06	-2.52e-06	-9.63e-06	-5.28e-06	6.15e-06	-1.68e-05	-8.8e-06	1.14e-05	-1.97e-05	-5.25e-05	-1.02e-05	1.56e-05	6.19e-06	-6.12e-06	1.39e-06	-1.05e-05	0.000157	0.00019	0.000224	0.000258	0.000293	0.000329	0.000365	0.000418	0.000489	0.00056	0.000634	0.000708	0.000784	0.000861	0.000939	0.00102	0.0011	0.00116	0.00118	0.0012	0.00124	0.00126	0.00126	0.00129	0.00131	0.00131	0.00135	0.00137
	648.7	NaN	NaN	-1.09e-06	3.08e-05	3.66e-06	-3.75e-05	-8.13e-06	1.23e-05	4.4e-06	-1.18e-05	3.34e-06	1.15e-05	-2.87e-06	-2.45e-05	-1.31e-05	1.18e-05	1.2e-05	1.9e-05	2.33e-05	1.36e-05	0.000169	0.000198	0.000228	0.000258	0.000289	0.000321	0.000353	0.000408	0.000477	0.000546	0.000617	0.00069	0.000763	0.000838	0.000914	0.000991	0.00107	0.00113	0.00112	0.00116	0.00118	0.00118	0.00121	0.00126	0.0013	0.00127	0.00127	0.00128
	649.88	NaN	NaN	-5.21e-06	1.66e-05	-1e-05	-2.9e-05	1.31e-05	5.22e-06	2.93e-06	1.01e-05	5.79e-08	-4.67e-06	-2.91e-05	-6.61e-05	-4.5e-05	8.85e-07	2.8e-06	7.38e-06	7.97e-06	-3e-05	0.000106	0.000134	0.000163	0.000192	0.000221	0.000251	0.000281	0.000344	0.000414	0.000485	0.000558	0.000632	0.000707	0.000784	0.000862	0.000941	0.00102	0.00107	0.0011	0.00112	0.00112	0.00116	0.00115	0.00122	0.00124	0.00122	0.00123	0.00124
	651.07	NaN	NaN	-1.39e-05	-1.84e-06	3.96e-07	-1.16e-05	-1.15e-05	8.59e-06	2.96e-05	1.58e-05	-4.18e-06	1.33e-05	-3.52e-07	-3.13e-05	-1.07e-05	-1.15e-05	5.98e-06	3.04e-05	2.04e-05	1e-05	0.000156	0.00018	0.000205	0.00023	0.000256	0.000282	0.000308	0.000374	0.000441	0.00051	0.000581	0.000652	0.000725	0.000799	0.000874	0.00095	0.00103	0.00103	0.00108	0.00108	0.00109	0.00112	0.00114	0.00117	0.00117	0.00119	0.0012	0.00121
	652.25	NaN	NaN	-7.62e-06	4.48e-06	-1.94e-05	-1.26e-05	7.23e-06	1.06e-06	2.14e-05	2.68e-06	-1.94e-06	3.03e-05	-4.6e-07	-6.78e-06	1.8e-05	-8.71e-06	-1.29e-05	2.52e-06	6.61e-06	-3.8e-06	0.000146	0.000172	0.000198	0.000224	0.000251	0.000279	0.000311	0.000376	0.000442	0.000509	0.000577	0.000646	0.000716	0.000788	0.000861	0.000936	0.00101	0.00102	0.00105	0.00103	0.00105	0.00108	0.00109	0.00109	0.00116	0.00113	0.00116	0.00118
	653.44	NaN	NaN	-1.16e-06	1.86e-05	-6.77e-06	-9.93e-06	3.03e-05	3.91e-05	-1.71e-06	-3.35e-05	-2.26e-05	2.58e-06	7.62e-06	-7.8e-06	-9.27e-06	-2.37e-05	-1.97e-05	3.51e-06	2.74e-05	-9.51e-06	9.56e-05	0.000119	0.000143	0.000168	0.000192	0.000218	0.000256	0.000323	0.000392	0.000461	0.000532	0.000605	0.000678	0.000753	0.000829	0.000907	0.000986	0.000978	0.000974	0.000988	0.001	0.00104	0.00105	0.00103	0.00111	0.00107	0.00112	0.00114
	654.62	NaN	NaN	1.07e-06	-6.98e-06	-1.64e-06	-4.33e-07	-8.37e-07	1.97e-05	1.2e-05	-1.06e-05	-1.32e-05	1.93e-05	1.15e-05	-8.16e-07	1.53e-05	1.84e-05	2.1e-05	8.09e-06	1.68e-05	-7.71e-06	0.00012	0.000145	0.000169	0.000195	0.00022	0.000246	0.000288	0.000348	0.00041	0.000472	0.000536	0.000601	0.000667	0.000734	0.000802	0.000872	0.00094	0.000956	0.000969	0.000966	0.000985	0.000996	0.00101	0.00101	0.00104	0.00103	0.00108	0.00105
	655.81	NaN	NaN	-1.26e-05	-2.47e-05	-3.85e-05	-1.33e-05	1.31e-05	1.9e-05	2.32e-05	8.98e-06	9.57e-06	1.8e-05	-4.98e-06	-3.71e-05	-1.6e-05	9.06e-06	4.44e-06	1.35e-05	1.35e-05	-1.38e-05	0.000119	0.00014	0.000162	0.000185	0.000207	0.000231	0.000275	0.000334	0.000394	0.000454	0.000516	0.000579	0.000643	0.000708	0.000775	0.000842	0.000905	0.000911	0.000919	0.000932	0.000943	0.000947	0.000972	0.001	0.00101	0.00101	0.00102	0.00103
	657	NaN	NaN	5.94e-06	-6.97e-06	-5.79e-05	-5.96e-05	2.61e-05	6.95e-05	3.48e-05	-6.43e-06	-1.12e-05	2.94e-06	-2.83e-05	-5.76e-05	-3.67e-05	-2.55e-05	-1.15e-05	8.55e-06	-1.05e-05	-2.52e-05	9.37e-05	0.00011	0.000127	0.000144	0.000161	0.000178	0.000229	0.000292	0.000355	0.00042	0.000485	0.000552	0.00062	0.000689	0.00076	0.000831	0.000859	0.000842	0.000884	0.000871	0.000884	0.000834	0.000958	0.000952	0.000948	0.000962	0.00096	0.000953
	658.18	NaN	NaN	-2.08e-05	-6.2e-07	-3.19e-06	-1.45e-05	1.74e-05	4.26e-05	1.82e-05	-1.78e-05	-8.82e-06	7.75e-06	-6.55e-06	-2.41e-05	2.84e-06	-1.15e-05	-1.42e-05	1.25e-05	2.54e-05	-1.82e-05	8.07e-05	9.93e-05	0.000118	0.000137	0.000157	0.000177	0.00023	0.000286	0.000343	0.000401	0.00046	0.000521	0.000582	0.000644	0.000708	0.000772	0.000802	0.000844	0.000868	0.000873	0.000875	0.000843	0.000869	0.000907	0.000898	0.000884	0.000892	0.00091
	659.37	NaN	NaN	-1.24e-05	3.12e-06	9.81e-06	-1.12e-05	-9.81e-06	2.59e-05	1.24e-05	8.89e-06	1.43e-06	8.01e-06	-1.56e-05	-2.61e-05	-8.23e-07	-6.52e-06	-1.01e-05	-1.44e-05	-7.96e-06	1.5e-05	9.13e-05	0.0001	0.000109	0.000119	0.000128	0.000142	0.000204	0.000268	0.000332	0.000398	0.000464	0.000532	0.000602	0.000672	0.000743	0.000816	0.000824	0.000835	0.000872	0.000842	0.000862	0.000875	0.00086	0.000888	0.000915	0.000905	0.000916	0.000932
	660.56	NaN	NaN	-1.1e-05	-1.15e-05	2.27e-06	-7.9e-06	-1.37e-05	1.88e-05	3.17e-05	6.46e-06	-1.9e-05	-4.49e-06	1.52e-05	2.15e-07	-8.32e-06	-5.25e-06	-4.11e-06	1.14e-05	3.41e-06	1.21e-05	9.08e-05	9.95e-05	0.000108	0.000117	0.000126	0.000147	0.000207	0.000268	0.000331	0.000394	0.000458	0.000524	0.00059	0.000658	0.000727	0.000798	0.000822	0.000847	0.000856	0.000836	0.000848	0.000842	0.000847	0.000899	0.000854	0.000881	0.00089	0.000904
	661.74	NaN	NaN	-1.04e-05	-1.74e-05	-3.79e-05	-1.16e-05	3.4e-05	4.31e-05	3.47e-05	-4.23e-06	-2.32e-05	9.79e-06	-5.35e-06	-2.29e-05	-3.27e-05	-2.31e-05	2.12e-06	4.71e-05	3.57e-05	1.2e-06	7.05e-05	8.05e-05	9.07e-05	0.000101	0.000112	0.000141	0.000202	0.000263	0.000326	0.00039	0.000455	0.000521	0.000589	0.000657	0.000727	0.000798	0.000767	0.000795	0.000813	0.000828	0.000854	0.000809	0.000873	0.000862	0.00082	0.000869	0.000867	0.000871
	662.93	NaN	NaN	2.49e-06	1.82e-05	-2.01e-05	-2.14e-05	-1.45e-05	3.42e-05	1.35e-05	-7.3e-06	-2.12e-06	4.51e-06	-2.08e-05	-2.85e-05	-1.21e-05	-2.14e-06	7.47e-06	2.64e-05	3.29e-05	-7.23e-06	7.11e-05	8.39e-05	9.69e-05	0.00011	0.000124	0.00016	0.000217	0.000276	0.000335	0.000395	0.000457	0.000519	0.000583	0.000647	0.000713	0.00078	0.000778	0.000782	0.00077	0.000823	0.000798	0.000807	0.000837	0.000808	0.000817	0.000808	0.000831	0.000835
	664.12	NaN	NaN	-1.48e-05	-5.64e-06	-2.05e-05	-1.2e-06	2.89e-05	6e-06	-9.97e-06	2.28e-05	1.31e-05	-9.01e-06	-2.08e-05	-2.77e-06	8.85e-06	-7.72e-06	-7.16e-06	1.46e-05	9.31e-06	-1.38e-05	7.6e-05	8.82e-05	0.000101	0.000113	0.000126	0.000169	0.000226	0.000284	0.000343	0.000403	0.000464	0.000527	0.00059	0.000655	0.00072	0.000782	0.000739	0.000758	0.000731	0.000788	0.00078	0.000771	0.000826	0.000788	0.000808	0.000773	0.000781	0.000783
	665.3	NaN	NaN	1.21e-06	1.43e-05	-2.46e-05	-9.36e-06	2.57e-05	1.9e-06	-9.61e-06	3.69e-06	1.06e-05	-1.34e-05	-1.5e-05	4.11e-07	2.74e-05	1.29e-05	3.03e-06	1.85e-05	2.67e-05	4.64e-06	6.81e-05	7.73e-05	8.66e-05	9.61e-05	0.000106	0.000153	0.000209	0.000266	0.000324	0.000383	0.000443	0.000504	0.000566	0.000629	0.000694	0.000758	0.000789	0.000768	0.000757	0.000774	0.000754	0.000768	0.000763	0.000801	0.000795	0.000821	0.000808	0.000791
	666.49	NaN	NaN	-6.04e-06	3.27e-07	-7.99e-06	-8.64e-06	1.27e-06	1.2e-05	2.32e-05	-1.62e-06	1.41e-06	1.43e-06	-1.99e-05	-2.38e-05	4.06e-05	3.41e-05	2.66e-05	8.89e-06	1.21e-05	2.86e-05	9e-05	9.67e-05	0.000104	0.000111	0.000118	0.000172	0.000228	0.000286	0.000344	0.000403	0.000463	0.000525	0.000587	0.000651	0.000716	0.00076	0.000767	0.000789	0.000782	0.000745	0.000741	0.00074	0.000767	0.000772	0.000785	0.000774	0.000806	0.000788
	667.68	NaN	NaN	-1.29e-05	-1.2e-05	-1.65e-05	-5.6e-06	1.67e-06	1.56e-05	1.95e-05	-4.49e-06	1.15e-05	-2.13e-05	-4.27e-05	-4.09e-05	-1.9e-05	6.89e-06	-4.04e-06	-4.15e-05	-7.72e-06	9.2e-06	6.62e-05	7.32e-05	8.03e-05	8.75e-05	0.000101	0.000156	0.000212	0.000268	0.000326	0.000385	0.000445	0.000506	0.000568	0.000631	0.000695	0.000721	0.000751	0.000757	0.000745	0.000736	0.000725	0.000723	0.000729	0.000728	0.00075	0.000761	0.000768	0.000731
	668.87	NaN	NaN	-1.57e-05	-1.85e-05	-2.27e-05	-2.36e-05	-1.29e-06	2.55e-05	3.79e-05	5.53e-06	1.7e-05	5.57e-06	1.41e-05	-3.11e-05	-6.14e-06	1.38e-05	7.33e-06	-6.43e-06	-2.59e-05	-2.38e-05	4.41e-05	5.14e-05	5.9e-05	6.66e-05	8.75e-05	0.000143	0.0002	0.000258	0.000317	0.000377	0.000438	0.0005	0.000563	0.000628	0.000693	0.000712	0.000725	0.000723	0.000738	0.000754	0.000695	0.000753	0.000765	0.00076	0.000733	0.000745	0.000724	0.000718
	670.06	NaN	NaN	1.45e-05	1.93e-05	-4.76e-06	-2.09e-05	7.67e-06	1.24e-05	7.2e-06	6.6e-06	-2e-05	-2.45e-05	5.57e-06	-1.86e-05	-5.16e-05	-3.53e-06	-2.08e-05	-1.54e-06	1.04e-05	-2.66e-07	2.71e-05	3.07e-05	3.43e-05	3.79e-05	6.43e-05	0.000122	0.000181	0.000242	0.000303	0.000365	0.000429	0.000493	0.000559	0.000626	0.000694	0.000707	0.000716	0.000733	0.000728	0.000748	0.000683	0.000733	0.000734	0.000727	0.000723	0.000711	0.000698	0.000698
	671.24	NaN	NaN	1.39e-05	-1.34e-06	-1.8e-05	-6.19e-06	8.11e-06	9.36e-06	2.45e-05	-1.92e-06	-1.17e-05	-1.35e-05	-9.54e-06	-1.75e-05	-3.58e-05	-1.98e-05	-1.19e-06	2.87e-06	2.6e-05	-7.83e-06	4.21e-05	4.95e-05	5.71e-05	6.48e-05	9.92e-05	0.000155	0.000211	0.000269	0.000328	0.000387	0.000448	0.00051	0.000573	0.000637	0.000702	0.000725	0.000707	0.000731	0.000706	0.0007	0.000709	0.000723	0.000715	0.000706	0.000705	0.000701	0.000712	0.00068
	672.43	NaN	NaN	1.83e-05	-4.87e-06	-4.61e-05	5.96e-06	2.55e-05	1.15e-05	1.94e-05	-1.84e-05	-5.17e-06	-1.29e-05	-7.36e-05	-4.23e-05	-3.19e-05	-1.33e-05	1.51e-05	-1.52e-05	-5.29e-06	-1.18e-05	3.83e-05	4.44e-05	5.06e-05	5.69e-05	9.84e-05	0.000155	0.000213	0.000271	0.000331	0.000392	0.000453	0.000516	0.00058	0.000645	0.000712	0.000691	0.0007	0.000681	0.000699	0.00069	0.000683	0.000729	0.000747	0.000704	0.000683	0.000731	0.000711	0.000705
	673.62	NaN	NaN	-3.58e-06	-9.45e-06	-4.12e-05	-2.88e-05	2.51e-05	2.23e-05	1.65e-05	-6.58e-06	2.38e-05	1.84e-05	-1.05e-05	-3.63e-05	-3.63e-05	-3.3e-05	-2.05e-05	-1.77e-06	-1.41e-05	-2.43e-05	1.27e-05	1.68e-05	2.1e-05	2.53e-05	7.43e-05	0.000132	0.000191	0.00025	0.000311	0.000373	0.000436	0.0005	0.000565	0.000631	0.000697	0.000688	0.000739	0.000719	0.000722	0.0007	0.000713	0.000725	0.000724	0.000706	0.000712	0.000722	0.000709	0.000731
	674.81	NaN	NaN	-1.8e-05	5.76e-06	-4.01e-05	-1.2e-05	3.29e-05	3.68e-05	-1.15e-05	-8.5e-06	2.02e-05	-3.72e-08	-4.56e-05	-5.4e-05	-3.9e-05	-2.54e-05	-1.14e-05	-3.79e-05	-3.99e-05	-4.88e-05	-1.35e-06	4.06e-06	9.56e-06	1.59e-05	7.23e-05	0.000131	0.00019	0.000251	0.000312	0.000375	0.000439	0.000504	0.00057	0.000637	0.000691	0.000681	0.000738	0.000711	0.000733	0.000706	0.000706	0.000689	0.000731	0.000681	0.000728	0.000693	0.000686	0.000669
	676	NaN	NaN	-1.53e-05	1.28e-05	-2.17e-05	-2.1e-05	3.26e-05	3.44e-05	-2.5e-06	-1.85e-05	1.8e-05	-4.84e-06	-9.55e-06	-4.18e-05	-1.19e-05	-1.19e-05	4.46e-06	3.76e-05	-2.58e-05	-5.41e-06	2.64e-06	2.17e-06	1.68e-06	9.71e-06	7.09e-05	0.000133	0.000197	0.000261	0.000327	0.000394	0.000462	0.000531	0.000601	0.000673	0.000723	0.000717	0.000761	0.000683	0.000726	0.00072	0.000727	0.000707	0.000735	0.000706	0.000708	0.000735	0.00067	0.000706
	677.19	NaN	NaN	3.19e-05	3.26e-05	-1.75e-05	-2.93e-05	-2.82e-05	-1.56e-05	2.1e-05	6.36e-06	7.45e-06	-1.11e-05	-2.41e-05	-2.9e-05	-2.81e-05	-1.7e-06	4.75e-06	5.29e-06	-2.52e-06	1.03e-05	1.45e-06	1e-07	-1.27e-06	1.36e-05	7.18e-05	0.000131	0.000191	0.000253	0.000315	0.000379	0.000443	0.000509	0.000576	0.000645	0.000693	0.000722	0.000746	0.000707	0.000731	0.00068	0.000748	0.0007	0.000704	0.00072	0.000714	0.000703	0.00069	0.000691
	678.38	NaN	NaN	-1.1e-05	-1.52e-05	-2.12e-05	-1.93e-05	4.81e-06	1.39e-05	3.52e-05	1.02e-05	1.03e-05	3e-05	-3.3e-05	-3.76e-05	-4.8e-05	-1.43e-06	-1.43e-05	-1.83e-06	2.23e-05	1.7e-06	1.67e-05	1.89e-05	2.12e-05	4.62e-05	0.000104	0.000162	0.000221	0.000282	0.000344	0.000406	0.00047	0.000535	0.000601	0.000668	0.000717	0.000702	0.000742	0.000729	0.000745	0.000698	0.000782	0.000709	0.000696	0.000688	0.000705	0.000681	0.000673	0.000672
	679.57	NaN	NaN	-2.17e-07	1.96e-05	-2.51e-05	-2.42e-05	4.35e-05	1.52e-05	1.61e-05	-1.73e-05	-3.62e-07	-3.05e-06	-3.28e-06	5.55e-06	-2.6e-06	9.03e-06	1.18e-05	-3.35e-06	-1.33e-06	-4.34e-05	1.21e-05	1.87e-05	2.54e-05	6.09e-05	0.00012	0.000181	0.000242	0.000305	0.000368	0.000433	0.000499	0.000566	0.000634	0.000704	0.000696	0.000733	0.000729	0.000737	0.000707	0.00068	0.000749	0.000706	0.000684	0.000685	0.000692	0.00069	0.000666	0.000661
	680.76	NaN	NaN	-2.54e-05	-1.94e-05	4.61e-05	2.05e-06	4.39e-05	1.1e-06	-3.4e-05	-6.93e-07	-3.93e-06	-1.02e-05	-2.15e-06	-1.41e-05	-5.53e-05	2.71e-05	4.63e-05	-1.53e-05	-1.29e-05	2.54e-05	4.27e-05	4.36e-05	4.45e-05	8.23e-05	0.000137	0.000193	0.00025	0.000309	0.000368	0.000428	0.000489	0.000551	0.000615	0.000679	0.000683	0.000714	0.000694	0.000716	0.000743	0.000708	0.000705	0.00071	0.000675	0.000702	0.000673	0.000666	0.000641	0.000654
	681.95	NaN	NaN	-5.55e-06	-7.75e-06	1.06e-05	8.06e-06	6.24e-06	-3.73e-06	-2.05e-07	7e-06	-2.31e-05	-1.89e-05	-3.62e-05	1.24e-05	-1.85e-05	3.58e-05	-1.25e-05	-1.32e-05	1.73e-06	-1.24e-05	4.77e-05	5.39e-05	6.02e-05	0.000105	0.000158	0.000212	0.000266	0.000322	0.000379	0.000437	0.000496	0.000556	0.000617	0.000679	0.00069	0.000728	0.000733	0.000743	0.000764	0.000729	0.000731	0.000722	0.000725	0.000698	0.000709	0.000716	0.000684	0.000688
	683.14	NaN	NaN	-4.68e-05	-1.76e-05	-1.85e-07	1.07e-05	4e-05	-3.57e-07	3.59e-06	-9.55e-06	8.99e-06	-8.87e-06	-2.31e-05	-2.34e-05	-4.64e-05	-2.4e-05	1.03e-05	1.46e-05	-9.5e-06	-1.58e-05	3.59e-05	4.08e-05	4.59e-05	9.78e-05	0.000152	0.000208	0.000264	0.000322	0.00038	0.000439	0.0005	0.000562	0.000624	0.000688	0.000708	0.000726	0.000737	0.000725	0.000704	0.000709	0.000727	0.000692	0.000697	0.000689	0.000682	0.00068	0.000665	0.000647
	684.33	NaN	NaN	-2.1e-05	-2.52e-05	-4.22e-06	-1.45e-05	1.1e-05	-5.27e-06	2.39e-06	3.86e-06	6.28e-06	-1.58e-05	1.27e-05	9.1e-07	-3.69e-05	-3.41e-05	-1.93e-05	-1.49e-05	-4.54e-06	4.46e-06	7.12e-05	7.74e-05	8.8e-05	0.000137	0.000187	0.000237	0.000289	0.000341	0.000395	0.000449	0.000504	0.00056	0.000618	0.000676	0.000739	0.000724	0.000728	0.000722	0.000751	0.000736	0.000756	0.000665	0.000699	0.0007	0.000707	0.000688	0.000722	0.00068
	685.52	NaN	NaN	-3.07e-05	1.11e-05	-1.96e-05	-1.21e-05	6.81e-06	1.74e-05	-1.32e-05	-8.46e-06	2.51e-05	4.76e-06	-1.62e-06	-1.16e-05	-4.19e-05	-2.7e-05	-1.13e-05	2.16e-06	1e-05	-9.77e-06	2.84e-05	3.23e-05	4.8e-05	0.000103	0.000158	0.000215	0.000273	0.000331	0.000391	0.000452	0.000514	0.000577	0.000641	0.000701	0.000733	0.000757	0.000789	0.000773	0.000744	0.000739	0.000765	0.00072	0.000738	0.000703	0.00071	0.00068	0.000698	0.000681
	686.71	NaN	NaN	-9.57e-06	7.28e-07	-1.06e-05	-4.86e-05	6.13e-06	3.03e-05	1.82e-05	-1.78e-06	1.06e-05	1.98e-07	3.57e-05	-2.18e-05	-4.18e-05	-1.82e-05	-9.08e-06	3.32e-05	2.17e-05	-1.89e-05	4.06e-05	4.66e-05	7.06e-05	0.000126	0.000183	0.00024	0.000299	0.000358	0.000419	0.000481	0.000543	0.000607	0.000672	0.000726	0.000728	0.00075	0.000765	0.000769	0.000754	0.000763	0.000734	0.000752	0.000728	0.000725	0.000698	0.000639	0.000663	0.000692
	687.9	NaN	NaN	-2.84e-05	-1.13e-05	1.03e-05	-3.74e-05	2.74e-05	1.66e-05	1.93e-05	2.48e-06	1.97e-05	-1.31e-05	-1.35e-06	-3.82e-05	-1.19e-05	5.37e-07	-1.3e-05	-5.7e-06	-4.16e-05	-1.85e-05	4.18e-05	4.69e-05	7.78e-05	0.000135	0.000193	0.000253	0.000313	0.000375	0.000437	0.000501	0.000565	0.000631	0.000698	0.000744	0.000749	0.000775	0.000746	0.000748	0.000726	0.000771	0.000797	0.00074	0.000735	0.000736	0.000706	0.000681	0.000673	0.000707
	689.09	NaN	NaN	-1.38e-05	3.04e-07	-3.25e-05	3.26e-05	3.25e-05	1.05e-05	1.66e-05	-6.41e-06	-1.21e-05	-2.56e-05	-3.64e-05	-4.26e-05	-2.08e-05	-6.99e-05	9.45e-06	-1.63e-06	-1.09e-05	8.76e-06	2.71e-05	2.85e-05	6.42e-05	0.000121	0.000178	0.000236	0.000296	0.000356	0.000418	0.00048	0.000544	0.000609	0.000675	0.000734	0.000782	0.000782	0.000776	0.000744	0.000701	0.000776	0.000758	0.000735	0.000727	0.000695	0.000698	0.000681	0.000679	0.000669
	690.28	NaN	NaN	-7.32e-06	-1.65e-05	-9.75e-06	1.45e-05	-7.17e-06	-1.46e-05	1.72e-05	-4.98e-06	8.36e-06	1.27e-05	3.19e-05	-4.16e-05	-9.34e-06	3.14e-05	3.49e-05	6.16e-06	2.57e-05	-3.22e-05	-7.2e-07	2.66e-06	4.74e-05	0.000106	0.000165	0.000226	0.000287	0.00035	0.000413	0.000478	0.000544	0.000611	0.00068	0.000709	0.000814	0.000795	0.000828	0.000809	0.000778	0.000791	0.000757	0.000765	0.000753	0.000753	0.000732	0.000679	0.000688	0.000658
	691.47	NaN	NaN	3.11e-05	-3.13e-06	2.3e-05	-3.24e-05	-1.58e-05	-4.21e-05	3.84e-05	-2.4e-05	2.32e-05	1.55e-05	3.22e-05	-3.51e-05	-2.12e-05	4.45e-05	6.99e-06	-3.62e-05	2.9e-05	6.41e-06	6.12e-05	6.63e-05	0.000116	0.000172	0.000229	0.000286	0.000345	0.000405	0.000466	0.000528	0.000591	0.000655	0.000721	0.000747	0.000835	0.000799	0.000832	0.000821	0.000748	0.000783	0.000764	0.000766	0.000769	0.000733	0.000725	0.000667	0.00071	0.000707
	692.66	NaN	NaN	1.55e-05	-3.17e-06	2.36e-05	-5.34e-06	-2.59e-05	-4.33e-05	-9.87e-06	-1.56e-05	4.05e-05	-1.34e-05	-1.81e-05	-4.45e-05	-4.07e-05	-3.28e-06	-8.54e-06	5.61e-06	1.57e-05	2.46e-06	7.59e-06	9.78e-06	6.75e-05	0.000127	0.000187	0.000248	0.00031	0.000373	0.000437	0.000503	0.00057	0.000637	0.000707	0.000719	0.00082	0.000796	0.000843	0.000808	0.000722	0.00075	0.000759	0.000719	0.000753	0.000727	0.000697	0.000684	0.000693	0.000663
	693.85	NaN	NaN	1.35e-05	9.48e-06	-7.31e-06	-1.07e-05	-8.89e-06	-4.01e-05	-1.35e-07	-9.83e-07	-4.66e-06	2.08e-05	-2.25e-05	-2.32e-05	-4.62e-05	1.38e-05	-8.7e-06	-8.95e-06	2.52e-05	-2.58e-06	4.2e-06	1.41e-05	7.46e-05	0.000136	0.000199	0.000263	0.000328	0.000394	0.000461	0.000529	0.000599	0.00067	0.000742	0.000784	0.000846	0.000827	0.000846	0.000807	0.000787	0.000766	0.00076	0.000725	0.00082	0.000723	0.00073	0.000696	0.000719	0.000694
	695.04	NaN	NaN	-2.1e-05	-5.83e-06	1.44e-05	-3.94e-06	1.72e-06	-2.56e-05	2.05e-05	-3.76e-05	5.37e-05	1.49e-06	5.17e-05	1.79e-05	-1.36e-06	8.48e-06	4.91e-06	-6.73e-05	1.2e-06	9.7e-06	4.36e-05	6.08e-05	0.000115	0.00017	0.000226	0.000283	0.000341	0.0004	0.000461	0.000522	0.000584	0.000647	0.000712	0.000788	0.000831	0.000853	0.000867	0.000814	0.000822	0.000806	0.000756	0.000705	0.000806	0.000756	0.000705	0.00072	0.00075	0.000738
	696.23	NaN	NaN	-4.6e-06	-2.12e-05	6.49e-05	-2.32e-06	-2.27e-05	-2.81e-05	1.53e-06	-2.14e-05	6.25e-05	-1.8e-06	4.42e-05	4.38e-05	-5.53e-05	2.14e-05	2.81e-05	-1.4e-05	-1.08e-05	6.47e-06	-6.54e-06	1.79e-05	7.98e-05	0.000143	0.000207	0.000272	0.000339	0.000406	0.000475	0.000545	0.000616	0.000689	0.000754	0.000793	0.000776	0.000847	0.000866	0.000847	0.000811	0.000797	0.000779	0.000752	0.000768	0.00076	0.000698	0.000692	0.000758	0.000718
	697.43	NaN	NaN	-7.24e-06	-1.42e-05	0.000106	-3.44e-05	-2.48e-05	-5.66e-05	1.37e-05	-1.57e-05	1.85e-05	2.96e-05	5.7e-05	1.09e-06	-6.1e-05	1.61e-05	8.64e-06	3.18e-05	4.11e-06	2.86e-05	2.35e-05	5.39e-05	0.000112	0.000171	0.00023	0.000291	0.000353	0.000416	0.000481	0.000546	0.000612	0.00068	0.000745	0.000823	0.00084	0.000894	0.00089	0.000895	0.000824	0.00086	0.000788	0.000784	0.000813	0.0008	0.000754	0.000746	0.000786	0.000734
	698.62	NaN	NaN	4.41e-06	-2.99e-05	6.85e-05	-1.09e-06	4.63e-06	-6.26e-05	-5.18e-05	-1.33e-05	4.48e-05	3.9e-05	2.74e-05	1.02e-05	-6.6e-05	1.87e-05	4.39e-05	2.3e-05	-2.13e-05	4.96e-06	7.58e-06	4.74e-05	0.000108	0.00017	0.000233	0.000297	0.000362	0.000428	0.000496	0.000565	0.000634	0.000706	0.000756	0.000792	0.000827	0.000883	0.000923	0.000855	0.000823	0.000875	0.000771	0.000792	0.000771	0.00079	0.000709	0.000711	0.000737	0.00071
	699.81	NaN	NaN	3.67e-05	-1.82e-05	3.75e-05	-3.02e-05	-9.44e-06	-6.94e-05	-1.32e-05	3.86e-05	1.73e-05	-2.1e-05	5.86e-05	3.29e-06	-4.54e-05	-2.42e-05	-2.71e-06	-3.33e-05	-1.47e-05	-2.61e-05	2.48e-05	7.35e-05	0.000135	0.000198	0.000262	0.000327	0.000393	0.00046	0.000529	0.000599	0.00067	0.000742	0.000776	0.000807	0.000815	0.000894	0.000876	0.00087	0.000874	0.000863	0.000784	0.000802	0.000769	0.000829	0.000726	0.000756	0.000741	0.000694
	701	NaN	NaN	2.17e-05	-2.5e-05	6.09e-05	-2.53e-05	-2.9e-05	-4.14e-05	2.47e-06	1.67e-05	3.65e-05	-2.08e-05	3.33e-05	-8.08e-06	-7.39e-05	1.64e-05	-1.03e-05	-4.05e-05	-2.29e-05	-2.14e-05	1.11e-05	6.59e-05	0.000127	0.000189	0.000252	0.000316	0.000381	0.000447	0.000515	0.000584	0.000654	0.000725	0.000746	0.000834	0.000833	0.000843	0.000842	0.000849	0.000856	0.000824	0.000804	0.000808	0.000759	0.000808	0.00068	0.000735	0.000712	0.000707
	702.2	NaN	-3.31e-05	-5.76e-07	-1.83e-05	3.6e-05	-1.35e-06	-7.15e-06	-3.77e-05	2.41e-05	-1.44e-05	5.25e-05	7.87e-06	1.16e-06	-2.77e-05	-8.62e-05	-3.49e-05	1.73e-05	-2.54e-06	-4.59e-05	-1.78e-05	-3.88e-06	5.36e-05	0.000112	0.000172	0.000232	0.000294	0.000357	0.000421	0.000486	0.000552	0.000619	0.000688	0.000744	0.00086	0.000824	0.000892	0.000902	0.000861	0.000877	0.000836	0.000834	0.000849	0.000771	0.000784	0.000685	0.000738	0.000743	0.000718
	703.39	NaN	2.46e-05	2.14e-05	-2.78e-05	5.89e-05	-1.96e-06	-6.33e-05	-7.02e-05	1.49e-05	1.19e-05	3.17e-05	3.05e-05	6.05e-05	-1.13e-05	-5.05e-05	3.37e-05	2.08e-05	-2.72e-06	-1.07e-05	2.34e-05	-2.14e-05	4.49e-05	0.000112	0.000181	0.000251	0.000322	0.000394	0.000468	0.000543	0.000619	0.000696	0.000775	0.00075	0.0009	0.00085	0.00094	0.000936	0.00088	0.000856	0.000853	0.000818	0.000832	0.000791	0.000765	0.000771	0.000725	0.000755	0.000695
	704.58	NaN	2.82e-06	-1.82e-05	-4.55e-05	7.47e-05	-1.61e-05	-2.78e-07	-3.55e-05	-2.78e-06	-4.17e-06	4.51e-05	9.92e-06	4.63e-06	-2.99e-05	-6.61e-05	3.4e-05	-2.31e-05	1.67e-05	-3.21e-05	5.14e-05	-2.65e-05	3.2e-05	9.15e-05	0.000152	0.000214	0.000276	0.00034	0.000405	0.000471	0.000538	0.000607	0.000676	0.000762	0.000819	0.000845	0.000944	0.000935	0.000941	0.000856	0.000816	0.000805	0.0008	0.000764	0.000792	0.000777	0.00077	0.000746	0.000669
	705.77	NaN	1.09e-05	-2.43e-05	-5.21e-05	7.55e-05	-2.16e-05	-7.71e-06	-6.55e-05	-4.03e-06	-6.93e-06	9.59e-05	1.32e-05	3.84e-05	-4.46e-06	-7.62e-05	3.05e-07	2.69e-05	1.06e-05	-5.66e-05	-3.25e-05	6.6e-05	0.000118	0.000171	0.000225	0.00028	0.000336	0.000393	0.000451	0.00051	0.00057	0.000631	0.000693	0.000801	0.000856	0.000887	0.000956	0.000952	0.00091	0.000875	0.000873	0.000851	0.000872	0.000753	0.000809	0.000777	0.000766	0.000778	0.000695
	706.97	NaN	4.27e-05	-1.3e-05	-4.8e-05	7.72e-05	2.06e-05	-2.84e-05	-5.66e-05	-1.86e-05	-1.41e-05	3.62e-05	-4.56e-06	2.94e-05	-1.22e-06	-7.28e-05	-9.76e-06	3.27e-05	-5.12e-05	-2.21e-05	-1.61e-05	5e-05	0.000106	0.000163	0.000221	0.00028	0.00034	0.000401	0.000463	0.000526	0.00059	0.000656	0.000721	0.000757	0.000823	0.000877	0.000981	0.000951	0.000879	0.0009	0.000863	0.000816	0.000809	0.000815	0.000799	0.000726	0.000734	0.000765	0.000672
	708.16	NaN	1.47e-05	2.66e-05	-3.12e-05	7.18e-05	-1.14e-05	-4.72e-05	-5.56e-05	3.8e-05	-4e-05	3.64e-05	5.26e-05	4e-06	-2.94e-05	-5.91e-05	-1.27e-05	3.29e-05	-2.6e-05	-1.04e-05	2.59e-05	8.07e-05	0.000131	0.000183	0.000236	0.000289	0.000343	0.000399	0.000455	0.000512	0.000571	0.00063	0.000684	0.000766	0.000846	0.000925	0.00102	0.000981	0.000924	0.00093	0.00086	0.000857	0.000845	0.000779	0.000821	0.000762	0.000752	0.000769	0.000706
	709.35	NaN	2.17e-05	8.67e-06	1.33e-05	8.95e-05	-4.28e-05	-2.93e-05	-0.000114	-1.82e-05	1.96e-05	5.36e-05	5.28e-05	6.36e-05	8.79e-06	-2.15e-05	-3.67e-05	-2.47e-05	-1.39e-05	-3.82e-05	2.41e-05	4.39e-05	9.77e-05	0.000152	0.000208	0.000265	0.000323	0.000381	0.000441	0.000502	0.000564	0.000627	0.000689	0.000812	0.000863	0.000978	0.000983	0.000985	0.000939	0.000929	0.000864	0.000866	0.000862	0.000821	0.000783	0.000743	0.000801	0.000772	0.000713
	710.55	NaN	3.18e-05	2.57e-05	-3.85e-05	8.37e-05	-8.08e-06	-6.78e-05	-8.95e-05	-1.28e-05	1.53e-05	5.78e-05	-1.61e-07	4.05e-05	3.45e-05	-6.03e-05	1.95e-05	-9.68e-06	-3.24e-05	-3.85e-05	5.17e-06	6.81e-05	0.000122	0.000176	0.000231	0.000288	0.000345	0.000404	0.000463	0.000523	0.000585	0.000648	0.000702	0.000837	0.000865	0.000967	0.000967	0.000979	0.000942	0.000936	0.000873	0.000838	0.000829	0.000807	0.000761	0.000721	0.000749	0.000796	0.000698
	711.74	NaN	1.59e-05	1.53e-05	-1.65e-05	8.77e-05	-5.19e-05	-3.69e-05	-7.11e-05	6.65e-06	6.05e-06	4.47e-05	1.87e-05	6.24e-05	-2.07e-05	-9.14e-05	1.76e-05	4.4e-06	-7.55e-06	-1.19e-05	2.06e-05	0.0001	0.000154	0.000208	0.000264	0.00032	0.000377	0.000436	0.000495	0.000556	0.000617	0.00068	0.000734	0.000851	0.000833	0.000938	0.001	0.001	0.000957	0.000994	0.000888	0.000913	0.000881	0.000867	0.00083	0.000788	0.000818	0.000824	0.000744
	712.94	NaN	1.91e-05	-3.07e-06	-2.41e-05	7.05e-05	-2.31e-05	-5.98e-05	-6.5e-05	1.76e-05	-6.27e-06	7.59e-05	4.63e-05	9.2e-05	5.94e-06	-6.42e-05	-1.66e-05	-2.05e-05	-9.67e-06	-4.9e-05	-1.14e-05	5.43e-05	0.000109	0.000165	0.000222	0.00028	0.000339	0.000399	0.00046	0.000522	0.000585	0.000649	0.000719	0.00086	0.00082	0.00104	0.00106	0.00103	0.000969	0.000991	0.000894	0.000917	0.000839	0.000845	0.000805	0.000784	0.000781	0.00078	0.000749
	714.13	NaN	4.42e-05	-1.3e-05	-5.9e-05	0.000101	-3.07e-05	-4.9e-05	-9.72e-05	2.93e-05	1.82e-05	5.04e-05	1.21e-06	9.66e-05	-1.5e-06	-8.42e-05	1.5e-05	2.39e-05	1.66e-06	-9.42e-06	2.53e-05	0.00012	0.000168	0.000217	0.000267	0.000317	0.000369	0.000422	0.000475	0.00053	0.000585	0.000641	0.000688	0.000848	0.000854	0.000966	0.001	0.00104	0.000961	0.000966	0.000859	0.00093	0.000876	0.000872	0.00079	0.000791	0.0008	0.000817	0.000767
	715.32	NaN	3.95e-05	4.82e-06	-5.32e-05	0.000112	-2.15e-05	-7.25e-05	-0.0001	9.44e-06	1.42e-05	6.06e-05	-1.1e-05	6.39e-05	-1.36e-05	-5.09e-05	3.17e-05	2.91e-05	-2.67e-05	-1.54e-05	-1.44e-05	3.87e-05	9.71e-05	0.000157	0.000217	0.000279	0.000341	0.000405	0.00047	0.000536	0.000604	0.000672	0.000712	0.000908	0.000868	0.000978	0.00102	0.00102	0.000976	0.000914	0.000848	0.000892	0.000866	0.000881	0.000775	0.000822	0.000819	0.000806	0.000778
	716.52	NaN	-4.89e-06	1.58e-05	-1.18e-05	0.000111	-1.26e-05	-7.49e-05	-9.47e-05	-3.27e-06	2.89e-05	4.48e-05	-1.42e-05	4.74e-05	4.78e-05	-5.39e-05	3.96e-05	2.87e-05	2.45e-05	2.91e-05	3.83e-05	0.000135	0.000185	0.000235	0.000286	0.000338	0.000392	0.000446	0.000501	0.000556	0.000613	0.000671	0.000675	0.000886	0.000875	0.00102	0.00102	0.00101	0.000997	0.000993	0.000921	0.000947	0.000879	0.000877	0.000788	0.000797	0.00086	0.000791	0.000737
	717.71	NaN	-1.4e-05	-3.03e-06	7.88e-06	7.55e-05	-4.89e-06	-5.2e-05	-0.000115	5.96e-06	2.93e-05	7.23e-05	8.68e-06	7.12e-05	5.35e-05	-0.000103	1.28e-05	8.03e-06	5.92e-06	2.71e-05	8.95e-05	0.00012	0.000168	0.000216	0.000265	0.000315	0.000367	0.000419	0.000471	0.000525	0.00058	0.000636	0.000698	0.000883	0.000899	0.000979	0.00105	0.00102	0.000898	0.000959	0.000888	0.000884	0.000884	0.000906	0.000816	0.000854	0.000853	0.00078	0.000763
	718.91	NaN	3.21e-05	-1.9e-05	-4.03e-05	0.00013	4.41e-07	-3.68e-05	-6.43e-05	1.57e-06	-4.17e-05	3.4e-05	1.57e-05	7.01e-05	-3.04e-05	-0.0001	-8e-06	-1.79e-05	-4.06e-05	-5.47e-05	2.32e-05	5.5e-05	0.000109	0.000164	0.000221	0.000278	0.000336	0.000395	0.000456	0.000517	0.00058	0.000642	0.000692	0.000827	0.000906	0.00101	0.00106	0.00101	0.000937	0.000965	0.000885	0.000896	0.000861	0.000884	0.000792	0.000791	0.000785	0.000737	0.000756
	720.1	NaN	2.05e-05	1.87e-05	4.52e-06	0.000117	-4.38e-05	-5.08e-05	-5.87e-05	-2.46e-05	9.78e-06	1.34e-05	5.25e-05	1.08e-05	1.65e-05	-6.03e-05	2.24e-05	1.64e-05	-1.41e-05	-6.04e-06	1.53e-05	6.7e-05	0.000117	0.000168	0.000221	0.000274	0.000327	0.000382	0.000438	0.000495	0.000553	0.000617	0.000736	0.000816	0.000907	0.00102	0.00107	0.00102	0.000998	0.000967	0.000922	0.000947	0.000816	0.000891	0.000786	0.000815	0.000832	0.000757	0.000775
	721.3	NaN	4.26e-05	4.45e-05	-2.62e-05	9.57e-05	-2.36e-05	-8.45e-05	-7.61e-05	-2.31e-05	1.76e-05	2.56e-05	-7.45e-06	1.81e-05	7.8e-06	-5.2e-05	-1.75e-05	-5.33e-06	-1.58e-05	-1.27e-05	-4.29e-05	8.32e-05	0.000134	0.000186	0.000238	0.000292	0.000346	0.000402	0.000458	0.000516	0.000574	0.000625	0.000727	0.000834	0.000939	0.00101	0.00106	0.00101	0.000964	0.000934	0.000926	0.000978	0.00085	0.000872	0.000823	0.000827	0.000846	0.000756	0.000829
	722.49	NaN	-5.09e-06	4.07e-05	1.73e-06	5.3e-05	-1.16e-05	-5.61e-05	-5.38e-05	1.21e-05	-1.12e-05	4.01e-05	4.62e-05	4.26e-05	2.45e-05	-4.9e-05	3.76e-05	7.36e-05	-7.73e-06	-1.63e-05	5.57e-05	0.000109	0.000159	0.000211	0.000264	0.000318	0.000372	0.000428	0.000484	0.000542	0.0006	0.00066	0.000785	0.000837	0.00101	0.00103	0.00111	0.00107	0.001	0.000965	0.000971	0.000962	0.000866	0.000897	0.000826	0.000841	0.000876	0.000735	0.000887
	723.69	NaN	2.99e-05	3.86e-05	-1.13e-05	7.82e-05	-1.23e-05	-2.8e-05	-8.96e-05	-5.19e-05	-9.29e-06	5.98e-05	5.06e-05	4.98e-05	1.68e-05	-4.58e-05	3.94e-05	5.48e-05	7.86e-06	-4.74e-06	4.2e-06	0.00011	0.000157	0.000205	0.000254	0.000303	0.000354	0.000405	0.000457	0.000511	0.000565	0.000629	0.00077	0.000804	0.000963	0.00103	0.00109	0.00105	0.00101	0.000976	0.000965	0.000957	0.000888	0.000887	0.000831	0.000838	0.000827	0.000763	0.000891
	724.89	NaN	2.81e-05	4.25e-07	-1.08e-06	6.48e-05	2.35e-05	-4.14e-05	-6.29e-05	-2.58e-05	4.59e-06	4.4e-06	2.74e-06	5.71e-06	7.19e-06	-2.41e-05	1.07e-05	3.21e-05	4.88e-06	-2.73e-05	6.89e-06	0.000123	0.000169	0.000216	0.000263	0.000312	0.000361	0.000411	0.000462	0.000514	0.000566	0.000613	0.000766	0.000789	0.00101	0.00102	0.00106	0.00103	0.00103	0.000988	0.00096	0.000958	0.000904	0.000872	0.00084	0.00084	0.00088	0.000742	0.000859
	726.08	NaN	1.34e-05	4.92e-06	4.05e-06	0.000112	-1.47e-05	-6.83e-05	-8.14e-05	-2.54e-05	1.73e-05	4.24e-05	4.33e-05	7.52e-05	3.69e-05	-2.41e-05	3.1e-05	1.71e-05	3.69e-05	3.09e-05	9.77e-05	0.000138	0.000184	0.000231	0.000279	0.000328	0.000378	0.000428	0.00048	0.000532	0.000585	0.000657	0.000823	0.000803	0.000959	0.00106	0.00109	0.00102	0.00101	0.000983	0.000948	0.000953	0.000899	0.000866	0.000838	0.00082	0.000865	0.00073	0.00087
	727.28	NaN	3.71e-05	4.04e-05	-1.45e-05	6.21e-05	-3.07e-05	-7.21e-05	-6.37e-05	1.77e-06	5.74e-07	3.42e-05	2.25e-05	8.59e-05	4.57e-05	-5.25e-05	9.17e-06	3.51e-05	4.78e-06	-4.29e-05	4.1e-05	0.000112	0.000158	0.000205	0.000253	0.000302	0.000351	0.000402	0.000453	0.000505	0.000558	0.000591	0.000773	0.000793	0.000964	0.00104	0.00106	0.00103	0.000984	0.000879	0.000925	0.000945	0.00088	0.000859	0.000837	0.00081	0.000914	0.000707	0.000848
	728.47	NaN	2.87e-05	2.4e-05	-8.14e-06	7.74e-05	-1.98e-05	-5e-05	-0.000109	6.31e-06	1.93e-05	1.75e-05	-2.23e-05	5.89e-05	-1.37e-05	-7.23e-05	4.43e-05	2.32e-05	-3.47e-05	-7.17e-06	3.45e-05	9.1e-05	0.000139	0.000188	0.000239	0.00029	0.000341	0.000394	0.000448	0.000502	0.000558	0.000586	0.000831	0.000836	0.00101	0.00105	0.0011	0.00105	0.00104	0.000942	0.000927	0.000953	0.000939	0.000869	0.000857	0.000817	0.000846	0.000723	0.000841
	729.67	NaN	1.16e-05	-4.53e-06	-1.73e-05	9.03e-05	-2.57e-05	-5.99e-05	-7.11e-05	-1.12e-05	3.43e-05	4.33e-05	-1.86e-05	4.12e-05	-2.38e-06	-6.73e-05	-3.54e-06	-2.39e-05	-7.34e-05	-7.09e-05	6.17e-06	0.000118	0.000163	0.000209	0.000255	0.000303	0.000351	0.0004	0.00045	0.000501	0.000553	0.000609	0.000776	0.000831	0.000984	0.00106	0.00116	0.00104	0.00101	0.000951	0.000963	0.000908	0.000913	0.000838	0.000848	0.000829	0.000819	0.000729	0.000792
	730.87	NaN	5.64e-05	1.31e-05	-2.64e-05	8.42e-05	-4.46e-05	-7.76e-05	-7.06e-05	-1.46e-05	1.57e-05	4.46e-05	-7.73e-06	5.42e-05	-1.4e-05	-4.86e-05	-2.37e-06	1.69e-05	-9.04e-06	-4.8e-05	1.56e-05	0.000108	0.000151	0.000194	0.000238	0.000283	0.000328	0.000374	0.000421	0.000469	0.000518	0.000612	0.000809	0.000838	0.001	0.00109	0.00114	0.000981	0.000941	0.000906	0.000954	0.000922	0.000936	0.000805	0.000852	0.000841	0.000791	0.000748	0.000789
	732.06	NaN	6.35e-05	-1.35e-06	-4.67e-05	9.82e-05	2.05e-05	-6.88e-05	-7.24e-05	-3.17e-05	5.29e-06	2.28e-05	3.48e-05	5.43e-05	1.35e-05	-3.6e-05	4.04e-05	5.1e-05	-2.38e-06	2.29e-05	3.97e-05	0.000145	0.000187	0.00023	0.000274	0.000318	0.000363	0.000409	0.000456	0.000503	0.000552	0.000624	0.000798	0.000872	0.00104	0.00108	0.00111	0.00104	0.00104	0.000972	0.000957	0.000888	0.00097	0.000816	0.000841	0.000859	0.000853	0.000787	0.000838
	733.26	NaN	2.43e-05	1.72e-05	-2.05e-05	7.52e-05	-3.3e-05	-2.78e-05	-7.83e-05	-2.95e-05	2e-05	4.19e-05	-1.02e-05	3.4e-05	-1.16e-05	-5.74e-05	-3.09e-06	-4.48e-06	-1.84e-06	-1.98e-05	1.08e-05	8.91e-05	0.000135	0.000181	0.000228	0.000276	0.000325	0.000374	0.000425	0.000476	0.000527	0.000591	0.000708	0.00083	0.000976	0.00105	0.00108	0.001	0.000979	0.000935	0.000977	0.00088	0.00092	0.000761	0.000787	0.00084	0.000826	0.000767	0.000831
	734.46	NaN	1.62e-05	-2.61e-06	-2.82e-06	0.000102	-4.58e-05	-8.57e-05	-7.19e-05	1.09e-05	3.7e-05	3.34e-05	5.52e-06	7.02e-05	-1.06e-05	-5.13e-05	3.45e-05	1.33e-05	-3.26e-05	-5.63e-05	-1.48e-05	0.000111	0.000158	0.000205	0.000253	0.000302	0.000351	0.000402	0.000453	0.000506	0.000554	0.000633	0.000724	0.000885	0.00102	0.00108	0.0011	0.000977	0.000978	0.00097	0.000984	0.000893	0.000927	0.000828	0.000833	0.000841	0.000824	0.000811	0.000806
	735.65	NaN	3.72e-05	-7.12e-06	1.19e-06	8.08e-05	-2.28e-05	-8.5e-05	-7.6e-05	-1.18e-05	3.23e-05	2.32e-05	-2.56e-05	8.16e-05	1.42e-05	-7.38e-05	4.11e-05	4.55e-06	4.7e-06	-3.03e-05	2.29e-05	0.00017	0.00021	0.000251	0.000293	0.000336	0.000379	0.000423	0.000468	0.000514	0.000542	0.000625	0.000763	0.000973	0.00102	0.0011	0.00112	0.00102	0.000987	0.000993	0.000981	0.000877	0.000971	0.000807	0.000851	0.000856	0.000808	0.000816	0.000839
	736.85	NaN	4.42e-05	1.67e-05	8.79e-06	0.000103	-6.47e-05	-6.58e-05	-6.72e-05	-1.12e-05	1.03e-05	8.45e-06	1.78e-05	0.000113	2.1e-05	-7.02e-05	5.5e-05	3.05e-06	-3.6e-05	-2.36e-05	4.36e-05	0.000157	0.000194	0.000232	0.00027	0.000309	0.000348	0.000389	0.00043	0.000471	0.000521	0.000642	0.000751	0.000925	0.000983	0.00109	0.00116	0.00102	0.000983	0.00101	0.000941	0.000807	0.00094	0.000903	0.000863	0.000841	0.000784	0.00081	0.000807
	738.05	NaN	1.83e-05	1.9e-05	-4.56e-06	8.38e-05	-2.67e-05	-6.65e-05	-8.59e-05	-1.83e-06	4.42e-05	1.61e-05	1.98e-05	8.41e-05	2.63e-05	-3.68e-05	2.7e-05	9.5e-06	-3.52e-05	-6.97e-05	4.5e-05	0.000139	0.00017	0.000203	0.000235	0.000268	0.000302	0.000337	0.000372	0.000407	0.000468	0.000672	0.000793	0.000969	0.00105	0.00108	0.00113	0.000992	0.001	0.00104	0.00101	0.000846	0.000887	0.000871	0.000853	0.000815	0.000732	0.000827	0.000766
	739.25	NaN	3.77e-05	5.05e-05	2.64e-06	5.21e-05	-2.34e-05	-6.63e-05	-0.000115	-4.08e-05	3.26e-05	4.89e-05	-1.31e-05	9.05e-05	2.95e-05	-3.7e-05	1.38e-05	-3.17e-06	3.99e-05	-9.7e-07	2.78e-05	0.000131	0.000167	0.000204	0.000242	0.00028	0.000319	0.000359	0.0004	0.000441	0.000495	0.000714	0.000853	0.00102	0.00105	0.00115	0.00109	0.000989	0.001	0.000965	0.000963	0.00086	0.000862	0.000815	0.000798	0.000833	0.000711	0.000795	0.000811
	740.45	NaN	3.17e-05	1.31e-05	-1.2e-05	6.43e-05	-2.5e-05	-7.24e-05	-5.01e-05	-2.94e-05	9.27e-06	5.25e-05	5.16e-06	8.22e-05	-7.73e-06	-5.87e-05	-5.72e-06	4.71e-05	-3.11e-05	9.92e-06	3.08e-05	0.000134	0.000174	0.000214	0.000256	0.000298	0.000341	0.000384	0.000429	0.000474	0.000468	0.000786	0.000929	0.00103	0.00101	0.00116	0.00113	0.00096	0.000962	0.000928	0.000963	0.000909	0.000845	0.000745	0.000817	0.000859	0.000754	0.000767	0.000797
	741.64	NaN	2.56e-05	2.22e-05	5.93e-06	0.000115	-2.44e-05	-9.71e-05	-6.62e-05	-4.45e-06	-8.83e-06	1.56e-05	-1.72e-05	3.32e-05	-2.68e-05	-3.56e-05	3.97e-05	2.53e-05	1.79e-05	5.65e-06	1.07e-05	0.000128	0.000171	0.000215	0.000259	0.000304	0.00035	0.000397	0.000444	0.000493	0.000443	0.000916	0.00102	0.00106	0.000996	0.00121	0.00114	0.00086	0.000961	0.000881	0.000922	0.000928	0.000748	0.000621	0.000797	0.000892	0.000747	0.00082	0.00087
	742.84	NaN	2.62e-05	2.49e-05	-4.4e-06	8.42e-05	7.6e-07	-6.94e-05	-9.94e-05	9.38e-06	2.18e-05	-1.22e-07	6.5e-06	3.94e-05	1.62e-05	-5.42e-06	4.65e-05	2.65e-07	-3.84e-05	-7.73e-05	1.71e-05	0.000148	0.000193	0.00024	0.000288	0.000336	0.000385	0.000435	0.000486	0.000538	0.000643	0.00116	0.00108	0.00121	0.001	0.00119	0.00107	0.00076	0.00102	0.000758	0.00101	0.000989	0.000625	0.000573	0.000788	0.000813	0.000863	0.000915	0.000732
	744.04	NaN	3.63e-05	3.82e-05	-9.7e-06	0.000116	3.4e-05	-4.1e-05	-8.15e-05	-4.45e-05	-5.05e-05	2.2e-05	7.64e-05	3.94e-05	-6.33e-07	3.97e-05	-7.67e-05	6.37e-06	2.65e-05	1.47e-05	6.16e-05	0.000179	0.00024	0.000302	0.000364	0.000428	0.000494	0.00056	0.000627	0.000696	0.000871	0.00139	0.00119	0.00121	0.000995	0.0015	0.0011	0.000637	0.000893	0.000638	0.00102	0.00112	0.000728	0.000757	0.000811	0.000812	0.000735	0.000789	0.000725
	745.24	NaN	1.66e-05	4.72e-05	4.62e-05	6e-05	-1.76e-06	-0.000114	-0.000105	-5.1e-06	2.57e-05	1.21e-05	9.96e-06	6.23e-05	-0.000123	-2.96e-05	3.09e-05	4.81e-05	3.5e-05	3.85e-05	5.04e-05	0.00024	0.000312	0.000385	0.00046	0.000536	0.000613	0.000692	0.000772	0.000854	0.00105	0.00157	0.00132	0.00105	0.000908	0.00161	0.000821	0.000813	0.000772	0.000584	0.000793	0.00101	0.00104	0.00109	0.000717	0.000721	0.000471	0.000665	0.000773
	746.44	NaN	1.25e-05	3.95e-05	8.11e-05	4.31e-05	-5.19e-06	-2.99e-05	-0.000169	-5.54e-05	2.86e-06	7.14e-06	-0.000185	-1.72e-05	7.15e-05	-1.91e-06	0.000194	-0.000117	-0.000212	-0.00011	-4.35e-05	0.000247	0.000334	0.000423	0.000513	0.000605	0.000698	0.000793	0.00089	0.000989	0.00133	0.00178	0.0013	0.000722	0.000835	0.00179	0.000599	0.000968	0.000731	0.000621	0.000529	0.000766	0.00116	0.000896	0.000583	0.000563	0.000525	0.000761	0.000653
	747.64	NaN	7.83e-05	8.08e-05	9.69e-05	6.24e-05	3.73e-05	-2.28e-05	-0.000108	-1.86e-05	-4.28e-05	-0.000121	0.000179	9.01e-05	2.95e-05	0.00011	0.000157	-0.000178	7.91e-05	0.00013	3.92e-05	0.000433	0.000514	0.000596	0.00068	0.000765	0.000852	0.000941	0.00103	0.00113	0.00138	0.00167	0.00135	0.000928	0.00109	0.00157	0.000745	0.00102	0.000932	0.000869	0.000667	0.000742	0.000797	0.000554	0.000632	0.000684	0.000684	0.000667	0.000577
	748.84	NaN	0.000194	-1.58e-05	-8.26e-05	8.96e-05	-2.1e-05	-7.23e-05	-3.81e-05	-5.07e-05	-8.46e-05	3.38e-05	9.3e-05	7.54e-05	0.000176	0.000194	1.46e-05	2.58e-05	-8.64e-05	-0.000263	-1.57e-05	0.000538	0.00061	0.000684	0.000759	0.000836	0.000913	0.000992	0.00107	0.00122	0.0017	0.00181	0.00137	0.000738	0.00135	0.00161	0.000871	0.00138	0.00123	0.00108	0.000587	0.000657	0.00059	0.000458	0.000814	0.000866	0.000814	0.000705	0.000554
	750.03	NaN	0.000183	8.76e-05	-3.01e-06	6.14e-05	-0.000113	-6.53e-05	1.71e-05	-2.38e-05	-0.000144	5.08e-06	0.000159	6.86e-05	3.65e-06	-0.000159	-0.000109	0.000102	-0.000172	-0.000119	2.87e-05	0.000452	0.000515	0.000579	0.000644	0.000711	0.000779	0.000847	0.000918	0.00114	0.00178	0.00173	0.00128	0.000578	0.00147	0.00129	0.000976	0.00134	0.00125	0.00116	0.000707	0.000639	0.000355	0.000424	0.000739	0.00072	0.000698	0.000708	0.000686
	751.23	NaN	1.08e-05	9.17e-05	8.29e-05	5.24e-05	6.23e-06	-0.000148	-8.65e-05	1.46e-05	5.8e-07	-4.68e-05	-5.22e-05	-9.25e-06	-8.42e-05	-8.21e-05	9.51e-06	-7.95e-06	-0.000154	-0.000189	-8.07e-05	0.000331	0.000396	0.000462	0.000529	0.000597	0.000667	0.000738	0.00081	0.00109	0.00165	0.00156	0.00103	0.000686	0.00139	0.000789	0.000944	0.000946	0.000917	0.000911	0.00105	0.000768	0.000586	0.000713	0.00055	0.00057	0.00057	0.000626	0.000691
	752.43	NaN	-5.97e-05	7.25e-05	0.000118	5.76e-05	7.62e-06	-7.45e-05	-0.000182	-3.55e-05	9.27e-05	1.15e-05	-5.05e-05	-4.26e-05	-0.000118	-6.57e-05	-3.34e-05	2.41e-05	-7.05e-05	-0.000118	-8.66e-05	0.000221	0.000288	0.000357	0.000427	0.000498	0.00057	0.000644	0.000719	0.00104	0.0015	0.00139	0.00106	0.000763	0.00126	0.000863	0.000999	0.000932	0.000918	0.000812	0.00104	0.000704	0.000529	0.000735	0.000624	0.000578	0.000492	0.000725	0.000766
	753.63	NaN	-3.78e-05	2.84e-05	7.07e-05	9.14e-05	7.19e-05	-1.8e-05	-5.5e-05	-6.13e-05	-4.47e-05	-3.59e-05	-1.24e-05	-3.41e-05	-4.5e-05	4.09e-05	-4.63e-05	5.26e-05	-3.91e-05	-4.98e-05	-1.43e-05	0.000273	0.000352	0.000433	0.000516	0.000599	0.000684	0.000771	0.000859	0.000966	0.00123	0.00122	0.00114	0.00114	0.0011	0.000889	0.00099	0.000799	0.000699	0.000818	0.000881	0.000925	0.000818	0.000704	0.000687	0.000632	0.000706	0.000688	0.000584
	754.83	NaN	4.6e-05	4.34e-06	-1.46e-05	4.83e-05	1.14e-05	-3.9e-05	-2.42e-05	-1.56e-05	-1.92e-05	-2.13e-05	8.42e-06	4.71e-05	2.2e-05	2.53e-05	0.000121	8.47e-05	5.13e-06	5.35e-05	2.68e-05	0.000292	0.000369	0.000447	0.000527	0.000609	0.000692	0.000776	0.000862	0.000954	0.00114	0.00119	0.00113	0.00121	0.00111	0.00102	0.00103	0.000872	0.000834	0.00089	0.000864	0.000811	0.000833	0.000689	0.000728	0.000687	0.000704	0.000741	0.000675
	756.03	NaN	3.13e-06	-8.88e-06	-4.01e-05	3e-05	2.02e-05	-5.47e-05	-4.27e-05	3.7e-05	3.47e-05	1.48e-05	-1.77e-05	3.18e-05	3.23e-05	1.84e-06	5.09e-05	1.79e-05	2.87e-05	6.15e-05	7.37e-05	0.000303	0.000365	0.000428	0.000492	0.000558	0.000624	0.000692	0.000761	0.000892	0.00108	0.00114	0.00118	0.00124	0.00121	0.00113	0.00106	0.000919	0.00084	0.000888	0.000746	0.000792	0.000796	0.000734	0.000754	0.000654	0.000663	0.000727	0.000719
	757.23	NaN	3.51e-06	-2.32e-05	-6.23e-06	4.14e-05	-2.78e-05	-5.06e-05	1.03e-06	2.29e-05	9.94e-06	5.91e-05	8.19e-05	4.62e-05	-1.43e-05	7.34e-06	9.42e-05	7.21e-05	-8.19e-06	-7.72e-06	2.32e-05	0.000317	0.00038	0.000444	0.00051	0.000576	0.000644	0.000712	0.000782	0.000864	0.001	0.00106	0.00123	0.00129	0.00119	0.00115	0.00108	0.00107	0.000938	0.000879	0.000745	0.000715	0.000704	0.000696	0.000672	0.000634	0.000654	0.000615	0.000658
	758.43	NaN	3.16e-05	-4.32e-06	-4.95e-07	6.96e-07	-3.21e-05	-3.56e-05	1.11e-05	2.75e-05	-1.66e-06	-2.81e-06	2.33e-05	1.28e-06	-1.28e-05	-1.35e-05	2.3e-05	8.4e-06	-3.5e-05	-2.65e-05	1.81e-05	0.000305	0.000362	0.000421	0.00048	0.000541	0.000602	0.000665	0.000728	0.000727	0.000915	0.00101	0.00118	0.00115	0.00116	0.00109	0.00103	0.00102	0.00089	0.000804	0.000773	0.000761	0.000707	0.000693	0.000668	0.000633	0.00061	0.000657	0.000607
	759.64	NaN	2.07e-05	2.71e-05	5.32e-06	3.21e-05	5.85e-06	-3.48e-05	-2.49e-05	-2.49e-05	-2.72e-05	2.09e-05	-2.24e-05	-4.25e-05	-1.9e-05	-1.11e-05	-2.48e-05	-5.36e-05	-7.26e-05	-4.07e-05	4.15e-05	0.000314	0.000369	0.000425	0.000482	0.000539	0.000598	0.000658	0.000719	0.000769	0.000899	0.00102	0.00116	0.00118	0.00116	0.00112	0.00105	0.000968	0.000855	0.000804	0.000763	0.000729	0.00072	0.00072	0.000693	0.000561	0.000608	0.000625	0.000611
	760.84	NaN	1.29e-05	7.99e-06	1.08e-05	3.44e-05	8.89e-06	-5.89e-05	-5.07e-05	-2.09e-06	-1.04e-05	4.92e-05	3.35e-06	-1.69e-05	-8.73e-06	-1.25e-05	-4.13e-05	-4.64e-06	1.9e-05	8.72e-06	2.63e-05	0.000302	0.000354	0.000407	0.00046	0.000515	0.00057	0.000627	0.000684	0.000703	0.000916	0.00103	0.00114	0.00118	0.00116	0.00109	0.000982	0.000948	0.000891	0.000855	0.000771	0.000749	0.0007	0.000683	0.000653	0.000557	0.000596	0.000626	0.000605
	762.04	NaN	2.77e-05	-6.17e-06	-1.76e-06	5.9e-05	-1.39e-05	-4.54e-05	-5.11e-05	-1.43e-05	1.92e-05	3.54e-05	3.49e-05	2.89e-05	2.11e-05	-6.04e-06	2.4e-06	3.83e-05	1.51e-05	2.29e-05	3.3e-05	0.000267	0.000323	0.000379	0.000437	0.000496	0.000556	0.000616	0.000677	0.000744	0.000912	0.00103	0.00113	0.0012	0.00119	0.00114	0.00108	0.00098	0.000899	0.000844	0.00079	0.000726	0.000716	0.00071	0.000722	0.000618	0.000617	0.000674	0.0006
	763.24	NaN	2.71e-05	-1.2e-05	8.36e-06	6.82e-05	-3.08e-06	-3.05e-05	-4.76e-05	-3.63e-05	1.04e-05	-6.08e-06	-2e-05	-3.96e-06	-2.35e-06	-2.84e-05	-2.25e-05	-1.31e-05	-1.26e-05	1.25e-05	2.13e-05	0.000288	0.000342	0.000398	0.000454	0.000512	0.00057	0.00063	0.000685	0.00072	0.0009	0.00105	0.00116	0.00117	0.00111	0.00114	0.00105	0.000952	0.000872	0.00084	0.000742	0.000692	0.000668	0.000684	0.000729	0.000605	0.000613	0.000607	0.00055
	764.44	NaN	3.22e-06	3.03e-06	-9.79e-06	1.71e-05	-4.75e-06	-3.08e-05	-1.27e-05	7.82e-06	1.29e-05	-4.87e-06	-4.4e-05	-2.73e-05	-4.23e-05	-2.19e-05	3.11e-06	-2.03e-05	-3.61e-05	-3.42e-05	-8.07e-06	0.000245	0.000294	0.000345	0.000396	0.000449	0.000502	0.000556	0.000614	0.000722	0.000858	0.000983	0.00112	0.00115	0.00115	0.00115	0.00106	0.000948	0.000884	0.000835	0.00075	0.000689	0.00066	0.000626	0.000653	0.000565	0.000637	0.000617	0.000556
	765.64	NaN	7.27e-06	8.9e-06	-2.39e-05	2.14e-05	-1.52e-05	-5.28e-05	-5.8e-06	1.98e-05	2.65e-05	-1.2e-05	-3.91e-05	2.88e-05	1.99e-05	2.17e-05	4.57e-05	1.01e-05	-5.11e-05	-3.37e-05	-1.65e-06	0.000278	0.000327	0.000378	0.000429	0.000482	0.000535	0.000589	0.000636	0.000708	0.000864	0.00101	0.00111	0.0012	0.00125	0.00113	0.00104	0.000986	0.000911	0.000879	0.000807	0.000704	0.000622	0.000663	0.000689	0.000524	0.000625	0.000556	0.000548
	766.84	NaN	1.19e-05	8.88e-06	1.39e-05	4.64e-05	-7.99e-06	-5.21e-05	-2.74e-05	-1.32e-05	-1.6e-06	2.3e-05	1.3e-05	2.61e-05	6.42e-06	1.55e-05	3.35e-05	-6.54e-07	-3.01e-05	-3.17e-05	-2.04e-06	0.000279	0.000327	0.000375	0.000425	0.000475	0.000526	0.000578	0.000616	0.000721	0.000888	0.00105	0.00114	0.0012	0.0012	0.00109	0.00105	0.000996	0.000942	0.000903	0.000811	0.000729	0.000687	0.000651	0.000662	0.000571	0.000594	0.00053	0.000536
	768.04	NaN	-1.23e-05	-5.29e-06	-9.2e-06	5.84e-06	-3.69e-05	1.11e-05	-1.16e-05	-1.51e-05	5.45e-05	2.67e-05	7.11e-06	5.41e-05	2.44e-05	-1.76e-05	-2.15e-05	5.93e-06	-2.11e-05	-9.21e-07	4.52e-05	0.000291	0.000336	0.000382	0.000429	0.000476	0.000525	0.000574	0.000612	0.000724	0.000863	0.0011	0.00114	0.0012	0.00125	0.00109	0.00105	0.00103	0.000949	0.000866	0.000791	0.000728	0.000743	0.000653	0.00068	0.000614	0.000606	0.000611	0.000564
	769.25	NaN	1.11e-05	1.71e-05	-1.85e-05	-8.26e-06	-7.7e-06	-1.42e-05	-5.67e-06	-1.99e-05	1.44e-05	-3.29e-06	-2.57e-05	2.84e-05	-1.7e-05	4.17e-06	4.02e-05	9.54e-06	3.2e-06	2.65e-05	1.45e-05	0.000273	0.00032	0.000368	0.000416	0.000465	0.000516	0.000567	0.000633	0.000738	0.000859	0.0011	0.00117	0.00123	0.00122	0.00112	0.00107	0.00103	0.000983	0.000864	0.000837	0.000783	0.000715	0.0007	0.000667	0.000584	0.000567	0.000555	0.000542
	770.45	NaN	-4.49e-05	-1.89e-05	5.86e-06	1.58e-05	-1.3e-05	-2.21e-05	-2.66e-05	6.3e-06	7.55e-05	3.67e-05	-7.79e-06	1.96e-05	1.77e-05	7.96e-06	-1.47e-05	4.73e-06	1.59e-05	-4.28e-06	1.27e-05	0.000261	0.000304	0.000348	0.000393	0.000438	0.000484	0.000532	0.000571	0.000778	0.000893	0.00107	0.0012	0.00127	0.00122	0.00118	0.0011	0.000994	0.000925	0.000868	0.000822	0.000737	0.000676	0.000643	0.000662	0.000636	0.000594	0.000601	0.000588
	771.65	NaN	-8.64e-06	-3.24e-06	4.06e-05	5.45e-05	-1.82e-05	-1.99e-05	-4.2e-05	-4.52e-05	1.88e-05	-1.05e-05	-4.5e-05	8.8e-06	-3.03e-05	-3.98e-06	5.03e-05	-4.43e-07	-3.22e-05	4.31e-06	2.55e-05	0.000296	0.000342	0.000388	0.000435	0.000483	0.000532	0.000582	0.000571	0.000754	0.000856	0.00105	0.00117	0.00124	0.00121	0.00117	0.00114	0.00108	0.000966	0.000904	0.000807	0.000755	0.000704	0.000672	0.00064	0.000603	0.000674	0.000624	0.000577
	772.85	NaN	7.96e-06	-3.02e-05	-3.35e-05	3.36e-05	3.19e-05	5.94e-06	-3.51e-05	-5.02e-05	2.06e-05	4.04e-05	-1.68e-05	2.32e-05	-2.07e-05	-6.89e-05	-8.55e-06	1.37e-05	-2.53e-05	-2.3e-05	3.44e-05	0.000253	0.000289	0.000327	0.000364	0.000403	0.000442	0.000482	0.000542	0.000786	0.000861	0.00102	0.0012	0.00126	0.00125	0.0012	0.00116	0.00107	0.000939	0.000913	0.000853	0.000786	0.000748	0.000722	0.000628	0.00055	0.000582	0.000609	0.000597
	774.06	NaN	3.26e-05	1.53e-05	2.67e-05	2.16e-05	-2.8e-05	-4.89e-05	-2.93e-05	-3.61e-05	-1.02e-06	-2.83e-05	-2.75e-05	3.93e-05	-2.09e-05	-2.06e-05	-1.73e-06	7.52e-06	3.31e-05	2.44e-05	5.08e-05	0.000282	0.00032	0.000358	0.000396	0.000436	0.000476	0.000517	0.000541	0.000751	0.000823	0.00112	0.00124	0.0013	0.00128	0.00123	0.00114	0.00101	0.000995	0.00088	0.000842	0.000866	0.000803	0.000731	0.000647	0.000634	0.000662	0.000657	0.000621
	775.26	NaN	1.41e-05	-6.14e-06	1.79e-05	1.15e-05	-2.92e-05	-1.03e-05	-1.53e-05	-1.42e-05	1.21e-05	-6.86e-06	4.82e-06	3.74e-05	-1.68e-05	-4.05e-05	2.63e-06	1.36e-05	-7.05e-06	-5.06e-07	5.52e-06	0.000229	0.000269	0.000311	0.000353	0.000396	0.000439	0.000483	0.000601	0.000806	0.000864	0.0011	0.00125	0.00131	0.00127	0.00124	0.00118	0.00108	0.00106	0.000869	0.000793	0.000802	0.000843	0.000729	0.000677	0.000635	0.000636	0.000644	0.000555
	776.46	NaN	-9e-07	-4.06e-05	1.85e-05	7.97e-06	-3.41e-06	1.54e-05	-2.15e-05	1.07e-05	5.37e-06	-8.79e-06	1.04e-05	5.2e-05	2.8e-06	-3.35e-05	1.77e-05	-4.17e-06	-1.77e-05	-4.42e-05	-2.1e-05	0.000292	0.000333	0.000374	0.000416	0.000458	0.000501	0.000545	0.00058	0.00075	0.000917	0.00111	0.00121	0.00126	0.00125	0.00127	0.00129	0.00112	0.00107	0.000988	0.000849	0.000789	0.000785	0.00073	0.000642	0.000681	0.000693	0.000699	0.000567
	777.66	NaN	2.08e-05	-6.17e-06	4.46e-06	-1.63e-06	-1.03e-05	-2.87e-05	-4.11e-05	2.58e-05	2.47e-05	-1.45e-05	-3.65e-05	1.63e-05	1.59e-06	-2.26e-05	-1.09e-05	-1.3e-05	-2.21e-05	-4.24e-05	-1.32e-05	0.000266	0.000308	0.000351	0.000394	0.000438	0.000483	0.000529	0.000533	0.000827	0.000887	0.00113	0.00126	0.00134	0.00132	0.00124	0.00126	0.00117	0.00101	0.000968	0.000957	0.000833	0.000786	0.000766	0.00067	0.000655	0.000672	0.000631	0.000567
	778.87	NaN	3.81e-05	1.09e-05	6.92e-06	-2.66e-06	-2.68e-05	-6.27e-05	-4.49e-05	1.4e-05	2.7e-05	-6.69e-07	-5.03e-06	3.26e-05	-6.65e-06	-1.06e-05	4.49e-05	3.64e-05	-6.2e-06	-1.45e-06	2.04e-05	0.000267	0.000306	0.000346	0.000386	0.000427	0.000469	0.000513	0.000598	0.000835	0.000949	0.00119	0.00131	0.0014	0.00135	0.00131	0.00127	0.00115	0.00104	0.00102	0.00095	0.000878	0.000821	0.000784	0.000711	0.000674	0.000748	0.000667	0.000709
	780.07	NaN	-3.8e-05	-5.59e-06	3.81e-05	-9.83e-08	-3.42e-05	-5.31e-05	-1.01e-05	2.08e-05	4.6e-05	4.99e-05	3.39e-05	4.55e-05	-5.39e-07	5.59e-06	-1.86e-06	-6.64e-05	-8.39e-05	-3.77e-05	-3.26e-05	0.000245	0.000293	0.000343	0.000392	0.000443	0.000495	0.000544	0.000617	0.000818	0.000961	0.00115	0.0013	0.00143	0.00136	0.00135	0.0012	0.00116	0.00112	0.00102	0.000951	0.000919	0.000868	0.000832	0.000736	0.000741	0.000678	0.000661	0.000682
	781.27	NaN	2.3e-05	1.84e-05	8.04e-05	8.44e-05	-2.56e-05	-0.000114	-9.32e-05	-4.91e-05	1.8e-05	6.84e-05	4.68e-05	1.75e-05	-1.86e-05	-2.5e-05	-6.02e-06	-1.51e-05	-9.65e-06	2.91e-05	-8.68e-06	0.000223	0.000267	0.000312	0.000358	0.000404	0.000451	0.000517	0.000665	0.000823	0.000997	0.00119	0.00135	0.00147	0.00143	0.0015	0.00127	0.00126	0.00119	0.0011	0.00101	0.000952	0.000897	0.000896	0.000746	0.000747	0.000728	0.000741	0.000742
	782.48	NaN	1.44e-05	1.56e-05	4.52e-05	5.16e-05	-3.82e-05	-0.000116	-4e-05	3.97e-06	2.25e-05	1.79e-05	-1.4e-05	1.18e-05	-3.11e-05	-5.6e-05	-1.38e-05	3.51e-06	-4.12e-05	-6.73e-05	-4.34e-05	0.000225	0.000264	0.000304	0.000345	0.000387	0.00043	0.000477	0.000608	0.000809	0.000995	0.00126	0.00133	0.00144	0.00143	0.00145	0.00144	0.00135	0.00117	0.00114	0.001	0.000909	0.000855	0.000879	0.000716	0.000798	0.000804	0.000807	0.000688
	783.68	NaN	-1.08e-05	-5.19e-05	-3.41e-05	-3.46e-06	-1.37e-05	-1.54e-05	-1.04e-05	7.12e-06	6.87e-05	3.85e-05	8.86e-06	1.87e-05	-3.71e-05	-7.59e-08	2.68e-05	3.64e-06	-1.58e-05	-4.06e-05	1.2e-05	0.000235	0.000262	0.00029	0.000318	0.000347	0.000376	0.000462	0.000702	0.000872	0.00107	0.00127	0.00143	0.00156	0.00136	0.00147	0.00147	0.00137	0.00122	0.00113	0.00101	0.000974	0.000935	0.000904	0.000699	0.000859	0.000821	0.000815	0.000745
	784.89	NaN	3.95e-05	-4.4e-05	8.58e-07	-3.27e-05	-5.67e-05	-2.23e-05	-1.92e-06	7.92e-06	2.14e-05	-7.31e-06	3.21e-05	7.48e-05	5.01e-05	3.31e-05	3.72e-06	-3.24e-05	-8.27e-05	-4.88e-05	-4.31e-05	0.000212	0.000257	0.000302	0.000348	0.000395	0.000443	0.000542	0.000747	0.000869	0.00109	0.00132	0.00153	0.00155	0.00146	0.00157	0.00147	0.00139	0.00131	0.00124	0.00113	0.00101	0.00089	0.000899	0.000784	0.000859	0.000862	0.0008	0.00085
	786.09	NaN	-2.85e-05	-2.38e-05	3.98e-05	7.3e-05	1.88e-05	-3.85e-06	-3.9e-05	-2.3e-05	1.53e-05	-4.03e-06	2.64e-05	8.53e-05	2.5e-05	-3.22e-06	5.92e-05	1.62e-06	-5.99e-05	-1.06e-05	-1.6e-05	0.000277	0.000325	0.000374	0.000425	0.000476	0.000528	0.000561	0.000736	0.000899	0.00114	0.00134	0.00164	0.00165	0.00158	0.0016	0.00152	0.00143	0.00138	0.00128	0.00123	0.00115	0.00107	0.00104	0.000789	0.000896	0.00098	0.000901	0.000856
	787.3	NaN	4.18e-05	-1.31e-05	-7.41e-06	-2.23e-06	-4.4e-05	-6.35e-05	-3.67e-05	3.05e-05	5.1e-05	-1.03e-05	2.97e-05	6.61e-05	4.2e-06	-2.94e-05	-1.06e-05	-1.35e-05	-1.88e-05	7.86e-05	9.31e-05	0.000266	0.000298	0.000331	0.000365	0.000399	0.000434	0.000514	0.000711	0.000868	0.00111	0.00136	0.00157	0.00159	0.00157	0.00162	0.00157	0.00148	0.00139	0.00126	0.00118	0.00112	0.00103	0.00108	0.000938	0.000939	0.00101	0.000907	0.000847
	788.5	NaN	1.2e-05	-1.42e-05	4.19e-05	1.42e-05	-6.07e-05	-3.73e-05	-1.2e-05	-1.3e-05	3.35e-05	3.95e-05	-3.6e-06	-1.51e-05	-4.23e-05	-3.67e-05	2.12e-05	1.35e-05	-4.56e-05	-7.96e-07	3.33e-05	0.00028	0.000318	0.000357	0.000397	0.000438	0.000479	0.000503	0.0008	0.000874	0.00117	0.00142	0.00157	0.00159	0.00171	0.00177	0.00161	0.00156	0.00145	0.00126	0.00124	0.0012	0.00107	0.00111	0.000946	0.00104	0.000991	0.000903	0.000914
	789.7	NaN	2.91e-05	-4.02e-06	4.13e-05	4.25e-06	-8.2e-05	-7.26e-05	-6.77e-05	3.4e-05	8.77e-05	-2.92e-05	-2.87e-05	-5.78e-06	-6.69e-05	-4.43e-05	1.46e-05	4.63e-05	-2.34e-05	-9.07e-06	-2.15e-05	0.000277	0.000328	0.000381	0.000434	0.000488	0.000544	0.000545	0.000787	0.000966	0.00119	0.00137	0.00159	0.00162	0.0017	0.00175	0.00166	0.00164	0.00148	0.00141	0.0013	0.00115	0.00114	0.00117	0.000974	0.00107	0.00109	0.000981	0.000928
	790.91	NaN	-8.28e-06	5.75e-05	9.45e-05	6.94e-05	-1.7e-05	-5.45e-05	-3.12e-05	-4.94e-05	-3.03e-05	-5.38e-05	-2.51e-05	3.52e-06	-4.29e-05	-4.27e-05	-3.44e-05	6.24e-06	-5.34e-05	-7.2e-05	-1.02e-06	0.000315	0.000357	0.0004	0.000444	0.000488	0.000533	0.000543	0.000719	0.000866	0.0013	0.00141	0.00164	0.00165	0.00176	0.0018	0.00174	0.00168	0.00151	0.00139	0.00141	0.0012	0.00121	0.00119	0.00102	0.00104	0.00109	0.00109	0.001
	792.12	NaN	-2.69e-06	-4.79e-05	3.53e-05	3.11e-05	-3.05e-05	-3.6e-05	-4.21e-05	-1.93e-05	4.61e-05	5.42e-06	5.24e-05	3.15e-05	-9.45e-05	-8.35e-05	-3.57e-05	3.62e-05	-2.79e-06	-2.32e-05	1.85e-05	0.000272	0.000308	0.000343	0.00038	0.000416	0.000454	0.000486	0.000762	0.000887	0.00127	0.00151	0.00166	0.00178	0.00187	0.00188	0.00185	0.00171	0.00163	0.00149	0.0015	0.00123	0.00131	0.00116	0.00106	0.00115	0.00111	0.00108	0.00105
	793.32	NaN	-6.86e-05	-1.82e-05	7.58e-05	6.97e-05	-1.88e-05	-4.64e-05	-3.95e-05	-8.95e-06	5.67e-05	-5.21e-06	6.46e-05	0.000102	-7.09e-05	-7.95e-05	4.4e-05	3.09e-05	-1.41e-05	3.09e-05	2.46e-05	0.000282	0.000322	0.000363	0.000405	0.000447	0.00049	0.000558	0.000852	0.000985	0.00131	0.00153	0.00168	0.00184	0.00192	0.00188	0.00185	0.00188	0.00168	0.00155	0.00138	0.00137	0.00139	0.00132	0.00119	0.00121	0.00122	0.00115	0.00111
	794.53	NaN	1.42e-05	-6.04e-05	4.66e-05	4.47e-05	-2.62e-05	-6.76e-05	-5.94e-05	-1.96e-05	5.49e-05	5.33e-05	8.44e-05	5.13e-05	-9.69e-06	4.71e-05	4.2e-05	-5.28e-05	-0.000127	-4.52e-05	-2.74e-05	0.000259	0.000305	0.000351	0.000398	0.000445	0.000494	0.000529	0.00089	0.000966	0.00129	0.00156	0.0018	0.00189	0.00198	0.0019	0.00191	0.00193	0.0017	0.00158	0.00156	0.00146	0.00136	0.00137	0.00128	0.00134	0.00125	0.0012	0.00115
	795.73	NaN	8.76e-07	2.42e-05	6.49e-05	-1.82e-05	-0.000115	-9.95e-05	-7.36e-06	4.22e-05	5.63e-05	-5.86e-05	-5.74e-05	-3.48e-05	-0.000126	-4.42e-05	-3.13e-05	-1.48e-05	-6.63e-05	-3.09e-05	-3.89e-05	0.000227	0.000271	0.000316	0.000363	0.000409	0.000457	0.000501	0.000747	0.000932	0.00129	0.00155	0.00172	0.00174	0.00204	0.00198	0.00203	0.00193	0.00174	0.00169	0.00155	0.00146	0.00141	0.00137	0.00132	0.00129	0.00122	0.00121	0.00114
	796.94	NaN	-2.78e-05	3.36e-05	2.47e-05	-3.19e-07	5.87e-06	-2.54e-05	-4.34e-05	-1.02e-05	4.69e-05	1.42e-05	-2.08e-05	-9.89e-06	-7.22e-05	-7.63e-05	7.27e-05	5.65e-05	-6.62e-05	-2.93e-05	4.79e-05	0.00027	0.000298	0.000326	0.000355	0.000384	0.000412	0.000469	0.000768	0.000962	0.00133	0.00165	0.00186	0.00186	0.00205	0.00204	0.00204	0.00203	0.00186	0.00169	0.00161	0.00155	0.00146	0.0014	0.00135	0.00142	0.00142	0.00131	0.00123
	798.14	NaN	-3.7e-05	-1.81e-05	5.18e-05	6.22e-05	-3.4e-05	-4.04e-05	-4.32e-05	4.48e-06	3.97e-05	-7.8e-05	-6.79e-05	4.96e-05	1.7e-05	2e-05	0.0001	5.03e-05	-3.34e-05	1.06e-05	7.38e-05	0.000374	0.000412	0.000451	0.000491	0.000532	0.000562	0.000582	0.000838	0.0011	0.00146	0.00173	0.00191	0.00201	0.00219	0.00212	0.00223	0.00218	0.0019	0.0019	0.00179	0.00163	0.00158	0.00157	0.00147	0.00146	0.0015	0.00145	0.00132
	799.35	NaN	2.61e-05	6.17e-06	4.97e-05	1.8e-05	-2.79e-05	-4.88e-05	-8.01e-05	4.86e-06	5.9e-05	-3.05e-05	7.38e-05	0.000138	2.16e-05	1.92e-05	2.43e-05	6.86e-05	1.84e-05	3.1e-05	2.44e-05	0.000214	0.000244	0.000274	0.000306	0.000337	0.000392	0.00061	0.000923	0.00116	0.00143	0.00168	0.00193	0.00201	0.00235	0.00219	0.0022	0.0022	0.00208	0.00194	0.00185	0.00166	0.00169	0.00163	0.00154	0.00151	0.00152	0.00142	0.00134
	800.56	NaN	-6.71e-05	-5.97e-05	8.45e-05	4.41e-05	-2.59e-05	1.81e-05	4.5e-05	3.2e-05	-7.84e-06	-0.000112	-3.78e-05	5.08e-05	-9.36e-05	8.72e-06	5.59e-05	1.84e-05	6.81e-06	-8.92e-06	-1.65e-05	0.000237	0.000271	0.000305	0.00034	0.000376	0.000405	0.000572	0.000853	0.00103	0.00142	0.00174	0.00185	0.00196	0.00234	0.00226	0.00227	0.0022	0.00214	0.00195	0.0018	0.00177	0.00172	0.00163	0.00155	0.00154	0.00148	0.00156	0.00136
	801.76	NaN	-1.36e-05	6.16e-06	0.000135	4.18e-05	-7.42e-05	-7.91e-05	-2.18e-05	4.32e-05	-3.63e-06	-3.02e-06	-4.77e-05	1.86e-05	-9.59e-05	-6.54e-05	3.16e-05	-2.65e-05	-4.82e-05	-1.83e-08	-3.22e-05	0.000233	0.000272	0.000312	0.000352	0.000394	0.000451	0.000656	0.000886	0.00104	0.0014	0.00189	0.00207	0.00207	0.00252	0.00232	0.00232	0.00229	0.00216	0.00203	0.00192	0.00185	0.00183	0.00169	0.0017	0.00169	0.00161	0.0016	0.0015
	802.97	NaN	2.98e-05	-5.12e-05	1.95e-05	-9.96e-06	-3.95e-05	-4.98e-05	-6.83e-05	-7.06e-06	9.85e-05	1.16e-05	-6.19e-06	-1.84e-05	-0.000141	-1.58e-05	2.15e-05	-1.54e-05	1.13e-05	-2.1e-05	4.53e-05	0.000313	0.00034	0.000367	0.000395	0.000424	0.000501	0.000667	0.000833	0.00112	0.00154	0.00193	0.00214	0.00212	0.00252	0.00238	0.00243	0.00231	0.0021	0.00204	0.00196	0.00188	0.00197	0.00177	0.00167	0.00168	0.00159	0.00164	0.00151
	804.18	NaN	-0.000105	-0.000115	3.98e-05	7.93e-05	2.55e-05	-8.62e-05	-4.9e-05	0.000107	0.000144	2.1e-05	3.6e-06	4.21e-05	-9.39e-05	-0.000166	-9.28e-05	-5.15e-05	-8.31e-05	-2.3e-05	-2.99e-05	0.000277	0.00032	0.000365	0.00041	0.000456	0.000468	0.000572	0.00077	0.00112	0.00148	0.00182	0.00213	0.00208	0.00259	0.00241	0.00248	0.00241	0.00225	0.0021	0.00196	0.00185	0.00194	0.00184	0.00177	0.00183	0.00167	0.00156	0.00149
	805.38	NaN	1.68e-05	-8.87e-05	9.87e-06	1.11e-05	-3.19e-05	1.24e-05	-1.15e-05	5.43e-06	2.99e-05	7.5e-06	7.02e-05	6.68e-05	-8.76e-06	-0.000108	-9.88e-05	-0.000113	-8.89e-05	8.36e-06	6.25e-06	0.00025	0.000284	0.000319	0.000354	0.00039	0.000467	0.0007	0.000773	0.00116	0.00152	0.00197	0.00215	0.00218	0.00253	0.0025	0.0026	0.0025	0.00235	0.0022	0.00215	0.00201	0.00203	0.00194	0.00194	0.00172	0.00184	0.00174	0.0018
	806.59	NaN	-5.58e-05	-0.000105	5.64e-05	7.89e-05	-4.96e-07	-2.39e-05	-4.63e-05	1.09e-05	4.04e-05	-2.32e-05	-5.08e-05	-1.66e-05	-1.84e-05	3.37e-05	7.13e-05	-2.12e-05	-6.13e-05	-1.17e-05	-0.000113	0.000134	0.000174	0.000215	0.000257	0.0003	0.00038	0.000693	0.000857	0.00131	0.00145	0.00203	0.0022	0.00224	0.00256	0.00246	0.00254	0.00253	0.00235	0.00225	0.00224	0.00216	0.00203	0.00193	0.00193	0.00188	0.00174	0.00185	0.00183
	807.8	NaN	6.01e-05	-4.34e-05	8.34e-05	2.22e-05	-2.05e-05	-4.14e-05	-4.53e-05	-1.96e-05	-2.63e-05	-0.000192	-0.000157	5.36e-05	-7.22e-05	-8.08e-05	8.56e-07	-3.15e-07	-9.37e-05	-9.38e-07	4.2e-06	0.000212	0.000243	0.000275	0.000307	0.00034	0.000356	0.000531	0.000764	0.00123	0.00158	0.00189	0.00222	0.00214	0.00264	0.00248	0.00265	0.00266	0.00252	0.00233	0.00224	0.00216	0.00213	0.00201	0.00197	0.00202	0.00198	0.00198	0.00181
	809	NaN	-3.34e-05	-8.69e-06	0.000154	-2.34e-05	-0.000128	-2.89e-05	0.000122	2.79e-05	-2.21e-05	-4.8e-05	1.11e-05	8.17e-05	-4.1e-05	-1.65e-05	3.18e-05	-1.4e-05	-9.43e-05	8.63e-05	6.59e-05	0.000183	0.000207	0.000231	0.000256	0.000281	0.00051	0.000706	0.000746	0.00133	0.00164	0.00192	0.00217	0.00233	0.00275	0.00277	0.00276	0.00264	0.00252	0.00243	0.00242	0.00234	0.00222	0.00194	0.00217	0.00216	0.00198	0.00195	0.00187
	810.21	NaN	-0.000116	-5.44e-05	0.000165	4.86e-06	-4.01e-05	-3.1e-05	3.95e-05	2.67e-05	3.81e-05	6.54e-06	0.000102	0.000132	-7.23e-05	-8.47e-05	-6.82e-05	-7.64e-05	-2.81e-06	6.15e-05	-9.18e-05	0.00014	0.00018	0.00022	0.000262	0.000303	0.00046	0.000661	0.000809	0.0013	0.00157	0.00204	0.0022	0.00246	0.00269	0.00273	0.00283	0.00271	0.00266	0.0026	0.00247	0.00248	0.00242	0.00197	0.0023	0.00216	0.0021	0.002	0.00189
	811.42	NaN	-1.89e-05	-1.88e-05	2.83e-05	-3.83e-05	-6.57e-05	-6.63e-06	-3.69e-05	5.36e-05	0.000133	-2.77e-05	3.81e-05	0.000146	-2.24e-05	-7.91e-05	-9.04e-05	-9.95e-05	-0.000113	2.62e-05	-1.87e-05	0.000227	0.000265	0.000304	0.000343	0.000383	0.000547	0.000591	0.000999	0.00143	0.00165	0.00205	0.00226	0.00261	0.00284	0.00285	0.00297	0.00283	0.00272	0.00259	0.00253	0.00246	0.00235	0.00217	0.0024	0.00225	0.00231	0.00214	0.0021
	812.63	NaN	-6.82e-05	-0.00014	-2.53e-05	-1.81e-05	-9.17e-06	-4.86e-05	8.03e-05	7.71e-05	0.000132	0.000189	0.000122	5.47e-05	-2.45e-05	7.96e-05	0.000106	-5.64e-05	-0.000112	6.16e-05	0.000109	0.000275	0.000298	0.000321	0.000344	0.000368	0.000515	0.000805	0.000997	0.00135	0.00174	0.00207	0.00234	0.00266	0.00283	0.00286	0.003	0.00295	0.00295	0.00272	0.00261	0.00252	0.00246	0.00229	0.0025	0.00233	0.00244	0.00214	0.00227
	813.84	NaN	-6.9e-05	-6.82e-05	9.15e-05	4.76e-05	-5.23e-05	-6.09e-05	6.74e-05	3.3e-05	2.11e-05	5.49e-05	0.000132	0.000115	7.18e-05	5.33e-05	5.11e-05	6.02e-05	2.94e-05	8.76e-05	3.92e-05	0.000217	0.000243	0.00027	0.000297	0.000325	0.000361	0.000781	0.000981	0.00131	0.00174	0.00209	0.00226	0.00256	0.00273	0.00287	0.00296	0.00291	0.00295	0.00275	0.00261	0.00247	0.00257	0.00231	0.00243	0.00234	0.00236	0.00221	0.00219
	815.04	NaN	-8.92e-05	-8.16e-05	0.000172	0.000101	-3.01e-05	-7.9e-05	5.83e-05	4.53e-05	-3.59e-07	-7.82e-06	2.62e-06	-5.15e-05	-0.000159	-0.0001	-2.93e-05	-2.66e-05	-0.000141	-3.17e-05	8.81e-05	0.000211	0.000223	0.000236	0.000249	0.000261	0.000327	0.000742	0.000945	0.00138	0.00175	0.00221	0.00231	0.00263	0.00292	0.00298	0.00316	0.00298	0.00289	0.00278	0.0026	0.00256	0.00273	0.00223	0.0026	0.00232	0.00234	0.00242	0.0023
	816.25	NaN	-5.38e-08	-1.46e-05	0.000211	9.26e-05	-2.97e-05	-0.000154	-6.35e-05	-3.63e-05	-4.29e-05	-4.46e-05	5.43e-05	0.0001	-9.4e-05	5.06e-05	3.21e-05	-3.01e-05	-8.48e-05	-4.89e-05	3.67e-05	0.000234	0.000254	0.000274	0.000295	0.000311	0.000297	0.000624	0.000621	0.00123	0.00174	0.00219	0.00228	0.00264	0.00298	0.00301	0.00313	0.00307	0.00308	0.00292	0.0028	0.00257	0.00276	0.00254	0.00261	0.00244	0.00224	0.0023	0.00233
	817.46	NaN	7.98e-06	-2.77e-06	2.23e-05	1.78e-05	-4.56e-05	-0.000139	-5.41e-05	6.15e-05	4.59e-05	-3.62e-05	-2.87e-05	7.75e-05	-0.000132	-0.000102	4.66e-05	-7.57e-05	-0.000138	3.77e-05	0.000109	0.000256	0.000273	0.000291	0.00031	0.000327	0.000341	0.000397	0.000712	0.00135	0.00188	0.00222	0.00227	0.00274	0.00301	0.00313	0.00317	0.00298	0.00306	0.00305	0.00285	0.00281	0.00275	0.00244	0.00266	0.0026	0.00241	0.00239	0.0024
	818.67	NaN	-0.000118	-2.27e-05	0.0001	-3.03e-05	-4.89e-05	-8.8e-05	0.000115	7.77e-05	2.98e-05	-9.13e-06	-3.4e-05	-0.000103	-7.46e-05	-4.47e-05	-2.44e-05	-5.98e-05	-8.8e-05	-8.19e-05	-1.54e-05	0.00024	0.000266	0.000293	0.000321	0.000331	0.00033	0.000524	0.000793	0.00135	0.00187	0.00216	0.00236	0.00297	0.00312	0.00321	0.00329	0.00325	0.00316	0.003	0.00284	0.00289	0.0026	0.00256	0.00266	0.00263	0.00271	0.00257	0.00246
	819.88	NaN	-0.000137	-5.97e-05	4.31e-05	-2.35e-05	-6.36e-05	-4.7e-05	7.62e-05	7.72e-05	8.66e-05	3.55e-05	1.67e-05	-5.61e-05	-1.75e-05	2.68e-05	-0.000124	-0.000212	-0.000141	-0.000136	-4.81e-05	0.00014	0.000157	0.000174	0.000191	0.000213	0.000374	0.000712	0.000978	0.0014	0.00191	0.00224	0.00246	0.00279	0.00305	0.00339	0.00333	0.00337	0.00308	0.00298	0.00296	0.00274	0.00282	0.00272	0.00276	0.00278	0.0027	0.00261	0.00265
	821.09	NaN	-0.000112	-7.64e-05	2.09e-05	3.83e-05	-0.000187	-9.82e-05	6.67e-05	8.28e-05	0.00026	6.77e-06	-6.52e-05	-7.2e-05	-2.19e-05	6.08e-05	9e-05	9.78e-06	-9.24e-05	8.9e-05	5.71e-05	0.000135	0.000151	0.000166	0.000182	0.000219	0.000403	0.000825	0.00129	0.00157	0.00189	0.00225	0.00253	0.00318	0.00321	0.00342	0.00349	0.00334	0.00308	0.00319	0.00312	0.00301	0.00295	0.00284	0.00303	0.00299	0.0029	0.00282	0.00277
	822.3	NaN	-1.32e-05	-0.000192	3.58e-05	2.63e-05	-4.06e-05	-4.95e-05	-9.52e-05	6.35e-05	0.000131	-2.71e-05	7.55e-05	0.00016	-4.07e-05	7.62e-05	0.000229	-6.4e-06	-0.000147	-2.36e-05	6.99e-05	0.000208	0.000222	0.000237	0.000251	0.000264	0.000497	0.0008	0.00114	0.00164	0.00215	0.00234	0.00244	0.00302	0.00321	0.00322	0.00319	0.00342	0.00336	0.0032	0.00316	0.00304	0.00289	0.00287	0.00301	0.00295	0.00285	0.00265	0.00279
	823.51	NaN	1.86e-05	-0.000203	5.64e-05	-4.19e-05	-3.41e-05	-6e-05	3.36e-05	-3.34e-05	0.000142	-3.72e-05	9.87e-05	0.000198	-1.98e-05	-3.95e-06	6.54e-05	2.64e-05	-8.07e-05	0.000164	0.000249	0.000209	0.000206	0.000202	0.000199	0.000308	0.000708	0.000884	0.00115	0.00161	0.00223	0.00252	0.00239	0.00323	0.00297	0.00327	0.00356	0.00351	0.00322	0.00325	0.00323	0.00316	0.00306	0.00298	0.00295	0.00293	0.0029	0.00282	0.00281
	824.72	NaN	9.54e-05	-7.53e-05	-9.72e-05	-0.000187	-6.55e-05	-9.09e-05	2.58e-05	0.000126	0.00014	-4.47e-06	7.91e-05	-7.56e-05	-0.000277	-6.19e-05	1.28e-05	7.73e-05	5.81e-05	8.4e-05	9.1e-07	6.65e-05	7.85e-05	9.07e-05	0.000103	0.00029	0.000574	0.000698	0.0011	0.00167	0.00207	0.00237	0.00242	0.00345	0.0031	0.00342	0.00365	0.00353	0.0033	0.00324	0.00325	0.00316	0.00315	0.00306	0.00306	0.00301	0.00294	0.00281	0.0028
	825.93	NaN	3.35e-05	-1.31e-05	0.000147	-8.05e-05	-6.45e-05	-7.55e-05	-1.07e-06	2.22e-05	2.47e-05	5.88e-05	-6.84e-05	-0.000105	-0.00013	0.000113	0.000125	0.000205	-2.81e-05	-2.78e-05	3.36e-05	0.000402	0.000442	0.000484	0.000525	0.000583	0.000722	0.000865	0.00121	0.00165	0.00227	0.00255	0.00267	0.0035	0.00328	0.00374	0.00379	0.00344	0.00345	0.0034	0.00336	0.0033	0.00332	0.00322	0.00314	0.00295	0.00289	0.00296	0.00304
	827.14	NaN	9.63e-05	8.92e-05	6.21e-05	-4.68e-06	-2.98e-05	4.68e-06	-5.12e-05	-0.000207	-2.04e-05	4.93e-05	-1.05e-05	-0.000154	-0.000147	-0.000108	-2.04e-05	2.27e-05	-0.000103	-0.000219	-0.000334	6.51e-05	0.000113	0.000162	0.000212	0.000329	0.00064	0.000721	0.00134	0.00157	0.00209	0.00241	0.00242	0.0033	0.00326	0.00361	0.00376	0.0034	0.00337	0.00345	0.00326	0.00318	0.00313	0.00306	0.00303	0.00306	0.00296	0.00296	0.00306
	828.35	NaN	-2.08e-05	-7.99e-05	-7.79e-05	-8.97e-05	2.15e-05	3.74e-05	-4.16e-05	6.52e-05	0.000145	-8.57e-05	2.98e-05	-3.63e-05	1.01e-05	5.29e-05	-5.34e-07	-2.96e-06	-3.85e-05	-0.000165	-0.000122	0.0002	0.000232	0.000265	0.000298	0.000362	0.000669	0.000732	0.00126	0.0016	0.00218	0.0025	0.00258	0.00325	0.00337	0.00363	0.00366	0.00371	0.00365	0.00356	0.00337	0.00327	0.00315	0.00307	0.0031	0.0033	0.00312	0.00306	0.00309
	829.56	NaN	7.43e-07	-7.05e-05	0.000111	-2.06e-05	-0.000209	-0.000138	-2.72e-06	7.38e-05	0.000195	-0.000103	2.35e-05	5.06e-05	5.81e-05	0.000153	-4.88e-05	-8.55e-05	1.73e-05	-2.2e-05	-6.37e-05	8.3e-05	9.97e-05	0.000117	0.000134	0.000244	0.000453	0.000572	0.00129	0.00163	0.00211	0.00255	0.00243	0.0032	0.00314	0.00327	0.00346	0.0036	0.00359	0.00355	0.00343	0.00334	0.0032	0.00316	0.00322	0.00327	0.00315	0.00325	0.00308
	830.77	NaN	7.01e-05	-3.26e-05	0.000169	0.000129	-0.000197	-0.000225	2.62e-05	-2.4e-05	8.45e-05	-4.24e-05	0.000159	0.000165	-2.68e-05	7.32e-05	0.000172	-4.32e-05	-0.000179	-2.59e-05	5.29e-05	0.000256	0.000278	0.000299	0.000322	0.000364	0.000687	0.000614	0.00117	0.00186	0.00221	0.00228	0.00263	0.00318	0.0032	0.00345	0.00358	0.00356	0.00339	0.00331	0.00331	0.00328	0.0031	0.00317	0.00331	0.00329	0.00315	0.00303	0.00312
	831.98	NaN	-4.97e-06	-0.000136	0.00019	0.000117	-0.000149	-0.000103	4.37e-05	-8.76e-05	0.000132	-5.77e-05	4.81e-05	2.22e-05	-0.000114	4.33e-05	0.000116	-7.22e-05	-0.000125	-2.25e-05	0.000157	0.00025	0.000255	0.000259	0.000264	0.000516	0.000642	0.00083	0.0011	0.0016	0.00222	0.00236	0.00258	0.00343	0.00327	0.00355	0.00362	0.00359	0.00362	0.0034	0.00345	0.00349	0.00328	0.00322	0.00339	0.00336	0.00325	0.00308	0.00333
	833.19	NaN	2.72e-05	-0.000122	7.72e-06	-5.85e-05	-6.36e-05	-4.67e-05	-6.72e-05	6.67e-06	0.000118	-7.1e-05	1.89e-05	-4.69e-05	-1.38e-05	4.16e-05	0.000122	4.93e-05	-6.33e-05	3.17e-05	8.99e-05	0.000205	0.000216	0.000228	0.00024	0.000376	0.000603	0.000635	0.00104	0.00173	0.00211	0.00224	0.00263	0.00331	0.00329	0.00372	0.00366	0.0036	0.00355	0.00354	0.00347	0.00344	0.00316	0.00335	0.0034	0.00335	0.0032	0.00303	0.00308
	834.4	NaN	7.9e-05	-2.03e-05	0.000121	-1.58e-05	3.06e-05	-3.32e-05	2.64e-05	-3.36e-05	-7.97e-05	-4.44e-05	0.000147	0.000159	-6.32e-05	-9.39e-05	5.17e-05	4.21e-05	-6.64e-05	-0.000121	-0.000128	0.000165	0.000196	0.000228	0.00026	0.000535	0.000616	0.000744	0.0012	0.00163	0.00218	0.00233	0.00283	0.00333	0.00341	0.00377	0.00364	0.00364	0.00347	0.00354	0.00364	0.00359	0.00335	0.00338	0.00325	0.00332	0.00327	0.00316	0.00327
	835.61	NaN	-3.82e-05	-4.38e-06	5.71e-05	7.18e-05	3.55e-05	-9.38e-05	7.89e-05	8e-05	-5.02e-05	-0.00019	3.02e-06	6.07e-05	-4.44e-05	-6.53e-05	-0.000136	-0.000143	-4.88e-05	1.86e-05	-1.96e-05	0.000129	0.000147	0.000164	0.000183	0.000269	0.000523	0.000761	0.00118	0.0016	0.00217	0.00241	0.0028	0.00322	0.00328	0.00353	0.00364	0.00357	0.00343	0.00352	0.00347	0.00356	0.00357	0.00344	0.00324	0.00333	0.00311	0.00317	0.00317
	836.82	NaN	-0.000134	-9.06e-05	0.000152	7.56e-05	5.65e-05	-5.93e-05	2.92e-05	-4.06e-05	3.46e-05	1.03e-07	-2.71e-05	-0.000103	3.49e-06	5.23e-05	8.25e-05	8.39e-05	5.51e-05	0.000104	9.58e-05	0.000239	0.000255	0.000271	0.000283	0.000213	0.000643	0.000923	0.00129	0.00167	0.00224	0.00234	0.00274	0.00309	0.00329	0.00346	0.00349	0.00356	0.00359	0.00334	0.00344	0.0034	0.00339	0.00339	0.00331	0.00336	0.00328	0.00331	0.00326
	838.03	NaN	0.00015	-5.45e-05	0.000113	-7.82e-05	-0.000193	-8.16e-05	2.22e-06	-7.32e-05	5.53e-05	-1.17e-05	2.54e-05	5.56e-05	-0.000159	1.68e-05	0.000101	0.000141	0.000139	0.000182	2.51e-05	0.000172	0.000192	0.000214	0.000235	0.000305	0.000682	0.000832	0.00126	0.00165	0.0021	0.00229	0.00266	0.00295	0.00309	0.00329	0.00343	0.0035	0.00352	0.00334	0.00355	0.00363	0.00336	0.00343	0.00329	0.00332	0.00351	0.00331	0.00313
	839.25	NaN	5.58e-05	-0.000183	0.000117	0.000136	-0.000112	-0.000137	-9.18e-05	-3.12e-05	9.34e-05	2.02e-05	0.000136	0.000198	-4.09e-05	8.27e-05	0.000207	2.73e-05	3.27e-05	5.5e-06	8.54e-05	0.000299	0.000318	0.000338	0.000352	0.000389	0.000521	0.000762	0.00144	0.0019	0.00222	0.00239	0.00268	0.00283	0.00316	0.00341	0.00346	0.00367	0.00354	0.00348	0.00346	0.00366	0.00326	0.00344	0.00351	0.00348	0.00348	0.00336	0.00315
	840.46	NaN	-8.82e-05	-0.000129	0.000202	1.83e-05	-6.44e-05	-0.000223	-1.94e-05	-5.99e-06	0.000265	0.000166	0.000189	0.000188	3.1e-05	7.84e-05	7.59e-05	7.01e-05	4.81e-05	1.6e-05	8.94e-06	0.000312	0.000343	0.000375	0.000416	0.000539	0.00071	0.000785	0.00123	0.00177	0.00223	0.00231	0.00273	0.003	0.00316	0.00346	0.00349	0.0036	0.00348	0.00338	0.00344	0.00349	0.00343	0.00347	0.00339	0.00345	0.00329	0.00323	0.00317
	841.67	NaN	5.81e-05	-3.91e-05	8.8e-05	-7.06e-05	-5.79e-06	-7.47e-05	-0.000135	-7.25e-05	0.00018	-3.86e-05	-3.78e-05	-3.66e-05	-5.47e-05	6.31e-05	1.68e-05	-5.02e-05	-2.58e-05	-0.000167	1.07e-05	0.000254	0.000272	0.000291	0.00029	0.0003	0.000471	0.000742	0.00128	0.0017	0.00207	0.00229	0.00275	0.00287	0.00309	0.00348	0.00335	0.00358	0.00332	0.00343	0.00338	0.00344	0.0031	0.00344	0.00328	0.00314	0.00305	0.00333	0.00332
	842.88	NaN	-2.74e-05	-1.3e-05	7.94e-06	3.88e-05	-8.19e-05	-4.45e-05	-3.45e-05	8.63e-05	0.000142	2.93e-05	1.6e-05	-0.000113	-0.000182	-1.63e-05	-5.21e-05	0.000114	0.000206	-8.49e-05	-0.000208	0.000122	0.000157	0.000193	0.000208	0.000305	0.000609	0.000951	0.00132	0.00164	0.00199	0.00229	0.00282	0.00285	0.00299	0.00339	0.00333	0.00355	0.00347	0.00339	0.00348	0.00348	0.00324	0.00342	0.00329	0.0032	0.00301	0.00321	0.00325
	844.1	NaN	-1.56e-05	-8.32e-05	-7.37e-05	2.1e-05	5.28e-05	-2.13e-05	0.000152	-1.2e-06	3.4e-06	-0.000162	-6.84e-05	-6.82e-05	-3.62e-05	-3.06e-05	0.000105	1.8e-05	5.41e-06	-4.01e-05	-0.00016	0.000273	0.00032	0.000368	0.000373	0.000425	0.000577	0.000921	0.00135	0.00172	0.00201	0.00214	0.00274	0.00284	0.00297	0.00332	0.0033	0.00343	0.00327	0.00315	0.00353	0.0034	0.00331	0.00326	0.00314	0.00332	0.00316	0.00315	0.00323
	845.31	NaN	-2.85e-05	-0.000293	0.000119	0.000154	3.47e-05	3.38e-05	6.06e-05	-5.19e-05	3.69e-05	-2.36e-06	-3.58e-05	8.73e-05	-0.000145	8.93e-05	8.76e-05	8.51e-06	-9.91e-05	8.97e-06	2.73e-05	0.000174	0.000189	0.000205	0.000223	0.000311	0.000526	0.000918	0.00123	0.00165	0.00209	0.00199	0.00242	0.00276	0.00288	0.00323	0.00332	0.00331	0.00335	0.00303	0.0033	0.00338	0.00313	0.00329	0.00321	0.00318	0.0033	0.00333	0.00306
	846.52	NaN	0.000101	-0.000138	0.000226	0.000171	-5.3e-05	-0.000116	-7.05e-05	-9.16e-06	1.16e-05	-4.96e-05	0.00022	0.000143	-0.000186	-4.48e-05	1.18e-06	-3.07e-05	-0.000183	4.69e-05	7.54e-05	0.000154	0.000163	0.000173	0.000139	0.000404	0.000479	0.000909	0.00139	0.00169	0.00195	0.00192	0.00249	0.00258	0.00253	0.00294	0.00311	0.00316	0.00315	0.00327	0.00322	0.0033	0.00322	0.00328	0.00334	0.00313	0.00329	0.00328	0.00312
	847.73	NaN	3.8e-05	-0.000155	0.000283	2.23e-06	-0.000113	-0.000205	-1.11e-05	-0.00011	0.000247	-8.91e-05	0.000152	5.7e-05	-0.000101	0.000163	0.000121	7.06e-05	-0.000203	0.000109	-0.000205	0.0002	0.00025	0.000302	0.000349	0.000525	0.000507	0.00086	0.00122	0.00159	0.00184	0.00171	0.00243	0.00246	0.00261	0.00298	0.00313	0.00314	0.00282	0.00311	0.00322	0.00331	0.00302	0.00315	0.00317	0.00316	0.00315	0.00304	0.00313
	848.95	NaN	1.86e-05	-2.41e-05	0.000207	-0.000134	-6.89e-05	-0.000224	-5.38e-05	0.000135	0.000181	7.06e-05	0.000204	9.76e-05	-6.37e-05	-8.49e-06	6.11e-05	1.96e-05	-1.24e-06	1.43e-05	3.95e-05	0.00023	0.000248	0.000267	0.000316	0.00038	0.000517	0.00066	0.00112	0.00165	0.00186	0.00186	0.00246	0.00231	0.00278	0.00291	0.00289	0.0031	0.00294	0.00313	0.00307	0.00316	0.00305	0.0032	0.00316	0.00315	0.0031	0.00302	0.00308
	850.16	NaN	-5.79e-05	-4.44e-05	0.00013	-6.48e-05	-9.88e-05	-5.58e-05	-5.96e-05	5.6e-05	0.000188	5.89e-05	0.000111	-3.34e-05	-4.1e-05	-8.43e-05	-4.26e-05	5.58e-05	4.57e-05	5.99e-05	-0.000112	0.000362	0.000413	0.000465	0.00041	0.000334	0.000356	0.000604	0.000931	0.00138	0.0016	0.00184	0.00248	0.0022	0.0026	0.00296	0.00284	0.00292	0.0029	0.003	0.00308	0.00309	0.003	0.00312	0.00305	0.00308	0.00302	0.00299	0.00311
	851.37	NaN	-8.38e-05	2.99e-05	9.48e-06	8.62e-05	-5.62e-05	-3.5e-05	-8.56e-05	4.97e-05	5.77e-05	-0.000226	-8.77e-05	-3.58e-06	8.59e-06	1.13e-05	0.000157	6.4e-05	-1.01e-05	-0.000124	3.49e-05	0.000264	0.000282	0.000301	0.000259	0.000233	0.000395	0.000725	0.000865	0.00149	0.00146	0.00175	0.00234	0.00212	0.0026	0.00272	0.00277	0.00293	0.00296	0.00297	0.00295	0.00295	0.00299	0.00306	0.00302	0.00298	0.00292	0.00299	0.00306
	852.59	NaN	8.31e-05	1.14e-05	0.000121	8.39e-05	-5.15e-05	-6.06e-05	4.71e-05	-6.62e-05	-0.000149	-0.000155	-8.02e-05	-1.14e-05	-0.000111	0.000104	0.000198	1.2e-05	-8.91e-05	-7.74e-05	-1.97e-05	0.000183	0.000201	0.00022	0.00019	0.000297	0.000466	0.000758	0.000822	0.00133	0.00137	0.00164	0.00208	0.00212	0.00233	0.00262	0.00278	0.00286	0.00281	0.00282	0.00284	0.00282	0.00298	0.00299	0.00286	0.00287	0.0029	0.00301	0.00289
	853.8	NaN	4.07e-05	2.67e-05	7.11e-06	6.74e-05	-0.000188	-6.17e-05	-2.96e-05	-3.12e-05	3.37e-05	6.47e-05	6.24e-05	3.99e-05	-0.000157	3.48e-05	4.69e-05	-0.000158	-3.22e-05	-2.7e-05	7.47e-05	0.00016	0.000166	0.000172	0.000118	0.000452	0.000379	0.000774	0.000878	0.00132	0.00133	0.00133	0.00167	0.00185	0.00216	0.00228	0.00241	0.00249	0.00259	0.00276	0.00282	0.00271	0.00276	0.00285	0.00284	0.00287	0.00286	0.00273	0.0027
	855.01	NaN	6.46e-06	-5.03e-05	0.000238	0.000149	-0.00014	-6.51e-05	-6.66e-05	-0.000168	9.47e-05	-8.13e-05	9.37e-06	0.000133	3.36e-05	0.000102	0.000214	-3.89e-05	-6.25e-06	6.69e-05	0.000198	0.000299	0.000306	0.000314	4.46e-05	0.000322	8.69e-05	0.000593	0.000806	0.00104	0.00128	0.00112	0.00168	0.00175	0.00203	0.00224	0.00235	0.00235	0.00245	0.00257	0.00263	0.00268	0.00266	0.00271	0.00272	0.00282	0.00283	0.00273	0.00276
	856.23	NaN	-5.59e-05	-0.000165	0.000146	0.000109	-1.32e-05	-0.000107	6.91e-05	-0.000131	0.00013	-7.4e-05	0.000138	0.00014	-0.000181	-0.000111	-8.02e-06	2.3e-05	-4.99e-05	0.000139	3.66e-05	0.000244	0.000267	0.00029	0.000117	0.00045	-6.52e-05	0.000641	0.000746	0.00104	0.00122	0.00101	0.00152	0.00151	0.00184	0.00198	0.00232	0.00243	0.00236	0.00242	0.00261	0.00252	0.00253	0.0027	0.00269	0.00276	0.00272	0.00266	0.00272
	857.44	NaN	-0.000116	-3.17e-05	0.000137	-5.45e-05	-8.84e-05	-0.00015	-4.31e-05	0.000109	0.000232	5.98e-05	0.000114	0.000223	-0.000275	5.36e-05	-2.12e-05	0.000122	-2.2e-05	-5.87e-05	7.83e-05	0.00013	0.000132	0.000135	0.000212	0.000376	-7.57e-08	0.000373	0.000761	0.00098	0.00119	0.00118	0.00162	0.00147	0.00186	0.002	0.00207	0.00223	0.00226	0.00243	0.00261	0.00257	0.0026	0.00272	0.0026	0.00256	0.00254	0.00253	0.00274
	858.66	NaN	9.31e-05	5.94e-07	4.96e-05	-0.000102	6.59e-06	-0.000258	-0.000128	8.73e-05	0.000141	-5.76e-05	-3.46e-05	1.69e-05	-0.000214	-0.000107	-6.53e-05	1.36e-05	-7.71e-05	-0.000191	-0.00019	-1.55e-05	7.44e-07	1.76e-05	4.68e-05	0.000155	3.47e-05	0.000346	0.00049	0.000722	0.000802	0.00102	0.00147	0.00135	0.00173	0.002	0.00208	0.00213	0.00216	0.00234	0.00233	0.00227	0.00235	0.00238	0.00235	0.0024	0.00236	0.00246	0.00252
	859.87	NaN	-6.38e-06	-6.77e-07	-2.5e-05	-2.61e-05	1.1e-05	-5.06e-05	0.0001	-7.85e-05	4.45e-05	-2.32e-05	-7.57e-06	2.6e-05	-0.000124	-7.33e-06	4.95e-05	8.74e-05	-1.54e-05	1.56e-05	2.23e-05	9.52e-05	0.000102	0.000112	0.000154	0.000239	0.000261	0.000441	0.000559	0.000812	0.000902	0.00118	0.00138	0.00141	0.00177	0.00196	0.00196	0.00203	0.0021	0.00225	0.00234	0.00223	0.00233	0.00236	0.00234	0.00225	0.00242	0.00258	0.00248
	861.09	NaN	1.93e-06	-5.64e-05	-3.69e-06	-8.71e-05	1.69e-05	-1.97e-05	0.000118	-5.91e-05	3.61e-05	-1.45e-05	-9.3e-05	-4.4e-05	-0.000154	-9.9e-05	-0.000139	-0.000117	-0.000164	-0.000123	-3.53e-05	1.83e-05	2.21e-05	1.66e-05	-4.2e-05	7.32e-05	0.000191	0.000392	0.000415	0.000683	0.000821	0.000983	0.00116	0.00125	0.00147	0.00167	0.00186	0.00188	0.00195	0.00222	0.00225	0.00213	0.00222	0.00217	0.00213	0.0023	0.00232	0.00238	0.00218
	862.3	NaN	6.43e-05	-3.19e-06	3.65e-05	7.08e-06	-4.05e-05	-0.000155	-1.8e-05	9.24e-05	-1.31e-05	-2.14e-05	7.89e-05	0.000105	2.65e-05	-9.53e-06	0.0001	-4.98e-05	-0.000131	-8.3e-05	0.000128	0.000107	0.000102	9.16e-05	0.000102	0.000271	0.000199	0.000512	0.000504	0.000675	0.000665	0.000722	0.000975	0.00115	0.00128	0.00146	0.00171	0.00176	0.00183	0.00201	0.00215	0.00201	0.00199	0.0021	0.0021	0.00221	0.00218	0.00217	0.00217
	863.52	NaN	3.05e-05	-0.00011	0.000211	0.000126	-0.000241	-0.000199	-6.87e-05	7.57e-05	4.75e-05	4.75e-05	9e-05	0.000132	-0.000134	1.98e-05	9.97e-05	-6.76e-05	-6.61e-05	7.22e-05	0.000101	-7.47e-06	-1.77e-05	-2.24e-05	8.24e-05	0.000272	0.000206	0.000516	0.000489	0.00058	0.000536	0.000605	0.000879	0.00103	0.00118	0.0014	0.00158	0.00155	0.00164	0.00181	0.00199	0.00185	0.00204	0.00211	0.00214	0.00217	0.00202	0.00207	0.00216
	864.73	NaN	9.07e-05	-3.25e-05	0.000376	1.25e-05	-0.000144	-0.000273	-0.000171	3.66e-07	8.03e-05	-7.01e-05	0.000181	0.00012	-0.00023	0.000128	5.72e-05	2.54e-05	-5.27e-05	7.09e-05	7.72e-05	0.00015	0.000157	9.73e-05	-4.34e-06	7.31e-05	-7.69e-05	0.000357	0.000518	0.000633	0.000591	0.00058	0.000644	0.000767	0.0011	0.00121	0.00142	0.00146	0.00156	0.00176	0.00187	0.00167	0.0018	0.00193	0.00191	0.00206	0.00205	0.00199	0.00215
	865.95	NaN	-3.98e-05	-3.41e-05	0.000232	-2.4e-05	5.73e-05	-0.000211	-0.000121	2.7e-06	0.000166	3.08e-05	0.000253	-2.69e-05	-0.000246	-4.68e-05	0.000138	6.73e-05	-4.68e-05	-1.03e-05	2.02e-05	3.26e-05	3.34e-05	3.61e-05	6.86e-05	7.12e-05	-2.98e-05	0.00013	0.000379	0.000484	0.000397	0.000575	0.000674	0.000831	0.0012	0.00119	0.00134	0.00128	0.00146	0.00167	0.0018	0.00158	0.00189	0.00191	0.00188	0.00189	0.00175	0.00201	0.00215
	867.16	NaN	-2.05e-05	4.94e-05	3.71e-05	-0.000151	-1.77e-05	-6.27e-05	9.23e-06	-9.23e-07	0.000143	-6.65e-05	4.43e-05	1.3e-05	-2.91e-05	2.72e-05	2.15e-05	-5.73e-05	-0.000105	3.46e-06	6.94e-05	1.82e-05	1.28e-05	3.27e-05	6.8e-05	-2.59e-05	-0.000121	5.07e-05	0.000274	0.00037	0.00039	0.000598	0.000603	0.000784	0.0011	0.00109	0.00122	0.00116	0.00133	0.00146	0.00159	0.00148	0.0016	0.00157	0.0018	0.00173	0.00167	0.00184	0.00187
	868.38	NaN	3.5e-05	1.02e-05	5.81e-05	3.31e-05	-0.00014	-1.9e-05	4.95e-05	-7.5e-05	6.24e-05	-6.18e-05	-9.34e-05	-0.000177	-0.000157	-5.82e-05	-8.01e-05	4.27e-05	-7.74e-05	-9.71e-05	-0.000103	-0.000103	-0.000103	-6.11e-05	-9.62e-06	-9.97e-05	-6.41e-05	9.77e-05	0.000208	0.000238	0.000245	0.000517	0.000538	0.000657	0.000929	0.00101	0.00114	0.00109	0.00122	0.00134	0.00131	0.00143	0.00168	0.00161	0.00161	0.00151	0.00148	0.00161	0.00167
	869.59	NaN	-8.94e-05	-5.62e-05	-5.12e-05	9.99e-05	-3.1e-05	-2.25e-05	1.27e-05	6.42e-06	0.000133	8.16e-06	6.36e-05	-1.69e-05	1.96e-05	-0.000159	-3.02e-05	9.67e-05	6.92e-05	8.85e-05	2.19e-05	6.61e-05	7.11e-05	4.93e-05	4.72e-05	7.56e-05	0.000211	0.000293	0.000331	0.000348	0.000408	0.000547	0.000572	0.000613	0.000761	0.00101	0.00111	0.00117	0.0012	0.00132	0.00128	0.00139	0.00147	0.00145	0.00155	0.00157	0.00169	0.00155	0.00153
	870.81	NaN	7.06e-06	-0.000132	3.54e-05	0.00011	-5.32e-05	7.89e-05	-9.26e-05	-6.47e-05	5.69e-05	-3.52e-05	3.88e-05	0.000127	-1.11e-05	7.94e-05	0.000149	5.22e-05	2.96e-05	0.000184	6.02e-05	5.13e-05	5.23e-05	-1.04e-06	0.000102	6.73e-05	0.000145	0.000269	0.000259	0.000311	0.000326	0.000471	0.000474	0.000508	0.000586	0.000818	0.000951	0.00102	0.00104	0.00123	0.00127	0.00119	0.00131	0.0014	0.00146	0.00148	0.00146	0.00153	0.00137
	872.03	NaN	4.26e-05	-0.000105	0.000232	2.55e-05	-0.00021	-0.000169	-1.8e-05	7.33e-05	9.06e-05	-3.45e-05	0.000194	9.96e-05	-0.000128	0.000201	0.000178	6.64e-05	-8.5e-05	0.000113	6.67e-05	2.04e-05	1.71e-05	-4.82e-05	8.82e-05	-9.64e-05	0.000102	0.000242	0.000226	0.000382	0.000128	0.000214	0.000229	0.00028	0.000448	0.000603	0.000745	0.000717	0.000804	0.00109	0.00109	0.000956	0.00124	0.00123	0.00135	0.0014	0.00135	0.00131	0.00137
	873.24	NaN	8.06e-05	-6.29e-07	0.000457	7.45e-06	-0.000274	-0.00033	-6.26e-05	7.03e-06	7.74e-05	2.7e-06	0.000202	0.00018	-0.000128	7.82e-05	0.000164	-4.58e-05	-0.000163	0.000149	3.7e-05	6.31e-05	6.73e-05	-1.45e-05	0.000101	-0.000218	-9.74e-05	0.000147	0.000209	0.000326	1.43e-05	0.000103	5.67e-05	0.000202	0.000322	0.000397	0.000622	0.00058	0.000712	0.000824	0.00101	0.000665	0.0011	0.00108	0.00112	0.00128	0.00111	0.00121	0.00128
	874.46	NaN	4.49e-05	-0.000137	0.000339	-7.43e-05	-0.000275	-0.000324	-4.03e-05	0.000183	0.000116	-7.22e-05	0.000154	0.000153	-0.000202	4.62e-05	2.28e-05	-7.23e-05	-0.000133	4.99e-05	-3.38e-05	-4.79e-07	3.68e-06	-6.06e-06	6.23e-05	-0.000257	-0.000102	7.07e-06	5.68e-05	0.000144	-4.38e-05	0.000278	-3.48e-05	0.000133	0.000318	0.000267	0.000555	0.000303	0.000551	0.000684	0.000828	0.000703	0.00104	0.00108	0.000901	0.00109	0.00105	0.00111	0.00123
	875.68	NaN	-3.94e-06	-0.000123	0.000137	-0.000157	-3.67e-05	-0.000201	-2.46e-05	8.5e-05	0.00021	3e-06	9.77e-05	6.37e-05	-0.000225	-3.45e-05	-3.6e-06	-0.000101	-0.000105	4.28e-05	-9.56e-05	-1.19e-05	-2.79e-06	-2.67e-05	-2.43e-06	-0.000176	-0.000133	-3.29e-05	5.19e-05	4.11e-05	-9.3e-05	0.000186	-1.78e-05	0.000215	0.000347	0.000137	0.000443	0.000321	0.000579	0.000668	0.000689	0.000629	0.000801	0.00095	0.000759	0.000886	0.000902	0.00102	0.00104
	876.89	NaN	2.41e-05	-3.55e-05	3.19e-05	-8.33e-05	-3.61e-06	-0.000112	-4.16e-05	9.27e-05	0.000149	-1.52e-05	3.06e-05	1.65e-05	-9.14e-05	-4.81e-06	-4.56e-05	7.63e-05	-8.4e-05	-2.68e-05	-0.000112	6.85e-05	8.55e-05	5.85e-05	-1.58e-05	-0.000111	-7.41e-05	2.9e-05	6.82e-05	-3.4e-05	-4.56e-05	0.000155	7.93e-05	0.000158	0.000247	0.000143	0.000444	0.000279	0.000516	0.000606	0.000677	0.000487	0.00064	0.000775	0.00078	0.000743	0.000753	0.000924	0.000943
	878.11	NaN	-1.6e-05	-5.38e-05	-2.55e-05	-3.13e-05	6.78e-05	-2.64e-05	-9.06e-06	-2.2e-05	7.98e-05	-9.34e-05	-4.59e-06	-5.24e-05	-4.59e-05	4.84e-05	-2.33e-05	-9.88e-05	-2.14e-05	-0.000107	-7.13e-05	3.87e-05	4.8e-05	7.42e-06	4.03e-05	-2.85e-05	6.74e-05	-7.85e-05	-2.37e-05	-0.00014	-1.1e-05	6.9e-05	-2.17e-05	6.02e-05	0.000143	0.000243	0.000242	0.000201	0.000342	0.00048	0.000421	0.000443	0.000539	0.000588	0.000699	0.000641	0.000718	0.000732	0.000711
	879.33	NaN	-1.91e-05	-6.71e-05	4.63e-05	9.02e-05	-1.63e-06	-7.01e-05	-5.44e-05	-5.71e-05	0.000171	-4.57e-05	1.6e-06	-1.64e-05	-5.29e-05	6.55e-05	7.7e-05	-0.000112	5.59e-05	-1.92e-05	7.64e-06	6.21e-05	6.66e-05	-4.83e-05	1.93e-05	-0.000101	0.000215	-4.8e-06	-6.61e-05	-9.73e-05	-9.89e-05	7.19e-06	-1.91e-05	-2.93e-05	6.51e-05	8.32e-05	0.000237	0.000215	0.000349	0.000375	0.00035	0.000316	0.000456	0.000451	0.000517	0.000532	0.000575	0.000589	0.000654
	880.54	NaN	3.1e-05	-8.29e-05	0.000197	-3.07e-05	-0.00013	-0.000119	-8.06e-05	3.65e-06	0.000157	6.67e-05	0.000147	0.000141	-0.000104	0.000112	3.22e-05	2.65e-05	-5.56e-05	8.45e-05	9.39e-05	7.86e-06	3.3e-07	2.49e-05	0.000101	-0.00017	0.00016	3.19e-06	2.07e-05	-2.86e-05	-0.000254	-0.000145	-0.000239	-0.000129	-3.13e-05	-8.5e-05	0.000122	0.000101	3.54e-05	0.000102	0.000262	6.33e-05	0.000312	0.00032	0.000317	0.000405	0.000397	0.000427	0.000536
	881.76	NaN	1.34e-05	-0.00014	0.000352	4.74e-05	-0.000283	-0.000306	-5.97e-05	7.14e-05	0.000185	-4.55e-05	0.000172	0.000217	-0.00011	0.000138	0.000226	-4.76e-05	-4.45e-05	0.000136	1.94e-05	-5.38e-06	-6.45e-06	-5.03e-05	0.000205	-0.000294	8.04e-05	3.85e-05	0.000101	4.38e-05	-0.000416	-0.000232	-0.000381	-0.000276	-0.000132	-0.000168	-5.4e-05	-0.000179	-4.39e-05	4.66e-05	0.000101	-0.000113	0.000131	0.000158	0.000214	0.000334	0.000335	0.000419	0.000461
	882.98	NaN	1.25e-05	-8.51e-05	0.000312	-8.46e-05	-0.000167	-0.000277	-4.48e-05	0.000117	0.000138	-6.54e-05	0.000199	8.69e-05	-0.000191	1.16e-05	9.83e-05	-7.26e-05	-0.000114	-4.79e-05	-2.34e-05	-2.89e-05	-2.96e-05	-6.58e-05	0.000108	-0.000344	-0.000119	-0.000134	-0.000124	-5.13e-05	-0.000288	-0.000241	-0.000441	-0.000312	-0.00025	-0.000335	-0.000232	-0.000397	-0.000162	-0.000132	-3.85e-05	-0.000203	-2.54e-05	1.68e-05	6.84e-05	0.000174	0.000168	0.000328	0.000348
	884.2	NaN	8.14e-05	-0.00012	0.00025	-0.000129	-0.000137	-0.000229	3.99e-06	0.000112	0.000124	2.2e-05	0.000195	9.28e-05	-0.000128	1.21e-05	9.82e-05	-2.68e-05	-0.000167	9.27e-05	-1.8e-05	-8.74e-06	-4.52e-06	7.66e-05	7.88e-05	-0.000323	-0.000152	-0.00012	-0.000155	-0.00016	-0.000314	-0.000216	-0.000531	-0.000294	-0.000282	-0.000411	-0.000285	-0.000445	-0.000226	-0.000162	-0.000114	-0.00035	-0.000109	-7.45e-05	-3.3e-05	-7.05e-06	2.1e-05	0.000278	0.00028
	885.42	NaN	-7.44e-05	-1.69e-05	0.000155	-9.34e-05	2.21e-05	-0.000156	-3.58e-05	9.84e-05	0.000116	2.76e-05	0.00013	-2.56e-05	-0.000128	-6.17e-05	2.19e-05	4.53e-06	-0.000124	-2.86e-05	-0.000164	-7.15e-05	-5.97e-05	-2.58e-06	-7.81e-05	-0.000308	-0.000201	-0.000123	-0.000159	-0.000289	-0.000265	-0.000248	-0.000445	-0.000277	-0.000389	-0.000459	-0.000371	-0.0005	-0.000327	-0.000267	-0.000369	-0.000336	-0.000245	-0.000272	-0.000229	-0.000216	-0.000162	8.52e-05	5.93e-05
	886.63	NaN	-4.46e-06	-2.27e-05	5.21e-05	-1.95e-05	4.86e-05	-4.21e-05	-4.91e-05	-1.05e-05	7.5e-05	-3.82e-05	3.73e-05	6.69e-07	-2.68e-05	-0.000104	6.07e-06	-2.82e-06	-1.91e-05	-1.38e-05	-6.34e-06	2.1e-05	1.99e-05	-9.39e-06	-6.52e-05	-0.000146	-0.000139	-0.00015	-0.000142	-0.000243	-0.000177	-0.000266	-0.000382	-0.000386	-0.000399	-0.000438	-0.000463	-0.000515	-0.000415	-0.00043	-0.000472	-0.000414	-0.000358	-0.000353	-0.000321	-0.000295	-0.000242	-0.000169	-9.83e-05
	887.85	NaN	-4.35e-05	-4.21e-05	7.49e-05	5.91e-05	8.39e-05	-5.67e-05	-3.23e-05	-8.73e-05	2.24e-05	-4.3e-05	-7.73e-05	-2.75e-05	2.34e-05	-4.33e-05	-7.18e-06	-5.29e-07	1.05e-05	-2.39e-05	9.02e-06	-9.21e-05	-9.15e-05	-3.72e-05	-1.97e-05	-0.000145	-2.49e-05	-0.00015	-0.000188	-0.000265	-0.000289	-0.000411	-0.000439	-0.000548	-0.000482	-0.000468	-0.000517	-0.000567	-0.000498	-0.000496	-0.000527	-0.00052	-0.000491	-0.000461	-0.000371	-0.000337	-0.00027	-0.000279	-0.000253
	889.07	NaN	3.58e-05	-0.000103	0.000171	3.6e-05	-8.35e-05	-5.45e-05	-8.42e-05	-3.69e-05	5.22e-05	-3.31e-05	0.000137	4.99e-05	-7e-05	4.4e-05	3.9e-05	-5.57e-05	-3.41e-05	6.89e-05	2.17e-05	1.32e-05	-4.31e-06	-3.66e-05	8.79e-06	-0.000148	6.18e-05	-0.000139	-0.000193	-0.000275	-0.000404	-0.000478	-0.000524	-0.000532	-0.00053	-0.000517	-0.000599	-0.000689	-0.000656	-0.000627	-0.000625	-0.000632	-0.000549	-0.000526	-0.000431	-0.000381	-0.000376	-0.000366	-0.000315
	890.29	NaN	9.88e-05	-0.000153	0.000317	6.12e-05	-0.000199	-0.000229	-1.54e-05	5.12e-06	5.09e-05	-6.21e-05	0.00022	0.000177	-0.000166	7.13e-05	9.86e-05	-0.000112	-4.75e-05	0.00015	7.4e-05	-7.38e-06	-2.3e-05	-4.31e-06	3.97e-05	-0.000137	1.97e-05	-0.000209	-0.000243	-0.000315	-0.000512	-0.000574	-0.000683	-0.000661	-0.000638	-0.000649	-0.000685	-0.000781	-0.000783	-0.000697	-0.000781	-0.000878	-0.000697	-0.000664	-0.000585	-0.000502	-0.000525	-0.000484	-0.000412
	891.51	NaN	3.53e-05	-0.000124	0.000396	-7.96e-05	-0.000235	-0.000266	-0.000101	9.93e-05	0.000169	-1.11e-05	0.000246	0.000206	-0.000234	6.08e-05	0.000126	-5.01e-05	-0.000128	9.17e-05	-1.73e-05	-3.44e-05	-4.8e-05	2.42e-06	1.04e-05	-0.00025	-7.34e-05	-0.000181	-0.000221	-0.00031	-0.000518	-0.000615	-0.000759	-0.000695	-0.00079	-0.000817	-0.000837	-0.00093	-0.000917	-0.00084	-0.000893	-0.000968	-0.000855	-0.000859	-0.000767	-0.000667	-0.00064	-0.000544	-0.000527
	892.73	NaN	2.22e-05	-9.26e-05	0.000349	-0.000115	-0.000158	-0.0003	-7.58e-05	0.000108	0.000169	-1.38e-05	0.000241	0.000173	-0.000275	6.63e-05	-1.78e-05	1.76e-05	-0.0001	7.9e-05	-8.81e-05	1.66e-05	4.33e-06	1.86e-05	-8.43e-05	-0.000336	-0.000174	-0.000165	-0.000178	-0.000385	-0.000488	-0.000589	-0.000742	-0.000694	-0.000831	-0.000872	-0.000908	-0.00101	-0.001	-0.00095	-0.00108	-0.00109	-0.000928	-0.000946	-0.00087	-0.000778	-0.000719	-0.000613	-0.000628
	893.95	NaN	2.65e-05	-8.36e-05	0.000248	-8.04e-05	-0.000108	-0.000285	-7.58e-05	0.000137	0.000135	-1.74e-05	0.000132	0.00011	-0.000191	-1.66e-06	-2.88e-05	-2.22e-07	-0.000113	8.82e-05	-4.75e-05	-5.93e-05	-2.48e-05	1.14e-05	-0.000131	-0.000262	-0.0002	-0.000221	-0.000273	-0.000357	-0.000466	-0.000607	-0.000707	-0.000674	-0.000866	-0.000939	-0.000996	-0.00105	-0.00102	-0.00104	-0.00122	-0.00117	-0.00107	-0.00107	-0.00096	-0.000919	-0.000798	-0.000674	-0.000702
	895.17	NaN	-1.73e-05	1.82e-05	0.000114	-8.9e-05	1.25e-05	-0.000171	-6.3e-05	6.52e-05	8.74e-05	2.23e-06	0.000113	6.44e-06	-0.000216	1.79e-05	-2.54e-05	6.26e-05	-5.04e-05	-3.89e-05	-5.36e-05	-5.42e-05	-4.27e-05	-5.7e-05	-0.000176	-0.000241	-0.000195	-0.000256	-0.000332	-0.000368	-0.000415	-0.000577	-0.000688	-0.000677	-0.000844	-0.000913	-0.000991	-0.00106	-0.00105	-0.00108	-0.00125	-0.00124	-0.00117	-0.00115	-0.00113	-0.00109	-0.000935	-0.000769	-0.000755
	896.39	NaN	-6.79e-06	-4.03e-05	-8.39e-06	4.41e-05	3.71e-05	-2.34e-05	-3.21e-05	-1.85e-05	6.51e-05	-3.61e-05	-1.42e-06	-2.64e-05	-7.75e-05	-7.9e-05	-3.74e-05	-4.05e-05	-1.06e-05	-4.45e-05	6.75e-06	-9.53e-05	-6.9e-05	-6.07e-05	-0.000127	-0.000153	-0.000149	-0.000247	-0.000368	-0.000414	-0.000461	-0.000553	-0.000663	-0.00073	-0.00084	-0.000944	-0.00104	-0.00113	-0.00117	-0.00118	-0.0013	-0.00126	-0.00127	-0.00125	-0.0012	-0.00111	-0.00104	-0.00098	-0.00091
	897.61	NaN	4.4e-05	-4.31e-05	8.07e-05	6.74e-05	-1.99e-05	-4.87e-05	-5.76e-06	-6.61e-05	3.44e-05	-3.77e-05	2.2e-05	4.21e-05	-8.29e-05	-4.49e-05	3.22e-05	-1.78e-05	-1.72e-05	-2.32e-06	2.63e-05	-7.29e-05	-7.06e-05	-8.44e-05	-0.000165	-0.000131	-0.000136	-0.000254	-0.000345	-0.000433	-0.000525	-0.000602	-0.000694	-0.000795	-0.000904	-0.00102	-0.00109	-0.00116	-0.00121	-0.00125	-0.00139	-0.00141	-0.00135	-0.00132	-0.00122	-0.00116	-0.00111	-0.00111	-0.00095
	898.83	NaN	1.57e-05	-7.6e-05	0.000202	1.43e-05	-0.000104	-0.000112	-2.09e-05	-6.87e-06	4.86e-05	-2.85e-05	0.00011	0.000141	-8.97e-05	1.16e-05	9.39e-05	-7.11e-05	-1.9e-05	0.000131	4.82e-05	1.71e-05	-4.01e-05	-1.2e-05	-0.000123	-9.58e-05	-8.94e-05	-0.000223	-0.000265	-0.000418	-0.000568	-0.000662	-0.000806	-0.000877	-0.000945	-0.00103	-0.0011	-0.00123	-0.00134	-0.00134	-0.00154	-0.0015	-0.0014	-0.00142	-0.00131	-0.00122	-0.00117	-0.00116	-0.00103
	900.05	NaN	4.25e-05	-0.00017	0.000247	0.000101	-0.00015	-0.000137	-4.49e-05	3.12e-05	8.65e-05	-6.16e-05	0.000161	0.000148	-0.000148	4.29e-05	0.000158	-5.01e-06	-1.95e-05	0.000123	8.98e-06	-2.9e-05	-5.38e-05	2.83e-05	-0.000152	-0.000104	-0.000104	-0.00023	-0.000266	-0.000455	-0.000609	-0.000737	-0.000859	-0.000885	-0.00102	-0.0011	-0.00124	-0.00134	-0.00143	-0.0014	-0.00162	-0.00155	-0.00151	-0.00153	-0.00141	-0.00132	-0.00127	-0.00122	-0.00118
	901.27	NaN	0.000101	-9.89e-05	0.000285	-1.55e-05	-0.00013	-0.000279	-7.53e-05	2.13e-05	0.000115	1.91e-05	0.000184	0.000174	-0.000138	7.59e-05	9.54e-05	3.43e-05	-9.22e-05	0.000109	3.89e-05	-3.67e-05	-3.23e-05	3.15e-05	-0.000235	-0.000182	-0.000138	-0.000253	-0.000313	-0.000518	-0.000589	-0.000772	-0.000926	-0.000935	-0.00109	-0.00111	-0.00134	-0.00144	-0.00152	-0.00149	-0.00175	-0.0017	-0.0016	-0.00163	-0.00145	-0.00144	-0.00135	-0.00123	-0.00126
	902.49	NaN	3.41e-05	-8.86e-05	0.000258	-3.62e-05	-7.88e-05	-0.000267	-5.29e-05	0.000109	8.04e-05	-3.21e-06	0.000239	0.000108	-0.000215	5.57e-05	5.13e-05	4.27e-05	-0.000116	8.7e-05	-2.72e-05	-4.69e-05	-4.37e-05	-1.34e-05	-0.000268	-0.000225	-0.000148	-0.000261	-0.000328	-0.000533	-0.000551	-0.00078	-0.000886	-0.000907	-0.00113	-0.00121	-0.00136	-0.00149	-0.00156	-0.00155	-0.00186	-0.00179	-0.00169	-0.00173	-0.00159	-0.00157	-0.00142	-0.00129	-0.00134
	903.71	NaN	-3.99e-05	-2.25e-05	0.000204	-7.05e-05	-4.3e-05	-0.000196	-7.08e-06	5.15e-05	9.71e-05	-9.66e-06	0.000159	3.51e-05	-0.000197	-1.54e-05	5.25e-05	1.33e-05	-5.91e-05	7.09e-05	-4.65e-05	-4.1e-05	1.62e-05	-8.36e-06	-0.000252	-0.000259	-0.000171	-0.000222	-0.000333	-0.000488	-0.000493	-0.000756	-0.000781	-0.000839	-0.00114	-0.00122	-0.00137	-0.00146	-0.00155	-0.00158	-0.00189	-0.00182	-0.00177	-0.00176	-0.00171	-0.00165	-0.00145	-0.00134	-0.00139
	904.93	NaN	-5.91e-06	-1.01e-05	0.00012	-6.1e-05	-2.17e-05	-9.9e-05	-1.91e-05	7.09e-06	6.99e-05	-2.85e-05	7.13e-05	2.79e-05	-7.45e-05	-4.07e-05	1.77e-05	-1.91e-05	-6.95e-05	-4.8e-06	-5.15e-05	-4.01e-05	-1.91e-05	1.13e-05	-0.000207	-0.000131	-0.000151	-0.000282	-0.000343	-0.00042	-0.000518	-0.000658	-0.000748	-0.000866	-0.00112	-0.0012	-0.00136	-0.00146	-0.0016	-0.00165	-0.00191	-0.00178	-0.00182	-0.00184	-0.00176	-0.00169	-0.00159	-0.00154	-0.00145
	906.15	NaN	5.49e-05	-2.31e-05	9.84e-05	4.73e-05	-7.7e-05	-9.15e-05	-3.52e-05	-4.3e-05	2.98e-05	-2.5e-05	0.000112	7.82e-05	-3.39e-05	-1.47e-05	2.09e-05	-6.29e-05	-2.92e-05	3.3e-05	2.15e-05	-5.63e-06	-1.94e-05	-1.81e-05	-0.000198	-0.00011	-0.000171	-0.000312	-0.00034	-0.00046	-0.000603	-0.000713	-0.000843	-0.000933	-0.00109	-0.00121	-0.00131	-0.00151	-0.00168	-0.00167	-0.00195	-0.00187	-0.00194	-0.00191	-0.00177	-0.00172	-0.00169	-0.00161	-0.00147
	907.37	NaN	6.05e-05	-7.5e-05	0.000195	4.21e-05	-0.00012	-0.00012	-2.85e-05	-6.11e-05	4.13e-05	-2.65e-05	0.000143	9.31e-05	7.34e-07	4.17e-05	8.6e-05	-4.01e-05	-1.13e-05	7.69e-05	1.78e-05	-3.35e-05	-4.14e-05	-9.05e-06	-0.000191	-6.53e-05	-0.000153	-0.000258	-0.000311	-0.000492	-0.000656	-0.000774	-0.000861	-0.000988	-0.00109	-0.00123	-0.00137	-0.00156	-0.00173	-0.00175	-0.00199	-0.00194	-0.00195	-0.00191	-0.00177	-0.00175	-0.00173	-0.00166	-0.00157
	908.59	NaN	4.07e-05	-7.68e-05	0.000254	-1.94e-05	-0.000121	-0.000166	-4.96e-05	1.14e-05	5.7e-05	-2.04e-05	0.000187	0.000148	-5.98e-05	8.7e-05	4.67e-05	-4.02e-05	-1.13e-05	8.62e-05	2.31e-05	-4.46e-05	-0.000102	3.44e-05	-0.000273	-2.46e-05	-0.000148	-0.00027	-0.000296	-0.000532	-0.00068	-0.000814	-0.000902	-0.00104	-0.00118	-0.00122	-0.00142	-0.0016	-0.00177	-0.00174	-0.0021	-0.00201	-0.00202	-0.00199	-0.00182	-0.00185	-0.00181	-0.00174	-0.00163
	909.81	NaN	1.55e-05	-0.000115	0.000364	-1.01e-05	-0.00017	-0.00021	-5.94e-05	2.82e-05	6.36e-05	1.66e-05	0.000196	0.000169	-0.000128	6.71e-05	7.84e-05	-1.87e-05	-4.23e-05	0.000115	3.84e-05	-2.1e-05	-0.000114	7.61e-05	-0.000321	-8.38e-06	-0.000161	-0.000229	-0.000247	-0.000552	-0.000599	-0.000801	-0.000886	-0.000988	-0.00122	-0.00128	-0.00152	-0.00168	-0.00184	-0.00179	-0.00223	-0.00201	-0.00208	-0.00206	-0.00189	-0.00188	-0.00181	-0.00169	-0.00167
[truncated: 452 more columns]

## Sheet: Figure_2b
	Wavelength
Time		-5.24	-4.99	-4.74	-4.49	-4.24	-3.99	-3.74	-3.49	-3.24	-2.99	-2.74	-2.49	-2.24	-1.99	-1.74	-1.49	-1.24	-0.987	-0.737	-0.487	-0.237	-0.217	-0.197	-0.176	-0.155	-0.134	-0.112	-0.0895	-0.0669	-0.0439	-0.0205	0.00333	0.0276	0.0523	0.0774	0.103	0.129	0.155	0.182	0.21	0.238	0.266	0.295	0.324	0.354	0.385	0.416	0.447
	480	NaN	NaN	NaN	NaN	NaN	NaN	NaN	NaN	NaN	-1.53e-05	0.000249	-2.43e-06	-0.000188	-0.000154	0.000435	-0.000189	-0.000161	-0.000167	-3.76e-05	0.000151	-4.04e-05	-5.24e-05	-4.19e-05	-3.02e-05	-1.82e-05	-6.07e-06	6.3e-06	1.89e-05	3.17e-05	4.47e-05	5.8e-05	7.15e-05	8.52e-05	5.37e-05	2.87e-05	3.27e-06	-2.26e-05	-4.89e-05	-7.57e-05	-0.000103	-0.000131	-0.000159	-0.000153	-0.000123	-9.27e-05	-6.18e-05	-3.04e-05	1.63e-06
	481	NaN	NaN	NaN	NaN	NaN	NaN	NaN	NaN	NaN	-3.64e-05	0.000163	1.4e-05	-3.91e-05	-0.000166	0.000147	-0.000206	-2.98e-05	-4.29e-05	-0.000115	4.21e-05	-5e-05	-1.95e-05	1.38e-05	4.76e-05	8.21e-05	0.000117	0.000153	0.000189	0.000226	0.000264	0.000302	0.000342	0.000357	0.000343	0.00033	0.000316	0.000301	0.000287	0.000272	0.000257	0.000242	0.000214	0.000214	0.000214	0.000215	0.000215	0.000216	0.000216
	482	NaN	NaN	NaN	NaN	NaN	NaN	NaN	NaN	-8.2e-06	-3.16e-05	-2.23e-05	-9.1e-05	0.000111	-0.00015	4.21e-05	-3.41e-05	0.000113	7.32e-05	-1.13e-05	-0.000193	0.000134	0.000145	0.000156	0.000167	0.000179	0.000191	0.000203	0.000215	0.000228	0.00024	0.000248	0.00023	0.00021	0.00019	0.00017	0.000149	0.000128	0.000106	8.46e-05	6.24e-05	4.39e-05	1.67e-05	-1.11e-05	-3.94e-05	-6.82e-05	-9.75e-05	-0.000127	-0.000158
	483	NaN	NaN	NaN	NaN	NaN	NaN	NaN	NaN	0.000125	0.000112	-0.000149	-0.000107	3.17e-05	0.000125	0.000222	5.11e-05	-0.000165	-0.000245	7.74e-05	2.91e-06	2.79e-05	1.41e-05	-3.03e-10	-1.43e-05	-2.89e-05	-4.38e-05	-5.89e-05	-7.43e-05	-9e-05	-0.000102	-0.0001	-9.74e-05	-9.43e-05	-9.12e-05	-8.8e-05	-8.47e-05	-8.14e-05	-7.8e-05	-7.46e-05	-7.34e-05	-9.14e-05	-0.000111	-0.000131	-0.000151	-0.000171	-0.000192	-0.000213	-0.000235
	484	NaN	NaN	NaN	NaN	NaN	NaN	NaN	NaN	4.87e-05	-2.14e-05	6.19e-05	-0.000101	-1.58e-05	3.48e-05	0.000139	3e-05	-9.31e-05	-0.000126	5.99e-05	8.94e-05	2.32e-05	7.23e-06	-9.06e-06	-2.56e-05	-4.25e-05	-5.97e-05	-7.71e-05	-9.49e-05	-0.000105	-8.86e-05	-6.95e-05	-5.01e-05	-3.03e-05	-1.02e-05	1.03e-05	3.11e-05	5.23e-05	7.38e-05	8.65e-05	6.39e-05	3.82e-05	1.21e-05	-1.45e-05	-4.16e-05	-6.91e-05	-9.72e-05	-0.000126	-0.000126
	486	NaN	NaN	NaN	NaN	NaN	NaN	NaN	NaN	5.72e-05	4.3e-05	1.16e-05	-7.61e-05	3.05e-05	3.94e-05	4.32e-05	2.67e-05	-0.000118	-0.000142	-0.000117	-0.000121	-2.39e-05	-1.13e-05	1.47e-06	1.45e-05	2.77e-05	4.12e-05	5.49e-05	7.13e-05	8.11e-05	9.07e-05	0.000101	0.00011	0.000121	0.000131	0.000141	0.000152	0.000163	0.000167	0.000136	0.0001	6.39e-05	2.7e-05	-1.05e-05	-4.87e-05	-8.75e-05	-0.000127	-0.000151	-0.000131
	487	NaN	NaN	NaN	NaN	NaN	NaN	NaN	NaN	0.000132	0.000216	-4.07e-05	-0.00017	-3.3e-05	7.86e-05	1.13e-05	-0.000122	-8.82e-05	-0.000208	-0.000261	-0.000214	-0.000161	-0.000147	-0.000132	-0.000117	-0.000101	-8.56e-05	-7.36e-05	-6.73e-05	-6.09e-05	-5.43e-05	-4.77e-05	-4.09e-05	-3.4e-05	-2.7e-05	-1.99e-05	-1.26e-05	-5.51e-06	-1.43e-05	-2.91e-05	-4.42e-05	-5.96e-05	-7.53e-05	-9.12e-05	-0.000107	-0.000124	-0.000135	-0.000112	-8.78e-05
	488	NaN	NaN	NaN	NaN	NaN	NaN	NaN	NaN	-9.49e-06	-3.67e-05	-5.24e-05	-2.83e-05	-3.3e-06	-1.46e-05	3.87e-05	-4.65e-05	-1.85e-05	-3.98e-05	-6.49e-05	-9.58e-05	-0.000125	-0.000124	-0.000123	-0.000122	-0.000121	-0.000115	-0.000107	-9.86e-05	-9.02e-05	-8.16e-05	-7.29e-05	-6.4e-05	-5.5e-05	-4.58e-05	-3.64e-05	-2.86e-05	-3.34e-05	-3.56e-05	-3.79e-05	-4.02e-05	-4.26e-05	-4.49e-05	-4.74e-05	-4.99e-05	-4.75e-05	-2.1e-05	2.05e-06	2.55e-05
	489	NaN	NaN	NaN	NaN	NaN	NaN	NaN	NaN	0.000109	-4e-06	-0.000127	-0.000138	3.34e-05	-2.22e-05	4.69e-05	8.17e-05	-1.43e-05	-4.74e-05	-3.24e-05	-8.91e-05	-4.03e-06	7.8e-06	1.98e-05	3.21e-05	4.04e-05	5.03e-05	6.03e-05	7.05e-05	8.09e-05	9.15e-05	0.000102	0.000113	0.000124	0.000136	0.000147	0.000135	0.000111	8.54e-05	5.98e-05	3.37e-05	7.2e-06	-1.98e-05	-4.73e-05	-7.52e-05	-9.37e-05	-0.000102	-0.000111	-0.000119
	490	NaN	NaN	NaN	NaN	NaN	NaN	NaN	NaN	-6.94e-05	6.82e-05	-4.69e-05	6.31e-06	5.19e-05	0.00012	5.02e-05	-5.05e-05	-0.000166	-9.91e-05	-0.000155	-0.000148	4.75e-05	6.66e-05	8.6e-05	8.88e-05	7.66e-05	6.43e-05	5.17e-05	3.89e-05	2.59e-05	1.26e-05	-8.79e-07	-1.46e-05	-2.86e-05	-4.28e-05	-4.67e-05	-3.91e-05	-3.13e-05	-2.34e-05	-1.54e-05	-7.27e-06	1.04e-06	9.49e-06	1.81e-05	2e-05	8.28e-06	-3.69e-06	-1.59e-05	-2.83e-05
	491	NaN	NaN	NaN	NaN	NaN	NaN	NaN	NaN	5.26e-05	0.000152	-8.17e-05	-3.62e-05	2.5e-05	-4.28e-06	6.32e-05	-0.000163	-0.00015	-0.000102	-0.000111	-0.000117	1.93e-06	1.06e-05	3.56e-06	4.46e-07	-2.73e-06	-5.96e-06	-9.24e-06	-1.26e-05	-1.6e-05	-1.95e-05	-2.3e-05	-2.66e-05	-3.02e-05	-2.74e-05	-2.87e-05	-2.99e-05	-3.12e-05	-3.26e-05	-3.39e-05	-3.53e-05	-3.67e-05	-3.81e-05	-3.75e-05	-2.62e-05	-1.47e-05	-3.05e-06	8.83e-06	2.09e-05
	493	NaN	NaN	NaN	NaN	NaN	NaN	NaN	NaN	-0.000103	-4.53e-06	-0.000219	7.81e-05	7.04e-05	9.38e-05	0.000117	-0.000112	-5.76e-05	1.45e-05	0.000129	-0.000175	4.38e-05	4.81e-05	4.42e-05	4.03e-05	3.62e-05	3.21e-05	2.8e-05	2.37e-05	1.94e-05	1.5e-05	1.05e-05	5.99e-06	-4.81e-06	-1.46e-05	-2.45e-05	-3.47e-05	-4.5e-05	-5.54e-05	-6.61e-05	-7.7e-05	-8.8e-05	-9.62e-05	-8.15e-05	-6.42e-05	-4.66e-05	-2.86e-05	-1.04e-05	8.23e-06
	494	NaN	NaN	NaN	NaN	NaN	NaN	NaN	0.000112	-2.6e-05	-6.01e-05	-0.000138	8.71e-05	0.000161	2.4e-05	3.2e-05	3.42e-05	-0.000244	-0.000119	-0.000173	-0.000104	4.68e-05	3.14e-05	1.57e-05	-2.33e-07	-1.65e-05	-3.3e-05	-4.98e-05	-6.69e-05	-8.43e-05	-0.000102	-0.00012	-0.000126	-0.000117	-0.000108	-9.8e-05	-8.83e-05	-7.84e-05	-6.83e-05	-5.81e-05	-4.76e-05	-3.7e-05	-3.53e-05	-3.82e-05	-4.13e-05	-4.43e-05	-4.75e-05	-5.07e-05	-5.39e-05
	495	NaN	NaN	NaN	NaN	NaN	NaN	NaN	0.000117	-3.21e-05	-2.93e-05	-0.000115	-5.57e-06	0.000105	0.000115	-0.000155	4.8e-05	-8.06e-05	-8.26e-05	-7.29e-05	-5.8e-05	-9.37e-05	-7.55e-05	-5.7e-05	-3.81e-05	-1.9e-05	5.19e-07	2.04e-05	4.06e-05	6.11e-05	8.2e-05	8.99e-05	6.75e-05	4.46e-05	2.13e-05	-2.36e-06	-2.65e-05	-5.1e-05	-7.6e-05	-0.000101	-0.000127	-0.000139	-0.000135	-0.000131	-0.000127	-0.000123	-0.000118	-0.000114	-0.00011
	496	NaN	NaN	NaN	NaN	NaN	NaN	NaN	0.00011	1.77e-06	-5.1e-05	-6.34e-05	9.05e-05	4.24e-05	-1e-05	-6.38e-05	-5.58e-05	-3.02e-05	4.03e-05	1.95e-06	-0.00015	4.69e-06	-2.76e-06	-1.03e-05	-1.8e-05	-2.59e-05	-3.39e-05	-4.2e-05	-5.03e-05	-5.87e-05	-6.4e-05	-6.82e-05	-7.24e-05	-7.67e-05	-8.11e-05	-8.56e-05	-9.01e-05	-9.47e-05	-9.94e-05	-0.000104	-0.000109	-0.000104	-9.9e-05	-9.38e-05	-8.85e-05	-8.3e-05	-7.75e-05	-7.19e-05	-6.49e-05
	497	NaN	NaN	NaN	NaN	NaN	NaN	NaN	7.95e-05	4.74e-05	-8.34e-06	-7.58e-05	7.65e-06	9.34e-05	-6.91e-05	-5.81e-05	-6.77e-05	-3.65e-05	-9.73e-05	4.67e-06	-7.71e-05	-6.28e-05	-6.33e-05	-6.38e-05	-6.43e-05	-6.48e-05	-6.53e-05	-6.58e-05	-6.64e-05	-6.96e-05	-8.02e-05	-9.13e-05	-0.000103	-0.000114	-0.000126	-0.000138	-0.00015	-0.000162	-0.000174	-0.000182	-0.000174	-0.000165	-0.000156	-0.000147	-0.000137	-0.000128	-0.000118	-0.000108	-0.000102
	498	NaN	NaN	NaN	NaN	NaN	NaN	NaN	7.08e-05	-3.04e-05	-7.85e-05	-0.000143	2.67e-05	0.000131	2.44e-05	-7.34e-06	-3.75e-05	-4.7e-05	8.54e-06	3.88e-05	-7.85e-06	3.7e-05	2.8e-05	1.88e-05	9.44e-06	-8e-08	-9.77e-06	-1.96e-05	-3.14e-05	-4.12e-05	-4.91e-05	-5.71e-05	-6.53e-05	-7.36e-05	-8.2e-05	-9.06e-05	-9.94e-05	-0.000108	-0.000117	-0.000106	-9.08e-05	-7.49e-05	-5.88e-05	-4.23e-05	-2.55e-05	-8.5e-06	8.84e-06	2.4e-05	2.1e-05
	500	NaN	NaN	NaN	NaN	NaN	NaN	NaN	9.98e-05	7.73e-05	-5.13e-06	-9.89e-05	-1.73e-05	4.12e-05	-4.41e-05	-6.77e-05	-3.12e-05	-2.85e-05	1.54e-05	1.56e-05	2.11e-06	-4.76e-05	-5.4e-05	-6.04e-05	-6.7e-05	-7.37e-05	-8.05e-05	-8.62e-05	-8.53e-05	-8.51e-05	-8.49e-05	-8.47e-05	-8.45e-05	-8.43e-05	-8.41e-05	-8.39e-05	-8.37e-05	-8.35e-05	-7.89e-05	-7.18e-05	-6.47e-05	-5.74e-05	-4.99e-05	-4.24e-05	-3.47e-05	-2.69e-05	-1.89e-05	-1.97e-05	-2.35e-05
	501	NaN	NaN	NaN	NaN	NaN	NaN	NaN	5.19e-05	-2.54e-06	-4.99e-05	-0.00011	-2.71e-05	0.000102	5.51e-05	-2.58e-05	-4.23e-05	-8.09e-05	-2.02e-05	-6.78e-05	-0.000155	-9.89e-05	-9.08e-05	-8.27e-05	-7.43e-05	-6.59e-05	-5.74e-05	-5.47e-05	-5.4e-05	-5.31e-05	-5.23e-05	-5.15e-05	-5.06e-05	-4.98e-05	-4.89e-05	-4.8e-05	-4.71e-05	-4.4e-05	-3.68e-05	-2.95e-05	-2.2e-05	-1.44e-05	-6.65e-06	1.22e-06	9.23e-06	1.74e-05	2.23e-05	2.78e-05	3.33e-05
	502	NaN	NaN	NaN	NaN	NaN	NaN	NaN	9.01e-05	2.91e-06	-0.000139	-9.51e-05	5.71e-05	5.21e-05	-3.55e-05	-1.96e-05	-3.93e-05	-8.86e-05	-4.8e-05	-7.48e-05	7.21e-06	1.88e-05	1.25e-05	6.17e-06	-3.03e-07	-6.89e-06	-1.39e-05	-2.18e-05	-2.99e-05	-3.81e-05	-4.64e-05	-5.48e-05	-6.35e-05	-7.22e-05	-8.11e-05	-9.02e-05	-9.8e-05	-9.38e-05	-8.85e-05	-8.31e-05	-7.76e-05	-7.2e-05	-6.62e-05	-6.04e-05	-5.45e-05	-4.83e-05	-3.98e-05	-3.1e-05	-2.2e-05
	503	NaN	NaN	NaN	NaN	NaN	NaN	NaN	3.11e-05	5.57e-05	-6.23e-05	-7.85e-05	7.15e-05	2.14e-05	-4.38e-06	3.5e-05	-7.71e-05	-0.000126	-4.77e-05	-6.11e-05	2.2e-05	4.19e-05	3.97e-05	3.74e-05	3.51e-05	2.33e-05	8.76e-06	-6.05e-06	-2.11e-05	-3.65e-05	-5.21e-05	-6.79e-05	-8.41e-05	-0.000101	-0.000117	-0.000134	-0.000132	-0.000126	-0.000119	-0.000113	-0.000107	-9.99e-05	-9.32e-05	-8.64e-05	-7.94e-05	-7.1e-05	-6.44e-05	-5.77e-05	-5.08e-05
	504	NaN	NaN	NaN	NaN	NaN	NaN	NaN	7.16e-05	5.36e-05	-0.000113	-8.87e-05	3.72e-05	3.27e-05	-3.82e-05	1.85e-05	-8.76e-05	-7.99e-05	-8.1e-05	-0.000169	-0.000117	-2.2e-05	-1.44e-05	-6.71e-06	-5.96e-06	-1.31e-05	-2.05e-05	-2.79e-05	-3.55e-05	-4.32e-05	-5.1e-05	-5.9e-05	-6.72e-05	-7.54e-05	-8.38e-05	-8.57e-05	-8.07e-05	-7.55e-05	-7.02e-05	-6.48e-05	-5.94e-05	-5.38e-05	-4.81e-05	-4.24e-05	-3.73e-05	-3.39e-05	-3.06e-05	-2.71e-05	-2.36e-05
	505	NaN	NaN	NaN	NaN	NaN	NaN	NaN	-8.15e-06	4.43e-05	-0.000141	-3.9e-05	8.58e-05	7.91e-05	1.4e-05	4.68e-05	-9.91e-05	-9.32e-05	-1.93e-05	-5.4e-05	-6.71e-05	-5.29e-05	-5.14e-05	-5.25e-05	-6.24e-05	-7.24e-05	-8.26e-05	-9.3e-05	-0.000104	-0.000114	-0.000125	-0.000136	-0.000148	-0.000159	-0.000164	-0.000148	-0.000132	-0.000116	-9.94e-05	-8.26e-05	-6.54e-05	-4.8e-05	-3.02e-05	-1.36e-05	-1.28e-05	-1.35e-05	-1.41e-05	-1.48e-05	-1.54e-05
	507	NaN	NaN	NaN	NaN	NaN	NaN	NaN	2.85e-05	5.25e-05	-0.000163	-8.44e-05	5.39e-05	8.79e-05	1.6e-05	5.91e-06	-9.74e-05	-0.000131	-5.06e-05	-0.000111	-3.75e-05	-0.000101	-0.000107	-0.000113	-0.000119	-0.000126	-0.000132	-0.000138	-0.000145	-0.000151	-0.000158	-0.000165	-0.000172	-0.000177	-0.000165	-0.000152	-0.000138	-0.000123	-0.000109	-9.42e-05	-7.92e-05	-6.4e-05	-4.84e-05	-3.81e-05	-3.16e-05	-2.51e-05	-1.84e-05	-1.16e-05	-4.62e-06
	508	NaN	NaN	NaN	NaN	NaN	NaN	NaN	-1.82e-05	2.84e-05	-0.000103	-0.000117	5.24e-05	6.95e-05	4.97e-05	7.14e-06	-0.000136	-0.000102	-3.05e-05	-0.000112	-6.13e-05	-4.73e-05	-5.61e-05	-6.57e-05	-7.55e-05	-8.55e-05	-9.56e-05	-0.000106	-0.000116	-0.000127	-0.000138	-0.000149	-0.00016	-0.000163	-0.00016	-0.000157	-0.000153	-0.00015	-0.000147	-0.000144	-0.00014	-0.000137	-0.000131	-0.000115	-9.96e-05	-8.38e-05	-6.77e-05	-5.12e-05	-3.45e-05
	509	NaN	NaN	NaN	NaN	NaN	NaN	0.000117	-4.98e-05	7.22e-05	-0.00015	-5.74e-05	0.000121	5.25e-05	-4.2e-06	1.17e-05	-0.000127	-6.23e-05	-2.1e-05	-5.27e-05	-1.81e-05	-7.81e-06	-2.01e-05	-3.26e-05	-4.53e-05	-5.82e-05	-7.14e-05	-8.48e-05	-9.84e-05	-0.000112	-0.000126	-0.000141	-0.000145	-0.000138	-0.00013	-0.000122	-0.000115	-0.000106	-9.83e-05	-8.99e-05	-8.14e-05	-7.27e-05	-5.6e-05	-3.6e-05	-1.56e-05	5.08e-06	2.62e-05	4.76e-05	6.95e-05
	510	NaN	NaN	NaN	NaN	NaN	NaN	8.08e-05	1.63e-06	4.5e-05	-8.25e-05	-3.87e-05	5.56e-05	-9.88e-07	-4.21e-06	2.38e-05	-9.26e-05	5.35e-06	-9.8e-05	-0.000106	-4.21e-05	-7.71e-05	-9.05e-05	-0.000104	-0.000118	-0.000132	-0.000146	-0.000161	-0.000176	-0.000191	-0.000206	-0.000218	-0.000208	-0.000199	-0.000189	-0.000179	-0.000169	-0.000159	-0.000148	-0.000137	-0.000127	-0.000108	-7.92e-05	-4.97e-05	-1.97e-05	1.09e-05	4.2e-05	7.36e-05	0.000106
	511	NaN	NaN	NaN	NaN	NaN	NaN	0.000118	-1.97e-05	-5.86e-06	-0.000127	-4.13e-05	3.23e-05	5.82e-06	9.57e-06	2.72e-05	-5.3e-05	-8.09e-05	-5.7e-05	-7.62e-05	-2.39e-05	-0.000144	-0.00015	-0.000157	-0.000164	-0.000171	-0.000178	-0.000185	-0.000192	-0.0002	-0.000207	-0.000197	-0.000185	-0.000174	-0.000162	-0.00015	-0.000137	-0.000125	-0.000112	-9.91e-05	-8.68e-05	-6.88e-05	-4.89e-05	-2.87e-05	-8.17e-06	1.28e-05	3.41e-05	5.57e-05	7.78e-05
	512	NaN	NaN	NaN	NaN	NaN	NaN	7.89e-05	6.67e-06	6.94e-06	-0.000123	-2.09e-05	8.97e-05	-1.25e-05	1.98e-06	-1.72e-05	-6.2e-05	-3.36e-05	2.34e-05	-8.11e-05	-8.19e-05	-0.000107	-0.000112	-0.000116	-0.000121	-0.000126	-0.000131	-0.000136	-0.000141	-0.000146	-0.000144	-0.000136	-0.000128	-0.00012	-0.000112	-0.000103	-9.48e-05	-8.61e-05	-7.73e-05	-6.83e-05	-5.21e-05	-3.36e-05	-1.48e-05	4.37e-06	2.39e-05	4.37e-05	6.39e-05	8.44e-05	9.99e-05
	514	NaN	NaN	NaN	NaN	NaN	NaN	0.000107	8.03e-06	-4.38e-05	-0.000135	-1.24e-05	7.87e-05	-4.69e-06	1.82e-05	-2.23e-05	-0.000102	-0.000111	-6.37e-05	-9.15e-05	-6.73e-05	-9.02e-05	-9.8e-05	-0.000106	-0.000114	-0.000122	-0.00013	-0.000139	-0.000148	-0.000152	-0.000145	-0.000138	-0.00013	-0.000123	-0.000116	-0.000108	-0.0001	-9.23e-05	-8.43e-05	-7.67e-05	-6.76e-05	-5.83e-05	-4.88e-05	-3.92e-05	-2.94e-05	-1.94e-05	-9.23e-06	1.11e-06	1.27e-05
	515	NaN	NaN	NaN	NaN	NaN	NaN	7.74e-05	1.2e-05	-1.16e-05	-8.88e-05	1.39e-05	5.57e-05	2.82e-06	6.89e-06	-4.77e-05	-0.00014	-9.38e-05	-7.07e-05	-9.93e-05	-4.61e-05	-0.000114	-0.000118	-0.000122	-0.000127	-0.000131	-0.000135	-0.00014	-0.000144	-0.00014	-0.000136	-0.000132	-0.000128	-0.000124	-0.00012	-0.000116	-0.000111	-0.000107	-0.000102	-9.2e-05	-8.11e-05	-7.02e-05	-5.9e-05	-4.76e-05	-3.6e-05	-2.42e-05	-1.22e-05	-5.2e-07	1.29e-05
	516	NaN	NaN	NaN	NaN	NaN	NaN	6.62e-05	3.03e-05	-7.02e-05	-0.00012	4.68e-05	5.69e-05	-4.02e-05	8.03e-06	5.22e-06	-7.47e-05	-7.61e-05	-9.81e-05	-6.75e-05	-2.25e-05	-0.000104	-0.000111	-0.000119	-0.000126	-0.000134	-0.000142	-0.00015	-0.000148	-0.00014	-0.000132	-0.000124	-0.000115	-0.000107	-9.86e-05	-8.99e-05	-8.11e-05	-7.21e-05	-6.17e-05	-5.03e-05	-3.87e-05	-2.7e-05	-1.5e-05	-2.74e-06	9.69e-06	2.23e-05	3.52e-05	4.27e-05	4.86e-05
	517	NaN	NaN	NaN	NaN	NaN	NaN	5.47e-05	4.17e-05	-2.54e-05	-5.83e-05	4.3e-05	5.49e-05	-2.87e-05	-1.96e-05	-5.09e-05	-7.93e-05	-3.11e-05	-9.24e-05	-9.96e-05	-5.4e-05	-0.000109	-0.000116	-0.000124	-0.000132	-0.000141	-0.000149	-0.000153	-0.000149	-0.000146	-0.000143	-0.000139	-0.000136	-0.000132	-0.000129	-0.000125	-0.000122	-0.000117	-0.0001	-8.25e-05	-6.44e-05	-4.6e-05	-2.73e-05	-8.23e-06	1.12e-05	3.09e-05	4.75e-05	4.68e-05	4.61e-05
	518	NaN	NaN	NaN	NaN	NaN	NaN	6.91e-05	9.33e-06	-5.74e-05	-6.5e-05	4.29e-05	2.41e-05	-1.72e-05	9.22e-06	-5.4e-05	-8.3e-05	-1.37e-05	-4.89e-05	-3.27e-05	-3.1e-05	-0.000131	-0.000141	-0.000151	-0.000161	-0.000171	-0.00018	-0.00018	-0.000179	-0.000178	-0.000178	-0.000177	-0.000176	-0.000175	-0.000175	-0.000174	-0.000173	-0.000158	-0.000134	-0.000109	-8.38e-05	-5.81e-05	-3.2e-05	-5.34e-06	2.18e-05	4.93e-05	5.84e-05	5.94e-05	6.05e-05
	519	NaN	NaN	NaN	NaN	NaN	NaN	7.93e-05	3.12e-05	-7.21e-05	-6.08e-05	9.67e-06	8.67e-06	-2.08e-06	4.46e-06	-6.92e-05	-0.000117	-8.44e-05	-9.62e-05	-6.53e-05	-4.57e-05	-0.000128	-0.000138	-0.000147	-0.000157	-0.000167	-0.000169	-0.00017	-0.00017	-0.000171	-0.000171	-0.000172	-0.000173	-0.000173	-0.000174	-0.000175	-0.000173	-0.000154	-0.000135	-0.000116	-9.67e-05	-7.69e-05	-5.67e-05	-3.61e-05	-1.52e-05	1.91e-06	2e-06	2.08e-06	2.17e-06
	521	NaN	NaN	NaN	NaN	NaN	NaN	4.28e-05	3.24e-05	-6.98e-05	-1.7e-05	4.26e-05	-8.55e-06	1.78e-06	-1.09e-05	-0.000107	-0.000138	-7.12e-05	-0.000141	-7.72e-05	-5.43e-05	-0.000152	-0.000162	-0.000172	-0.000183	-0.000186	-0.000182	-0.000178	-0.000173	-0.000169	-0.000164	-0.00016	-0.000155	-0.00015	-0.000146	-0.000141	-0.000129	-0.000116	-0.000102	-8.77e-05	-7.34e-05	-5.88e-05	-4.4e-05	-2.89e-05	-1.36e-05	-2.95e-06	4.46e-06	1.2e-05	1.97e-05
	522	NaN	NaN	NaN	NaN	NaN	NaN	2.48e-05	2.81e-05	-0.000102	-5.37e-05	6.35e-05	1.6e-05	-1.79e-05	1.53e-05	-8.27e-05	-0.000139	-1.5e-06	-0.000125	-5.96e-05	-9.97e-06	-0.000121	-0.000133	-0.000145	-0.000156	-0.000159	-0.000161	-0.000163	-0.000166	-0.000168	-0.000171	-0.000174	-0.000176	-0.000179	-0.000182	-0.000179	-0.000164	-0.000148	-0.000132	-0.000117	-0.0001	-8.38e-05	-6.71e-05	-5e-05	-3.3e-05	-2.1e-05	-8.84e-06	3.58e-06	1.62e-05
	523	NaN	NaN	NaN	NaN	NaN	NaN	1.03e-05	2.01e-05	-8.47e-05	-4.7e-05	7.24e-05	6.02e-05	2e-05	-1.71e-05	-0.000119	-9.37e-05	-1.93e-05	-0.0001	-4.29e-05	-6.17e-05	-0.00015	-0.000157	-0.000165	-0.000165	-0.000163	-0.000161	-0.000159	-0.000157	-0.000155	-0.000153	-0.000151	-0.000149	-0.000147	-0.000145	-0.000137	-0.000128	-0.000119	-0.000109	-9.99e-05	-9.01e-05	-8.02e-05	-7.01e-05	-5.98e-05	-5.13e-05	-4.49e-05	-3.83e-05	-3.17e-05	-2.49e-05
	524	NaN	NaN	NaN	NaN	NaN	NaN	-5.35e-05	3.81e-05	-0.000116	-3.86e-05	6.39e-05	6.08e-05	3.44e-06	-1.67e-05	-5.4e-05	-0.000101	-5.6e-05	-0.000153	-3.14e-05	-5.59e-05	-0.000164	-0.000173	-0.000174	-0.00017	-0.000166	-0.000162	-0.000158	-0.000153	-0.000149	-0.000144	-0.00014	-0.000135	-0.00013	-0.000125	-0.000119	-0.000113	-0.000107	-0.000101	-9.43e-05	-8.78e-05	-8.11e-05	-7.44e-05	-6.67e-05	-5.37e-05	-4.04e-05	-2.69e-05	-1.32e-05	7.97e-07
	525	NaN	NaN	NaN	NaN	NaN	NaN	6.08e-06	5.25e-05	-0.000167	-6.83e-06	4.21e-05	3.34e-05	5.18e-05	-8.18e-06	-0.000113	-9.63e-05	-7.28e-05	-0.000108	-4.3e-05	-3.34e-05	-0.000188	-0.000197	-0.000195	-0.000194	-0.000192	-0.000191	-0.000189	-0.000188	-0.000186	-0.000184	-0.000183	-0.000181	-0.000178	-0.000163	-0.000146	-0.000129	-0.000112	-9.47e-05	-7.7e-05	-5.89e-05	-4.05e-05	-2.18e-05	-1.17e-05	-6.22e-06	-6.85e-07	4.95e-06	1.07e-05	1.65e-05
	526	NaN	NaN	NaN	NaN	NaN	NaN	-3.24e-05	3.08e-05	-0.000149	-2.04e-05	9.62e-05	2.73e-05	3.16e-05	6.58e-06	-0.000124	-5.81e-05	-2.49e-05	-0.00013	-2.08e-06	-3.87e-05	-0.000171	-0.000172	-0.000172	-0.000172	-0.000172	-0.000172	-0.000171	-0.000171	-0.000171	-0.000171	-0.000171	-0.00017	-0.00016	-0.000142	-0.000123	-0.000104	-8.52e-05	-6.57e-05	-4.58e-05	-2.55e-05	-4.91e-06	1.39e-05	1.36e-05	1.29e-05	1.22e-05	1.14e-05	1.06e-05	9.82e-06
	528	NaN	NaN	NaN	NaN	NaN	0.000105	1.34e-05	9.59e-06	-0.000104	4.5e-06	7.19e-05	3.98e-05	-1.02e-05	-2.06e-05	-0.00012	-9.33e-05	-1.44e-05	-0.000101	-2.35e-05	-6.77e-05	-0.000197	-0.000194	-0.000191	-0.000188	-0.000185	-0.000181	-0.000178	-0.000175	-0.000171	-0.000168	-0.000164	-0.000161	-0.000154	-0.000146	-0.000139	-0.000131	-0.000124	-0.000116	-0.000108	-9.95e-05	-9.12e-05	-8.44e-05	-8.05e-05	-7.65e-05	-7.24e-05	-6.83e-05	-6.41e-05	-5.98e-05
	529	NaN	NaN	NaN	NaN	NaN	0.000105	8.18e-07	1.86e-08	-0.000123	3.15e-05	8.03e-05	6.34e-05	-7.01e-06	-5.75e-05	-0.000117	-9.09e-05	2.98e-06	-0.000126	-3.31e-05	-5.92e-05	-0.000187	-0.00018	-0.000174	-0.000167	-0.000161	-0.000154	-0.000147	-0.00014	-0.000132	-0.000125	-0.000117	-0.000111	-0.000106	-9.99e-05	-9.43e-05	-8.85e-05	-8.26e-05	-7.67e-05	-7.06e-05	-6.44e-05	-5.89e-05	-5.65e-05	-5.38e-05	-5.11e-05	-4.83e-05	-4.55e-05	-4.26e-05	-3.97e-05
	530	NaN	NaN	NaN	NaN	NaN	8.31e-05	2.13e-05	2.61e-05	-0.000159	-6.48e-06	7.23e-05	2.87e-05	5.19e-06	-4.21e-06	-9.5e-05	-6.66e-05	-1.41e-05	-0.000109	-4.88e-05	-8.12e-05	-0.000182	-0.000177	-0.000171	-0.000166	-0.00016	-0.000154	-0.000148	-0.000142	-0.000136	-0.00013	-0.000124	-0.000118	-0.000112	-0.000105	-9.86e-05	-9.19e-05	-8.51e-05	-7.82e-05	-7.12e-05	-6.4e-05	-5.98e-05	-5.99e-05	-6e-05	-6.01e-05	-6.02e-05	-6.03e-05	-6.04e-05	-6.05e-05
	531	NaN	NaN	NaN	NaN	NaN	8.68e-05	1.2e-05	2.64e-05	-0.000106	1.9e-05	8.75e-05	4.9e-06	-3.98e-05	-2.9e-05	-0.000101	-6.71e-05	-4.89e-05	-0.000147	-4.18e-05	-6.79e-05	-0.000195	-0.000188	-0.000181	-0.000174	-0.000167	-0.00016	-0.000152	-0.000145	-0.000137	-0.000129	-0.000124	-0.000119	-0.000114	-0.00011	-0.000105	-0.0001	-9.53e-05	-9.03e-05	-8.52e-05	-8.03e-05	-7.9e-05	-7.76e-05	-7.61e-05	-7.46e-05	-7.3e-05	-7.15e-05	-6.99e-05	-6.83e-05
	532	NaN	NaN	NaN	NaN	NaN	8.5e-05	1.95e-05	-5.99e-06	-8.84e-05	1.24e-05	7.17e-05	7.33e-06	-1.78e-05	-2.06e-05	-0.000106	-3.98e-05	-2.25e-05	-0.000106	-4.36e-05	-9.12e-05	-0.00019	-0.000188	-0.000187	-0.000185	-0.000183	-0.000182	-0.00018	-0.000178	-0.000176	-0.000174	-0.000169	-0.000164	-0.00016	-0.000155	-0.00015	-0.000145	-0.00014	-0.000135	-0.00013	-0.000126	-0.000125	-0.000123	-0.000122	-0.00012	-0.000119	-0.000117	-0.000116	-0.000114
	533	NaN	NaN	NaN	NaN	NaN	8.95e-05	7.52e-06	-1.33e-05	-9.94e-05	1.9e-06	5.86e-05	2.66e-05	-1.2e-05	-3.81e-05	-6.46e-05	-2.11e-06	-2.92e-05	-9.54e-05	-3.58e-05	-7.55e-05	-0.000144	-0.000142	-0.00014	-0.000137	-0.000135	-0.000133	-0.00013	-0.000128	-0.000126	-0.000129	-0.000134	-0.000138	-0.000143	-0.000148	-0.000152	-0.000157	-0.000162	-0.000168	-0.000173	-0.000163	-0.00015	-0.000137	-0.000124	-0.000111	-9.75e-05	-8.37e-05	-6.97e-05	-6.01e-05
	535	NaN	NaN	NaN	NaN	NaN	7.34e-05	1.4e-05	8.01e-06	-7.94e-05	1.49e-05	4.83e-05	1.54e-05	-2.05e-05	-3.97e-05	-9.76e-05	-4.46e-05	-5.31e-05	-6.8e-05	-2.64e-05	-6.38e-05	-0.00013	-0.00013	-0.00013	-0.00013	-0.00013	-0.00013	-0.00013	-0.00013	-0.000131	-0.000133	-0.000135	-0.000138	-0.00014	-0.000143	-0.000145	-0.000148	-0.000151	-0.000153	-0.000154	-0.000149	-0.000145	-0.00014	-0.000135	-0.00013	-0.000125	-0.000119	-0.000114	-0.000111
	536	NaN	NaN	NaN	NaN	NaN	5.82e-05	1.91e-05	-6.39e-06	-7.14e-05	1.46e-05	2.88e-05	-5.74e-06	-3.87e-06	-2.07e-05	-9.17e-05	-5.55e-05	-5.12e-05	-9.68e-05	-5.34e-05	-6.36e-05	-0.000128	-0.000127	-0.000126	-0.000124	-0.000123	-0.000122	-0.00012	-0.000119	-0.000124	-0.00013	-0.000137	-0.000143	-0.000149	-0.000156	-0.000163	-0.000169	-0.000176	-0.000183	-0.000181	-0.000177	-0.000173	-0.000169	-0.000165	-0.00016	-0.000156	-0.000151	-0.000147	-0.000142
	537	NaN	NaN	NaN	NaN	NaN	8.49e-05	4.26e-05	-3.57e-05	-7.92e-05	1.97e-05	3.38e-05	3.91e-06	-1.57e-05	-5.93e-05	-8.77e-05	-5.35e-05	-6.36e-05	-7.34e-05	-3.91e-05	-0.000108	-0.000158	-0.000157	-0.000155	-0.000154	-0.000153	-0.000151	-0.00015	-0.000151	-0.000154	-0.000157	-0.00016	-0.000163	-0.000166	-0.000169	-0.000173	-0.000176	-0.000179	-0.000182	-0.000179	-0.000176	-0.000173	-0.00017	-0.000167	-0.000163	-0.00016	-0.000157	-0.000152	-0.000146
	538	NaN	NaN	NaN	NaN	NaN	5.01e-05	7.86e-06	-6.22e-05	-5.85e-05	5.76e-05	5.68e-05	2e-05	5.87e-06	-6.57e-05	-0.000117	-7.11e-05	-6.78e-05	-7.33e-05	-3.34e-05	-8.26e-05	-0.000138	-0.000136	-0.000135	-0.000134	-0.000133	-0.000132	-0.000131	-0.000138	-0.000145	-0.000152	-0.000159	-0.000166	-0.000173	-0.000181	-0.000188	-0.000196	-0.000204	-0.000201	-0.000193	-0.000185	-0.000177	-0.000169	-0.00016	-0.000152	-0.000143	-0.000134	-0.000127	-0.000119
	539	NaN	NaN	NaN	NaN	NaN	3.04e-05	3.73e-06	-4.21e-05	-5.4e-05	3.72e-05	5.68e-05	2.49e-05	-6.54e-06	-6.6e-05	-9.59e-05	-6.77e-05	-9.55e-05	-0.000117	-4.29e-05	-6.72e-05	-0.000129	-0.000129	-0.000129	-0.000129	-0.000129	-0.000129	-0.000131	-0.000134	-0.000138	-0.000142	-0.000146	-0.000149	-0.000153	-0.000157	-0.000161	-0.000165	-0.000169	-0.000167	-0.000165	-0.000163	-0.000161	-0.000159	-0.000157	-0.000155	-0.000153	-0.000149	-0.000142	-0.000136
	540	NaN	NaN	NaN	NaN	NaN	2.53e-05	4.19e-06	-4.56e-05	-2.16e-05	5.87e-05	4.68e-05	2.45e-06	-2.88e-06	-6.8e-05	-8.47e-05	-5.49e-05	-6.69e-05	-5.49e-05	-3.47e-05	-8.05e-05	-0.000122	-0.000123	-0.000125	-0.000126	-0.000127	-0.000129	-0.000136	-0.000143	-0.00015	-0.000158	-0.000165	-0.000173	-0.000181	-0.000189	-0.000197	-0.000205	-0.00021	-0.00021	-0.000211	-0.000212	-0.000213	-0.000214	-0.000215	-0.000216	-0.000217	-0.000212	-0.000202	-0.000192
	542	NaN	NaN	NaN	NaN	NaN	3.32e-05	5.55e-06	-8.06e-05	-5.38e-05	3.79e-05	4.88e-05	1.29e-05	1.23e-05	-5.05e-05	-8.26e-05	-2.68e-05	-6.21e-05	-5.01e-05	-6.2e-05	-0.000103	-0.000122	-0.000123	-0.000124	-0.000125	-0.000126	-0.000133	-0.000142	-0.000152	-0.000162	-0.000173	-0.000183	-0.000194	-0.000205	-0.000216	-0.000227	-0.000237	-0.000235	-0.000231	-0.000228	-0.000224	-0.000221	-0.000217	-0.000213	-0.000209	-0.000205	-0.000201	-0.000196	-0.000191
	543	NaN	NaN	NaN	NaN	NaN	1.78e-05	2.06e-05	-4.58e-05	-2.37e-05	1.05e-05	1.73e-05	1.22e-05	6.84e-06	-4.4e-05	-6.78e-05	-3.36e-05	-7.17e-05	-5.09e-05	-2.88e-05	-9.13e-05	-0.000119	-0.000118	-0.000118	-0.000118	-0.000118	-0.000124	-0.000131	-0.000137	-0.000144	-0.000151	-0.000157	-0.000164	-0.000171	-0.000178	-0.000186	-0.000192	-0.000194	-0.000197	-0.000199	-0.000202	-0.000204	-0.000207	-0.00021	-0.000213	-0.000212	-0.000207	-0.000202	-0.000196
	544	NaN	NaN	NaN	NaN	NaN	1.32e-05	1.82e-05	-7.84e-05	-5.93e-05	3.5e-05	4.5e-05	7.18e-06	3.59e-06	-3.73e-05	-9.06e-05	-6.53e-05	-8.33e-05	-5.68e-05	-2.87e-05	-0.000103	-9.64e-05	-9.24e-05	-8.84e-05	-8.42e-05	-9.1e-05	-0.000102	-0.000114	-0.000126	-0.000138	-0.000151	-0.000163	-0.000176	-0.000189	-0.000202	-0.000216	-0.000217	-0.000218	-0.000219	-0.00022	-0.000221	-0.000221	-0.000222	-0.000223	-0.000224	-0.000222	-0.000218	-0.000214	-0.00021
	545	NaN	NaN	NaN	NaN	NaN	7.87e-06	1.96e-05	-6.69e-05	-1.43e-05	5.63e-05	1.82e-05	1.25e-05	-2.95e-05	-5.73e-05	-7.43e-05	-3.96e-05	-6.94e-05	-2.36e-05	7.47e-06	-0.000112	-9.85e-05	-9.33e-05	-8.8e-05	-8.61e-05	-9.84e-05	-0.000111	-0.000124	-0.000137	-0.00015	-0.000164	-0.000177	-0.000191	-0.000206	-0.00022	-0.000231	-0.000231	-0.000232	-0.000232	-0.000233	-0.000234	-0.000234	-0.000235	-0.000236	-0.000235	-0.000232	-0.000228	-0.000225	-0.000221
	546	NaN	NaN	NaN	NaN	NaN	2.91e-05	1.49e-05	-8.92e-05	-2.38e-05	5.32e-05	4.92e-05	-1.5e-05	-2.45e-05	-5.13e-05	-5.66e-05	-1.95e-06	-6.47e-05	-4.85e-05	-9.58e-06	-9.94e-05	-0.000101	-9.94e-05	-9.74e-05	-0.000103	-0.000112	-0.000121	-0.000131	-0.00014	-0.00015	-0.00016	-0.00017	-0.00018	-0.000191	-0.000202	-0.000208	-0.000212	-0.000216	-0.00022	-0.000224	-0.000228	-0.000233	-0.000237	-0.000241	-0.00024	-0.000233	-0.000226	-0.000219	-0.000211
	547	NaN	NaN	NaN	NaN	NaN	2e-05	3.12e-05	-7.86e-05	-1.89e-06	3.31e-05	7.07e-06	1.85e-06	-4.48e-06	-6.32e-05	-9.55e-05	-2.58e-05	-9.29e-05	-5.74e-05	-5e-05	-0.000131	-0.000116	-0.000113	-0.000112	-0.000117	-0.000122	-0.000127	-0.000132	-0.000137	-0.000142	-0.000147	-0.000152	-0.000158	-0.000164	-0.00017	-0.000181	-0.000192	-0.000204	-0.000215	-0.000227	-0.000239	-0.000252	-0.000264	-0.000277	-0.000275	-0.00027	-0.000265	-0.00026	-0.000256
	549	NaN	NaN	NaN	NaN	NaN	1.26e-06	3.02e-05	-7.74e-05	-2.5e-05	4.73e-05	6.24e-06	2.31e-07	3.14e-06	-5.23e-05	-6.91e-05	-8.36e-06	-7.08e-05	-5.35e-05	-1.5e-05	-0.000103	-9.55e-05	-9.39e-05	-9.79e-05	-0.000104	-0.000111	-0.000118	-0.000124	-0.000131	-0.000138	-0.000145	-0.000153	-0.00016	-0.000168	-0.000177	-0.000187	-0.000197	-0.000207	-0.000217	-0.000228	-0.000238	-0.000249	-0.00026	-0.000268	-0.000262	-0.000256	-0.00025	-0.000244	-0.000238
	550	NaN	NaN	NaN	NaN	NaN	-1.17e-05	4.95e-05	-6.5e-05	-3.16e-05	3.49e-05	9.97e-07	9.85e-06	-8.33e-06	-4.6e-05	-5.78e-05	-4.89e-08	-5.52e-05	-3.03e-05	-1.54e-05	-9.59e-05	-9.83e-05	-9.93e-05	-0.000103	-0.000106	-0.00011	-0.000114	-0.000118	-0.000122	-0.000126	-0.00013	-0.000134	-0.000138	-0.000143	-0.000155	-0.000168	-0.000182	-0.000195	-0.000209	-0.000223	-0.000238	-0.000252	-0.000267	-0.000269	-0.000263	-0.000257	-0.00025	-0.000244	-0.000237
	551	NaN	NaN	NaN	NaN	NaN	-2.13e-05	3.63e-05	-7.5e-05	-3.74e-05	4.77e-05	3.04e-05	1.25e-05	8.59e-06	-4.32e-05	-5.58e-05	9.35e-06	-8.45e-05	-7.17e-06	-3.98e-05	-8.48e-05	-8.87e-05	-9.12e-05	-9.44e-05	-9.76e-05	-0.000101	-0.000104	-0.000108	-0.000111	-0.000115	-0.000118	-0.000122	-0.000125	-0.000133	-0.000146	-0.000159	-0.000173	-0.000186	-0.0002	-0.000215	-0.000229	-0.000244	-0.000259	-0.000254	-0.000249	-0.000243	-0.000237	-0.000231	-0.000224
	552	NaN	NaN	NaN	NaN	8.67e-05	-2.26e-05	-6.33e-06	-6.24e-05	2.74e-05	4.17e-05	2.97e-05	-3e-05	-4.85e-06	-6.24e-05	-5.22e-05	7.22e-07	-8.75e-05	-2.93e-05	-5.28e-05	-7.62e-05	-7.61e-05	-8.1e-05	-8.6e-05	-9.11e-05	-9.63e-05	-0.000102	-0.000107	-0.000112	-0.000118	-0.000124	-0.000129	-0.000135	-0.000147	-0.000161	-0.000174	-0.000188	-0.000202	-0.000217	-0.000231	-0.000246	-0.000261	-0.00027	-0.000264	-0.000257	-0.00025	-0.000243	-0.000236	-0.000229
	553	NaN	NaN	NaN	NaN	4.63e-05	-2.28e-05	-9.55e-06	-6.58e-05	4.14e-06	4.46e-05	6.82e-06	1.37e-05	2.83e-05	-5.25e-05	-5.61e-05	-1.31e-05	-7.07e-05	-5.08e-05	-1.31e-05	-0.000103	-9.09e-05	-9.38e-05	-9.68e-05	-9.98e-05	-0.000103	-0.000106	-0.000109	-0.000112	-0.000116	-0.000119	-0.000122	-0.000128	-0.000142	-0.000155	-0.000169	-0.000184	-0.000198	-0.000213	-0.000228	-0.000243	-0.000259	-0.000259	-0.000252	-0.000245	-0.000238	-0.00023	-0.000222	-0.000215
	554	NaN	NaN	NaN	NaN	3.76e-05	-3.36e-05	1.8e-05	-4.23e-05	4.63e-06	3.42e-05	3.11e-06	2.24e-05	-1.04e-05	-4.53e-05	-6.12e-05	9.52e-06	-2.62e-05	-3.33e-05	-1.72e-05	-8.05e-05	-7.54e-05	-8.02e-05	-8.51e-05	-9.01e-05	-9.52e-05	-0.0001	-0.000106	-0.000111	-0.000116	-0.000122	-0.000128	-0.000138	-0.000151	-0.000164	-0.000177	-0.000191	-0.000205	-0.000219	-0.000233	-0.000247	-0.000261	-0.000256	-0.00025	-0.000244	-0.000237	-0.000231	-0.000224	-0.000217
	556	NaN	NaN	NaN	NaN	3.36e-05	-1.52e-05	-7.65e-06	-3.84e-05	3.88e-06	3.36e-05	2.47e-05	-8.79e-06	-1.32e-05	-2.66e-05	-4.87e-05	8.11e-06	-5.74e-05	-3.16e-05	-4.71e-05	-7.42e-05	-8.78e-05	-9.21e-05	-9.65e-05	-0.000101	-0.000105	-0.00011	-0.000115	-0.00012	-0.000124	-0.000129	-0.000135	-0.000149	-0.000164	-0.000178	-0.000193	-0.000208	-0.000224	-0.000239	-0.000255	-0.000272	-0.00028	-0.000272	-0.000264	-0.000255	-0.000247	-0.000238	-0.00023	-0.000221
	557	NaN	NaN	NaN	NaN	5.17e-05	-1.75e-05	-1.2e-06	-4.77e-05	2.12e-06	3.87e-05	5.62e-06	-3.8e-06	-1.22e-05	-3.19e-05	-1.84e-05	-1.26e-05	-6.54e-05	-1.09e-05	-3.88e-05	-3.14e-05	-5.75e-05	-5.97e-05	-6.2e-05	-6.43e-05	-6.66e-05	-6.89e-05	-7.13e-05	-7.38e-05	-7.63e-05	-7.88e-05	-8.86e-05	-0.000107	-0.000126	-0.000145	-0.000164	-0.000184	-0.000204	-0.000225	-0.000246	-0.000267	-0.00027	-0.000263	-0.000257	-0.000251	-0.000244	-0.000237	-0.000231	-0.000224
	558	NaN	NaN	NaN	NaN	4.46e-05	-6.23e-06	-7.4e-06	-4.86e-05	1.02e-05	5.82e-05	-5.5e-06	-1.1e-05	-1.09e-05	-4.63e-05	-3.9e-05	-2.39e-05	-5.9e-05	-1.17e-05	-4.17e-05	-7.84e-05	-8.99e-05	-9.11e-05	-9.24e-05	-9.36e-05	-9.49e-05	-9.62e-05	-9.75e-05	-9.88e-05	-0.0001	-0.000102	-0.000115	-0.00013	-0.000145	-0.000161	-0.000177	-0.000193	-0.000209	-0.000226	-0.000243	-0.000259	-0.000253	-0.000247	-0.00024	-0.000234	-0.000227	-0.00022	-0.000213	-0.000206
	559	NaN	NaN	NaN	NaN	1.77e-05	5.25e-07	-3.54e-07	-3.96e-05	5.48e-06	4.38e-05	1.92e-05	5.13e-06	-2e-05	-5e-05	-3.29e-05	-9.83e-06	-5.41e-05	-2.12e-05	-3.11e-05	-6.43e-05	-5.17e-05	-5.19e-05	-5.2e-05	-5.22e-05	-5.24e-05	-5.26e-05	-5.27e-05	-5.29e-05	-5.31e-05	-5.89e-05	-8e-05	-0.000101	-0.000123	-0.000146	-0.000168	-0.000191	-0.000215	-0.000239	-0.000263	-0.000276	-0.00027	-0.000264	-0.000257	-0.00025	-0.000244	-0.000237	-0.00023	-0.000223
	560	NaN	NaN	NaN	NaN	1.47e-05	4.43e-06	-4.25e-06	-5.21e-05	1.11e-05	5.18e-05	2.29e-05	-1.14e-05	-1.48e-05	-4.16e-05	-3.25e-05	-1.94e-05	-4.64e-05	-2.55e-05	-4.51e-05	-8.13e-05	-5.67e-05	-5.58e-05	-5.49e-05	-5.39e-05	-5.3e-05	-5.2e-05	-5.1e-05	-5e-05	-4.89e-05	-6.12e-05	-8e-05	-9.9e-05	-0.000118	-0.000138	-0.000158	-0.000179	-0.0002	-0.000221	-0.000242	-0.000246	-0.000243	-0.00024	-0.000236	-0.000233	-0.000229	-0.000226	-0.000222	-0.000217
	561	NaN	NaN	NaN	NaN	2.82e-05	2.4e-06	1.83e-06	-2.98e-05	3.29e-06	2.71e-05	-1.55e-05	-1.52e-05	-9.79e-06	-2.28e-05	-3.42e-05	-3.21e-05	-6.75e-05	-2.01e-05	-3.4e-05	-7.6e-05	-7.17e-05	-7.06e-05	-6.95e-05	-6.84e-05	-6.72e-05	-6.61e-05	-6.49e-05	-6.36e-05	-6.43e-05	-8.38e-05	-0.000104	-0.000124	-0.000145	-0.000167	-0.000188	-0.00021	-0.000233	-0.000255	-0.000277	-0.000273	-0.000268	-0.000264	-0.000259	-0.000254	-0.000249	-0.000244	-0.000239	-0.000232
	563	NaN	NaN	NaN	NaN	3.01e-05	2.15e-05	-8.53e-06	-4.94e-05	8.01e-06	2.94e-05	-1.21e-07	-8.05e-06	-1.37e-05	-3.57e-05	-3.35e-05	-4.59e-05	-5.94e-05	-2.4e-05	-3.46e-05	-4.51e-05	-5.64e-05	-5.63e-05	-5.63e-05	-5.62e-05	-5.61e-05	-5.61e-05	-5.6e-05	-5.59e-05	-6.42e-05	-8.22e-05	-0.000101	-0.000119	-0.000138	-0.000158	-0.000177	-0.000197	-0.000218	-0.000238	-0.000249	-0.000243	-0.000236	-0.00023	-0.000223	-0.000216	-0.000209	-0.000202	-0.000195	-0.000183
	564	NaN	NaN	NaN	NaN	2.77e-05	1.38e-05	-4.37e-06	-3.72e-05	3.97e-06	3.12e-05	5.86e-06	-1.32e-05	-1.37e-05	-3.15e-05	4.06e-06	-1.74e-05	-4.29e-05	-2.31e-05	-4.02e-05	-5.55e-05	-5.49e-05	-5.37e-05	-5.25e-05	-5.13e-05	-5e-05	-4.88e-05	-4.75e-05	-4.62e-05	-6.15e-05	-7.93e-05	-9.75e-05	-0.000116	-0.000135	-0.000154	-0.000173	-0.000193	-0.000213	-0.000234	-0.000237	-0.000231	-0.000226	-0.00022	-0.000215	-0.000209	-0.000203	-0.000197	-0.000191	-0.000178
	565	NaN	NaN	NaN	NaN	2.29e-05	-1.05e-06	-1.96e-05	-3.78e-05	1.86e-06	2.89e-05	1.52e-05	8.35e-06	-8.47e-06	-5.12e-05	-2.66e-05	-1.95e-05	-2.46e-05	-8.36e-06	-4.2e-05	-5.94e-05	-7.14e-05	-7.25e-05	-7.36e-05	-7.47e-05	-7.58e-05	-7.7e-05	-7.81e-05	-8.18e-05	-9.37e-05	-0.000106	-0.000118	-0.000131	-0.000144	-0.000157	-0.00017	-0.000184	-0.000198	-0.000211	-0.000206	-0.000201	-0.000195	-0.00019	-0.000184	-0.000178	-0.000173	-0.000167	-0.000161	-0.000153
	566	NaN	NaN	NaN	NaN	1.89e-05	9.29e-06	-1.72e-05	-1.94e-05	2.62e-05	1.82e-05	-1.27e-05	-5.35e-06	-1.16e-05	-3.86e-05	-2.39e-05	-2.5e-05	-2.64e-05	-2.44e-05	-5.73e-05	-5.68e-05	-4.63e-05	-4.6e-05	-4.56e-05	-4.52e-05	-4.48e-05	-4.45e-05	-4.41e-05	-5.33e-05	-6.76e-05	-8.22e-05	-9.7e-05	-0.000112	-0.000127	-0.000143	-0.000159	-0.000175	-0.000192	-0.000202	-0.0002	-0.000197	-0.000195	-0.000193	-0.000191	-0.000188	-0.000186	-0.000183	-0.000173	-0.000159
	567	NaN	NaN	NaN	NaN	2.84e-05	2.56e-05	-8.04e-06	-3.76e-05	4.95e-06	1.52e-05	-1.42e-05	-1.47e-05	-1.13e-05	-3.26e-05	-2.2e-05	-3.18e-05	-4.19e-05	-5.06e-06	-2.63e-05	-4.64e-05	-2.32e-05	-2.19e-05	-2.05e-05	-1.91e-05	-1.78e-05	-1.63e-05	-1.6e-05	-3.04e-05	-4.56e-05	-6.11e-05	-7.68e-05	-9.29e-05	-0.000109	-0.000126	-0.000143	-0.00016	-0.000177	-0.000182	-0.000181	-0.000179	-0.000178	-0.000176	-0.000175	-0.000173	-0.000172	-0.00017	-0.000158	-0.000145
	569	NaN	NaN	NaN	NaN	2.85e-06	2.5e-06	-1.38e-05	-1.96e-05	1.85e-05	1.93e-05	-2.61e-06	-1.77e-06	-9.72e-06	-5.18e-05	-3.41e-05	-3.61e-05	-5.28e-05	-4.68e-05	-6.81e-05	-8.74e-05	-6.55e-05	-6.14e-05	-5.72e-05	-5.3e-05	-4.86e-05	-4.42e-05	-4.76e-05	-6.2e-05	-7.67e-05	-9.15e-05	-0.000107	-0.000122	-0.000138	-0.000154	-0.00017	-0.000187	-0.000203	-0.0002	-0.000196	-0.000192	-0.000188	-0.000184	-0.00018	-0.000175	-0.000171	-0.000165	-0.000154	-0.000142
	570	NaN	NaN	NaN	NaN	2.4e-05	7.98e-06	-2.69e-05	-3.43e-05	1.58e-05	3.28e-05	-1.23e-06	9.25e-07	-2.21e-05	-5.85e-05	-2.32e-05	-3.82e-05	-4.07e-05	-3.41e-05	-6.85e-05	-7.69e-05	-6.1e-05	-5.93e-05	-5.76e-05	-5.59e-05	-5.41e-05	-5.23e-05	-6.16e-05	-7.41e-05	-8.69e-05	-0.0001	-0.000113	-0.000127	-0.00014	-0.000154	-0.000169	-0.000183	-0.000191	-0.000186	-0.00018	-0.000174	-0.000167	-0.000161	-0.000155	-0.000148	-0.000142	-0.000134	-0.000125	-0.000116
	571	NaN	NaN	NaN	NaN	1.73e-05	2.97e-05	-8.52e-06	-3.78e-05	7.26e-06	2.46e-05	-2.07e-06	-7.66e-06	-3.13e-05	-7.11e-05	-4e-05	-4e-05	-2.81e-05	-3.12e-05	-7.56e-05	-7.99e-05	-7.92e-05	-8.05e-05	-8.18e-05	-8.32e-05	-8.46e-05	-8.76e-05	-9.7e-05	-0.000107	-0.000116	-0.000126	-0.000137	-0.000147	-0.000157	-0.000168	-0.000179	-0.00019	-0.00019	-0.000184	-0.000178	-0.000171	-0.000165	-0.000158	-0.000151	-0.000144	-0.000137	-0.000128	-0.000117	-0.000106
	572	NaN	NaN	NaN	NaN	1.83e-05	2.92e-05	-1.28e-05	-4.11e-05	7.07e-06	1.83e-05	-2.38e-06	-5.72e-06	-3.18e-05	-5.58e-05	-3.26e-05	-5.49e-05	-4.65e-05	-1.62e-05	-4.24e-05	-7.73e-05	-6.97e-05	-6.76e-05	-6.55e-05	-6.34e-05	-6.12e-05	-6.51e-05	-7.39e-05	-8.28e-05	-9.19e-05	-0.000101	-0.000111	-0.00012	-0.00013	-0.00014	-0.00015	-0.00016	-0.000156	-0.00015	-0.000144	-0.000139	-0.000133	-0.000127	-0.00012	-0.000114	-0.000108	-9.97e-05	-9.18e-05	-8.38e-05
	573	NaN	NaN	NaN	NaN	2.91e-05	1.33e-05	-3.3e-05	-2.6e-05	2.03e-05	1.1e-05	-1.4e-06	1.1e-06	-3.89e-05	-5.8e-05	-3.22e-05	-6.58e-05	-2.78e-05	-2.06e-05	-5.34e-05	-8.36e-05	-5.81e-05	-5.39e-05	-4.95e-05	-4.51e-05	-4.09e-05	-5.34e-05	-6.75e-05	-8.19e-05	-9.65e-05	-0.000111	-0.000126	-0.000142	-0.000157	-0.000173	-0.00019	-0.000199	-0.000188	-0.000178	-0.000167	-0.000156	-0.000144	-0.000133	-0.000121	-0.000109	-9.85e-05	-9.17e-05	-8.48e-05	-7.78e-05
	574	NaN	NaN	NaN	NaN	1.21e-05	2.47e-05	-3.81e-05	-1.01e-05	3.99e-05	1.4e-06	-6.8e-06	1.07e-05	-4.93e-05	-6.25e-05	-2.86e-05	-4.4e-05	-3.15e-05	-3.21e-05	-6.03e-05	-6.48e-05	-4.08e-05	-3.83e-05	-3.57e-05	-3.32e-05	-3.45e-05	-4.57e-05	-5.7e-05	-6.85e-05	-8.03e-05	-9.22e-05	-0.000104	-0.000117	-0.000129	-0.000142	-0.000155	-0.000158	-0.000152	-0.000146	-0.000139	-0.000133	-0.000127	-0.00012	-0.000114	-0.000107	-9.84e-05	-8.94e-05	-8.01e-05	-7.07e-05
	576	NaN	NaN	NaN	NaN	2.47e-05	3.81e-05	-3.26e-05	-3.49e-05	1.87e-05	1.59e-05	-1.41e-05	-1.73e-05	-3.24e-05	-4.16e-05	1.42e-05	-3e-05	-3.11e-05	-3.69e-05	-5.31e-05	-6.34e-05	-8.13e-05	-8.31e-05	-8.49e-05	-8.67e-05	-9.09e-05	-9.59e-05	-0.000101	-0.000106	-0.000112	-0.000117	-0.000123	-0.000128	-0.000134	-0.00014	-0.000146	-0.000143	-0.00014	-0.000137	-0.000133	-0.000129	-0.000126	-0.000122	-0.000118	-0.000114	-0.000104	-9.14e-05	-7.86e-05	-6.57e-05
	577	NaN	NaN	NaN	NaN	1.36e-05	1.97e-05	-3.52e-05	-1.44e-05	2.27e-05	2.04e-06	-6.23e-06	5.62e-06	-5.06e-05	-5.01e-05	-5.36e-06	-5.79e-05	-3.27e-05	-1.81e-05	-7.71e-05	-9.75e-05	-4.92e-05	-4.4e-05	-3.88e-05	-3.46e-05	-4.4e-05	-5.38e-05	-6.38e-05	-7.39e-05	-8.42e-05	-9.47e-05	-0.000105	-0.000116	-0.000127	-0.000139	-0.000147	-0.000143	-0.000139	-0.000135	-0.000131	-0.000127	-0.000123	-0.000118	-0.000114	-0.000109	-9.7e-05	-8.5e-05	-7.28e-05	-6.04e-05
	578	NaN	NaN	NaN	NaN	2.04e-05	4.44e-08	-6.28e-05	-1.72e-05	3.21e-05	8.18e-06	-5.28e-06	1.64e-05	-3.2e-05	-3e-05	1.46e-05	-4.09e-05	-2.81e-05	-1.51e-05	-5.15e-05	-6.17e-05	-5.43e-05	-5.36e-05	-5.28e-05	-5.49e-05	-6.07e-05	-6.67e-05	-7.27e-05	-7.89e-05	-8.51e-05	-9.15e-05	-9.8e-05	-0.000105	-0.000111	-0.000118	-0.000119	-0.000113	-0.000107	-0.000101	-9.43e-05	-8.8e-05	-8.15e-05	-7.49e-05	-6.82e-05	-6.08e-05	-5.14e-05	-4.19e-05	-3.22e-05	-2.23e-05
	579	NaN	NaN	NaN	NaN	3.96e-05	2.14e-05	-5.92e-05	-1.95e-05	2.28e-05	2.55e-06	-5.88e-06	-1.14e-05	-3.06e-05	-3.72e-05	-8.78e-06	-5.27e-05	-2.22e-05	-2.32e-05	-6.25e-05	-7.37e-05	-2.32e-05	-1.82e-05	-1.32e-05	-1.79e-05	-2.52e-05	-3.27e-05	-4.03e-05	-4.8e-05	-5.59e-05	-6.39e-05	-7.2e-05	-8.03e-05	-8.88e-05	-9.74e-05	-9.64e-05	-9.29e-05	-8.93e-05	-8.56e-05	-8.19e-05	-7.81e-05	-7.42e-05	-7.03e-05	-6.62e-05	-5.9e-05	-4.94e-05	-3.96e-05	-2.97e-05	-1.95e-05
	580	NaN	NaN	NaN	NaN	-4.34e-06	1.83e-05	-6.53e-05	-7.88e-06	3.76e-05	2.15e-05	1.59e-05	2.35e-06	-4.44e-05	-4.74e-05	-1.42e-05	-8.15e-05	-5.39e-05	-4.12e-05	-6.75e-05	-7.24e-05	-5.15e-05	-4.95e-05	-4.88e-05	-5.42e-05	-5.97e-05	-6.52e-05	-7.09e-05	-7.67e-05	-8.26e-05	-8.85e-05	-9.46e-05	-0.000101	-0.000107	-0.000112	-0.000108	-0.000104	-0.0001	-9.58e-05	-9.15e-05	-8.71e-05	-8.27e-05	-7.81e-05	-7.35e-05	-6.38e-05	-5.29e-05	-4.18e-05	-3.06e-05	-1.91e-05
	581	NaN	NaN	NaN	NaN	-8.69e-06	1.86e-05	-2.14e-05	-3.55e-05	1.61e-05	5.45e-06	-8.17e-06	4.81e-06	-3.92e-05	-5.26e-05	-2.1e-05	-6.76e-05	-5.81e-06	-4.42e-05	-8.45e-05	-5.23e-05	-4.46e-05	-4.44e-05	-4.72e-05	-5.27e-05	-5.82e-05	-6.39e-05	-6.96e-05	-7.55e-05	-8.14e-05	-8.75e-05	-9.36e-05	-9.99e-05	-0.000106	-0.000108	-0.000101	-9.4e-05	-8.71e-05	-8e-05	-7.28e-05	-6.55e-05	-5.81e-05	-5.05e-05	-4.23e-05	-3.08e-05	-1.91e-05	-7.15e-06	4.99e-06	1.73e-05
	583	NaN	NaN	NaN	NaN	-1.2e-05	2.5e-05	-3.46e-05	-4.51e-05	3.53e-05	1.11e-05	3.8e-06	-1.87e-05	-2.21e-05	-4.75e-05	2.89e-05	-5.83e-05	-6.81e-06	-3.54e-05	-7.2e-05	-7.18e-05	-3.58e-05	-3.26e-05	-3.72e-05	-4.28e-05	-4.85e-05	-5.43e-05	-6.02e-05	-6.62e-05	-7.24e-05	-7.86e-05	-8.5e-05	-9.14e-05	-9.8e-05	-9.86e-05	-9.64e-05	-9.42e-05	-9.19e-05	-8.96e-05	-8.72e-05	-8.48e-05	-8.24e-05	-7.99e-05	-7.31e-05	-5.81e-05	-4.28e-05	-2.73e-05	-1.15e-05	4.57e-06
	584	NaN	NaN	NaN	NaN	-2.64e-05	8.25e-06	-5.72e-05	-2.29e-05	4.9e-05	2.4e-05	1.64e-05	-3.4e-06	-4.24e-05	-4.67e-05	7.43e-06	-6.52e-05	-2.2e-05	-3.1e-05	-5.13e-05	-5.37e-05	-4.2e-05	-4.22e-05	-4.67e-05	-5.13e-05	-5.59e-05	-6.06e-05	-6.55e-05	-7.04e-05	-7.53e-05	-8.04e-05	-8.56e-05	-9.08e-05	-9.58e-05	-9.1e-05	-8.58e-05	-8.04e-05	-7.49e-05	-6.94e-05	-6.37e-05	-5.79e-05	-5.21e-05	-4.61e-05	-3.98e-05	-3.32e-05	-2.64e-05	-1.96e-05	-1.26e-05	-5.54e-06
	585	NaN	NaN	NaN	NaN	-2.13e-05	1.02e-05	-7.04e-05	-7e-06	6.01e-05	3.53e-05	2.82e-05	-4.21e-06	-6.92e-05	-4.91e-05	-5.02e-06	-8.9e-05	3.82e-07	-1.85e-05	-6.55e-05	-5.26e-05	-5.35e-05	-5.72e-05	-6.28e-05	-6.86e-05	-7.44e-05	-8.03e-05	-8.64e-05	-9.25e-05	-9.88e-05	-0.000105	-0.000112	-0.000118	-0.00012	-0.000111	-0.000101	-9.12e-05	-8.12e-05	-7.1e-05	-6.06e-05	-5.01e-05	-3.93e-05	-2.84e-05	-1.95e-05	-1.11e-05	-2.55e-06	6.16e-06	1.5e-05	2.4e-05
	586	NaN	NaN	NaN	NaN	2.74e-06	2.26e-05	-8.07e-05	-1.07e-05	2.85e-05	1.65e-05	9.54e-06	-1.53e-05	-3.15e-05	-4.23e-05	5.93e-06	-6.92e-05	4.36e-06	-1.49e-05	-3.81e-05	-5.81e-05	-4.35e-05	-4.45e-05	-4.55e-05	-4.66e-05	-4.77e-05	-4.88e-05	-4.99e-05	-5.11e-05	-5.23e-05	-5.35e-05	-5.47e-05	-5.59e-05	-5.46e-05	-5.1e-05	-4.73e-05	-4.35e-05	-3.97e-05	-3.58e-05	-3.19e-05	-2.79e-05	-2.38e-05	-1.89e-05	-1.03e-05	-1.48e-06	7.46e-06	1.66e-05	2.58e-05	3.53e-05
	587	NaN	NaN	NaN	3.61e-05	4.95e-06	4.54e-06	-6.32e-05	-1.61e-05	3.5e-05	7.98e-07	1.99e-05	6.45e-07	-2.43e-05	-3.13e-05	-2.26e-05	-7.6e-05	1.3e-05	-1.82e-05	-3.97e-05	-6.95e-05	-1.3e-05	-1.71e-05	-2.13e-05	-2.56e-05	-3e-05	-3.44e-05	-3.89e-05	-4.35e-05	-4.82e-05	-5.29e-05	-5.78e-05	-6.27e-05	-6.11e-05	-5.86e-05	-5.6e-05	-5.34e-05	-5.07e-05	-4.79e-05	-4.52e-05	-4.23e-05	-3.95e-05	-3.26e-05	-1.74e-05	-1.96e-06	1.38e-05	2.98e-05	4.61e-05	6.26e-05
	588	NaN	NaN	NaN	5.22e-05	-1.25e-05	2.04e-05	-5.83e-05	1.55e-06	3.08e-05	2.17e-05	1.82e-05	-1.71e-05	-6.19e-05	-3.53e-05	-8.12e-06	-7.64e-05	-1.5e-05	-4.11e-05	-5.03e-05	-5.21e-05	-4.82e-05	-4.85e-05	-4.89e-05	-4.93e-05	-4.97e-05	-5.01e-05	-5.05e-05	-5.09e-05	-5.13e-05	-5.18e-05	-5.22e-05	-5.22e-05	-5.02e-05	-4.81e-05	-4.6e-05	-4.38e-05	-4.16e-05	-3.94e-05	-3.71e-05	-3.48e-05	-3.25e-05	-2.65e-05	-1.77e-05	-8.81e-06	2.63e-07	9.5e-06	1.89e-05	2.85e-05
	590	NaN	NaN	NaN	3.58e-05	-7.32e-06	1.01e-05	-3.62e-05	-1.05e-06	1.09e-05	1.46e-05	1.98e-05	-1.83e-05	-3.54e-05	-4.37e-05	-1.37e-05	-5.8e-05	-2.75e-05	-2.71e-05	-5.93e-05	-5e-05	-4.36e-05	-4.62e-05	-4.88e-05	-5.15e-05	-5.43e-05	-5.71e-05	-5.99e-05	-6.28e-05	-6.58e-05	-6.88e-05	-7.18e-05	-7.21e-05	-6.91e-05	-6.6e-05	-6.29e-05	-5.97e-05	-5.64e-05	-5.31e-05	-4.97e-05	-4.63e-05	-4.28e-05	-3.32e-05	-2.22e-05	-1.1e-05	3.63e-07	1.19e-05	2.37e-05	3.57e-05
	591	NaN	NaN	NaN	4.28e-05	-1.45e-05	1.39e-05	-3.2e-05	1.02e-05	2.6e-05	8.7e-06	3.42e-06	-2.54e-05	-4.13e-05	-2.28e-05	-1.24e-05	-4.81e-05	-2.4e-05	-1.9e-05	-4.81e-05	-4.16e-05	-4.54e-05	-4.56e-05	-4.58e-05	-4.6e-05	-4.63e-05	-4.65e-05	-4.68e-05	-4.7e-05	-4.73e-05	-4.76e-05	-4.78e-05	-4.62e-05	-4.4e-05	-4.18e-05	-3.96e-05	-3.73e-05	-3.49e-05	-3.26e-05	-3.01e-05	-2.77e-05	-2.49e-05	-1.62e-05	-7.48e-06	1.43e-06	1.05e-05	1.97e-05	2.91e-05	3.87e-05
	592	NaN	NaN	NaN	4.14e-05	2.62e-06	4.58e-06	-4.23e-05	-6.37e-06	1.11e-05	2.81e-05	7.1e-06	-9.13e-06	-4.55e-05	-1.4e-05	-1.64e-05	-4.85e-05	-7.04e-06	-2.06e-05	-4.16e-05	-4.79e-05	-2.45e-05	-2.61e-05	-2.77e-05	-2.94e-05	-3.11e-05	-3.28e-05	-3.45e-05	-3.63e-05	-3.81e-05	-3.99e-05	-4.16e-05	-3.92e-05	-3.66e-05	-3.4e-05	-3.13e-05	-2.85e-05	-2.57e-05	-2.29e-05	-2e-05	-1.71e-05	-1.22e-05	-3.14e-06	6.09e-06	1.55e-05	2.51e-05	3.48e-05	4.47e-05	5.48e-05
	593	NaN	NaN	NaN	4.33e-05	-1.58e-05	-6.77e-06	-5.85e-05	-7.96e-06	2.18e-05	2.01e-05	8.08e-06	9.14e-06	-2.42e-05	-1.14e-05	-2.24e-05	-4.85e-05	-5.53e-06	-3.86e-05	-2.99e-05	-3.33e-05	-3.78e-05	-3.67e-05	-3.56e-05	-3.44e-05	-3.32e-05	-3.2e-05	-3.08e-05	-2.95e-05	-2.83e-05	-2.7e-05	-2.59e-05	-2.55e-05	-2.51e-05	-2.47e-05	-2.43e-05	-2.39e-05	-2.34e-05	-2.3e-05	-2.26e-05	-2.21e-05	-1.71e-05	-8.14e-06	9.46e-07	1.02e-05	1.96e-05	2.92e-05	3.89e-05	4.88e-05
	594	NaN	NaN	NaN	3.13e-05	-5.76e-06	1.03e-05	-2.26e-05	-4.57e-07	2.4e-05	-5.31e-06	-1.12e-06	-4.35e-06	-3.79e-05	-1.59e-05	-1.78e-06	-4.19e-05	-2.52e-05	-4.12e-05	-3.52e-05	-4.08e-05	-3.84e-05	-3.95e-05	-4.07e-05	-4.19e-05	-4.31e-05	-4.43e-05	-4.55e-05	-4.68e-05	-4.81e-05	-4.94e-05	-4.82e-05	-4.52e-05	-4.22e-05	-3.9e-05	-3.59e-05	-3.27e-05	-2.94e-05	-2.61e-05	-2.27e-05	-1.92e-05	-1.04e-05	2.02e-07	1.1e-05	2.19e-05	3.31e-05	4.44e-05	5.6e-05	6.77e-05
	596	NaN	NaN	NaN	4.4e-05	-6.37e-06	1.47e-06	-2.72e-05	4.39e-06	1.66e-05	1.96e-06	-1.74e-06	-1.18e-05	-3.9e-05	-2.01e-05	-1.82e-05	-2.73e-05	1.41e-05	-4.06e-05	-3.31e-05	-2.34e-05	-1.64e-05	-1.78e-05	-1.93e-05	-2.07e-05	-2.22e-05	-2.37e-05	-2.52e-05	-2.68e-05	-2.84e-05	-3e-05	-2.85e-05	-2.64e-05	-2.44e-05	-2.22e-05	-2e-05	-1.78e-05	-1.56e-05	-1.33e-05	-1.1e-05	-8.39e-06	-1.33e-06	5.93e-06	1.33e-05	2.08e-05	2.85e-05	3.63e-05	4.42e-05	5.23e-05
	597	NaN	NaN	NaN	4.69e-05	3.81e-06	2.61e-06	-3.02e-05	-2.63e-06	1.48e-05	1.32e-07	-1.24e-05	-1.44e-05	-3.34e-05	-2.48e-05	5.77e-07	-6.67e-05	-1.11e-05	-3.7e-05	-5.46e-05	-4.08e-05	-1.89e-05	-2.24e-05	-2.6e-05	-2.96e-05	-3.33e-05	-3.71e-05	-4.09e-05	-4.48e-05	-4.88e-05	-5.12e-05	-4.53e-05	-3.93e-05	-3.32e-05	-2.7e-05	-2.07e-05	-1.43e-05	-7.74e-06	-1.08e-06	5.7e-06	1.25e-05	1.96e-05	2.68e-05	3.41e-05	4.15e-05	4.91e-05	5.68e-05	6.47e-05	7.27e-05
	598	NaN	NaN	NaN	3.09e-05	2.05e-05	1.34e-05	-1.37e-05	1.13e-05	3.27e-05	-1.57e-05	-1.86e-05	-3.59e-05	-4.29e-05	-2.31e-05	-3.98e-06	-2.33e-05	-2.29e-05	-4.12e-05	-4.34e-05	-4.1e-05	-4.03e-05	-4.26e-05	-4.49e-05	-4.73e-05	-4.98e-05	-5.23e-05	-5.48e-05	-5.74e-05	-6e-05	-5.84e-05	-5.1e-05	-4.35e-05	-3.59e-05	-2.81e-05	-2.02e-05	-1.21e-05	-3.94e-06	4.4e-06	1.29e-05	2.11e-05	2.88e-05	3.67e-05	4.48e-05	5.29e-05	6.13e-05	6.97e-05	7.84e-05	8.16e-05
	599	NaN	NaN	NaN	3.04e-05	-9.09e-06	1.65e-06	-2.2e-05	1.95e-06	5.48e-06	-4.28e-06	-3.43e-06	-5.22e-06	-2.06e-05	-2.55e-05	-9.26e-06	-2.46e-05	-1.69e-05	-3.82e-05	-4.87e-05	-4.53e-05	-4.73e-05	-4.67e-05	-4.6e-05	-4.54e-05	-4.47e-05	-4.4e-05	-4.33e-05	-4.26e-05	-4.19e-05	-3.81e-05	-3.29e-05	-2.75e-05	-2.21e-05	-1.65e-05	-1.09e-05	-5.11e-06	7.38e-07	6.69e-06	1.27e-05	2.07e-05	2.95e-05	3.85e-05	4.77e-05	5.7e-05	6.65e-05	7.62e-05	8.6e-05	8.13e-05
	600	NaN	NaN	NaN	3.85e-05	4.47e-06	4.78e-07	-3.53e-05	-1.24e-05	1.14e-05	3.4e-06	-4.99e-06	-1.11e-05	-1.43e-05	-3.61e-06	-5.96e-06	-1.46e-05	-4.66e-06	-4.38e-06	-1.56e-05	-2.77e-05	-4.27e-05	-4.27e-05	-4.27e-05	-4.27e-05	-4.28e-05	-4.28e-05	-4.28e-05	-4.28e-05	-4.27e-05	-3.61e-05	-2.91e-05	-2.19e-05	-1.47e-05	-7.26e-06	2.6e-07	7.92e-06	1.57e-05	2.36e-05	3.17e-05	3.87e-05	4.58e-05	5.3e-05	6.03e-05	6.78e-05	7.54e-05	8.31e-05	9.1e-05	8.92e-05
	601	NaN	NaN	NaN	2.57e-05	7.09e-06	1.02e-05	-3.54e-05	-8.89e-06	1.65e-06	2.23e-06	1.42e-06	-9.28e-06	-1.39e-05	-9.44e-06	-1.86e-05	-3.93e-05	-1.23e-05	1.53e-06	-2.3e-05	-2.82e-05	-3.88e-05	-4.05e-05	-4.22e-05	-4.4e-05	-4.58e-05	-4.76e-05	-4.94e-05	-5.13e-05	-5.06e-05	-4.21e-05	-3.34e-05	-2.46e-05	-1.56e-05	-6.43e-06	2.88e-06	1.24e-05	2.2e-05	3.18e-05	4.07e-05	4.49e-05	4.93e-05	5.37e-05	5.81e-05	6.27e-05	6.73e-05	7.21e-05	7.69e-05	8.52e-05
	603	NaN	NaN	NaN	2.4e-05	1.65e-06	-9.09e-06	-2.7e-05	4.59e-06	1.91e-05	-2.84e-06	-1.16e-05	-1.51e-06	-2.27e-05	-2.05e-05	-8.05e-06	-1.3e-05	-9.16e-06	-2.45e-05	-3.69e-05	-1.79e-05	-6.63e-08	3.47e-08	1.37e-07	2.42e-07	3.49e-07	4.57e-07	5.67e-07	6.79e-07	2.26e-06	5.41e-06	8.61e-06	1.19e-05	1.52e-05	1.86e-05	2.2e-05	2.55e-05	2.91e-05	3.27e-05	3.77e-05	4.44e-05	5.12e-05	5.82e-05	6.53e-05	7.25e-05	7.98e-05	8.73e-05	9.49e-05	7.03e-05
	604	NaN	NaN	NaN	2.59e-05	1.36e-05	-2.29e-07	-7.06e-06	1.94e-07	1.66e-05	-1.04e-05	-3.2e-05	-1e-05	-6.67e-06	3.39e-06	-1.63e-05	-3.26e-05	-1.05e-05	-1.17e-05	-2.61e-05	-4.01e-05	-6.93e-06	-4.66e-06	-2.35e-06	4.94e-09	2.4e-06	4.84e-06	7.32e-06	9.84e-06	1.38e-05	1.81e-05	2.25e-05	2.7e-05	3.15e-05	3.62e-05	4.09e-05	4.57e-05	5.06e-05	5.55e-05	6.03e-05	6.54e-05	7.06e-05	7.59e-05	8.12e-05	8.67e-05	9.23e-05	9.79e-05	0.000104	8.42e-05
	605	NaN	NaN	NaN	1.22e-05	1.89e-05	-2.74e-06	-1.75e-05	1.19e-05	1.33e-05	8.85e-07	-1.92e-05	-1.21e-05	-1.79e-05	2.55e-06	1.32e-05	-8.44e-06	-1.26e-05	-2.35e-05	-1.55e-05	-3.99e-05	-3.93e-05	-3.52e-05	-3.11e-05	-2.68e-05	-2.25e-05	-1.81e-05	-1.36e-05	-8.79e-06	4.09e-07	9.81e-06	1.94e-05	2.91e-05	3.9e-05	4.91e-05	5.94e-05	6.98e-05	8.04e-05	9.12e-05	9.6e-05	9.96e-05	0.000103	0.000107	0.000111	0.000114	0.000118	0.000122	0.000119	8.1e-05
	606	NaN	NaN	NaN	1.97e-05	2.28e-05	-7.82e-06	-2.41e-05	2.18e-05	1.1e-06	-1.08e-05	-9.42e-06	-1.03e-05	-2.67e-05	-1.1e-05	-1.13e-05	-3.99e-05	-2.9e-05	-2.52e-05	-4.88e-05	-3.58e-05	-1.66e-05	-1.74e-05	-1.82e-05	-1.9e-05	-1.98e-05	-2.06e-05	-2.14e-05	-1.98e-05	-1.37e-05	-7.53e-06	-1.26e-06	5.12e-06	1.16e-05	1.82e-05	2.5e-05	3.18e-05	3.88e-05	4.58e-05	5.29e-05	6.02e-05	6.76e-05	7.51e-05	8.28e-05	9.06e-05	9.85e-05	0.000107	0.000116	9.88e-05
	607	NaN	NaN	NaN	1.47e-05	1.89e-06	8.54e-06	-1.17e-05	1.5e-08	1.69e-05	1.37e-06	-1.42e-05	-1.99e-05	-1.12e-05	-4.27e-06	-2.83e-05	-2.94e-05	-2.16e-05	-2.32e-05	-4.44e-05	-3.81e-05	-1.41e-06	-3.95e-07	6.42e-07	1.7e-06	2.77e-06	3.86e-06	4.97e-06	8.43e-06	1.39e-05	1.94e-05	2.51e-05	3.08e-05	3.66e-05	4.26e-05	4.86e-05	5.48e-05	6.1e-05	6.7e-05	7.23e-05	7.77e-05	8.32e-05	8.88e-05	9.45e-05	0.0001	0.000106	0.000112	0.00012	0.000128
	609	NaN	NaN	NaN	2.85e-05	3.19e-05	-4.82e-06	-3.1e-05	-3.26e-06	-2.41e-06	-2.7e-06	1.6e-05	-1.61e-05	-2.13e-05	-1.13e-07	-2.45e-05	-5.85e-06	5.93e-06	-1.71e-05	-3.56e-05	-3.05e-05	-4.74e-06	-3.83e-06	-2.9e-06	-1.95e-06	-9.95e-07	-1.76e-08	9.77e-07	5.62e-06	1.11e-05	1.66e-05	2.23e-05	2.8e-05	3.38e-05	3.98e-05	4.58e-05	5.2e-05	5.83e-05	6.72e-05	7.89e-05	9.08e-05	0.000103	0.000115	0.000128	0.000141	0.000154	0.000167	0.000142	0.000128
	610	NaN	NaN	NaN	2.5e-05	1.58e-05	-1.2e-05	-2.05e-05	1.48e-05	1.93e-05	-9.16e-06	-1.46e-05	-1.96e-05	-2.98e-05	-8.51e-06	-1.2e-05	-5.97e-06	3.26e-06	-1.09e-05	-3.22e-05	-4.35e-05	-2.89e-05	-2.78e-05	-2.66e-05	-2.54e-05	-2.41e-05	-2.29e-05	-2.08e-05	-1.23e-05	-3.66e-06	5.17e-06	1.41e-05	2.33e-05	3.26e-05	4.2e-05	5.17e-05	6.15e-05	7.14e-05	8.11e-05	9.05e-05	0.0001	0.00011	0.00012	0.00013	0.00014	0.00015	0.000161	0.000139	0.000144
	611	NaN	NaN	NaN	3.91e-05	1.02e-05	-2.58e-05	-4.49e-05	-8.32e-06	2.76e-05	9.21e-06	-6.62e-06	-1.62e-05	-3.84e-05	-2.13e-05	-3.8e-05	-4.08e-05	-6.12e-06	-4.5e-06	-1.2e-05	-2.57e-05	-4.37e-05	-4.52e-05	-4.67e-05	-4.83e-05	-4.98e-05	-5.14e-05	-4.74e-05	-3.37e-05	-1.97e-05	-5.54e-06	8.92e-06	2.36e-05	3.86e-05	5.38e-05	6.93e-05	8.51e-05	0.000101	0.000111	0.00012	0.00013	0.00014	0.00015	0.000161	0.000171	0.000182	0.00018	0.000138	0.000175
	612	NaN	NaN	NaN	3.16e-05	2.71e-05	-1.48e-05	-3.82e-05	-5.4e-06	1.23e-05	2.03e-06	-3.86e-06	-2.21e-05	-3.97e-05	-1.61e-05	4.97e-06	-4.31e-06	-7.01e-06	-8.57e-06	-1.42e-05	-3.52e-05	-5.21e-05	-5.22e-05	-5.22e-05	-5.23e-05	-5.24e-05	-5.25e-05	-4.35e-05	-2.85e-05	-1.32e-05	2.36e-06	1.82e-05	3.43e-05	5.07e-05	6.73e-05	8.43e-05	0.000102	0.000118	0.000127	0.000136	0.000146	0.000155	0.000165	0.000175	0.000185	0.000196	0.000194	0.000149	0.000165
	613	NaN	NaN	NaN	8.5e-06	2.75e-05	-2.31e-05	-5.18e-05	7.31e-07	1.41e-05	1.83e-05	1.24e-05	-1.25e-05	-2.24e-05	-3.86e-05	-5.76e-05	-4.01e-05	-1.23e-05	-2.88e-05	-3.62e-05	-5.13e-05	-6.01e-05	-5.89e-05	-5.77e-05	-5.64e-05	-5.52e-05	-5.39e-05	-4.07e-05	-2.58e-05	-1.06e-05	4.85e-06	2.06e-05	3.66e-05	5.28e-05	6.94e-05	8.62e-05	0.000103	0.000116	0.00012	0.000124	0.000128	0.000132	0.000136	0.000141	0.000145	0.00015	0.000212	0.000131	0.000145
	614	NaN	NaN	NaN	1.24e-05	2.48e-05	-2.71e-05	-4.99e-05	1.25e-05	1.71e-05	6.11e-07	7.13e-06	-1.55e-05	-4.95e-05	-3.12e-05	-4.21e-05	-4.12e-05	-1.92e-05	-2.63e-05	-3.72e-05	-5.46e-05	-4.58e-05	-4.32e-05	-4.06e-05	-3.79e-05	-3.52e-05	-3.12e-05	-1.87e-05	-5.91e-06	7.07e-06	2.03e-05	3.37e-05	4.74e-05	6.13e-05	7.55e-05	8.99e-05	0.000105	0.000118	0.00013	0.000143	0.000156	0.000169	0.000182	0.000195	0.000209	0.000223	0.000203	0.000172	0.000198
	616	NaN	NaN	NaN	1.52e-05	2.3e-05	-2.28e-05	-5.02e-05	2.9e-05	2.51e-05	-2.39e-06	-5.98e-06	-3.3e-05	-1.89e-05	-7.3e-06	-4.46e-05	-3.86e-05	-2.18e-05	-1.55e-05	-2.15e-05	-5.99e-05	-2.52e-05	-1.82e-05	-1.1e-05	-3.77e-06	3.62e-06	1.16e-05	2.07e-05	3.01e-05	3.96e-05	4.93e-05	5.91e-05	6.91e-05	7.93e-05	8.97e-05	0.0001	0.000111	0.000126	0.000142	0.000158	0.000174	0.000191	0.000208	0.000226	0.000243	0.000261	0.00021	0.00018	0.000196
	617	NaN	NaN	NaN	1.34e-05	1.32e-05	-5.07e-05	-2.29e-05	2.73e-05	2.61e-05	-8.27e-06	-4.81e-06	-1.32e-05	-2.33e-05	-1.57e-05	-2.74e-05	-1.09e-05	-4.28e-06	-2.98e-05	-5.04e-05	-3.8e-05	-2.47e-05	-2.42e-05	-2.37e-05	-2.32e-05	-2.26e-05	-1.25e-05	2.83e-06	1.85e-05	3.44e-05	5.06e-05	6.71e-05	8.38e-05	0.000101	0.000118	0.000136	0.000154	0.000163	0.000173	0.000183	0.000193	0.000204	0.000214	0.000225	0.000236	0.000244	0.000232	0.000208	0.000221
	618	NaN	NaN	NaN	7.23e-06	5.46e-06	-3.98e-05	-1.66e-05	3.1e-05	8.99e-06	-1.64e-05	-2.56e-06	2.2e-06	-2.13e-05	-2.46e-05	-4.4e-05	-1.12e-05	2.13e-06	-3.46e-05	-6.54e-05	-6.07e-05	-2.08e-05	-1.67e-05	-1.26e-05	-8.43e-06	-4.17e-06	6.79e-06	1.87e-05	3.08e-05	4.32e-05	5.57e-05	6.85e-05	8.15e-05	9.47e-05	0.000108	0.000122	0.000135	0.000147	0.00016	0.000172	0.000185	0.000198	0.000211	0.000225	0.000238	0.000232	0.000207	0.000221	0.000215
	619	NaN	NaN	NaN	3.81e-05	2.76e-05	-3.28e-05	-2.69e-05	1.34e-05	2.22e-05	-9.47e-06	-1.65e-05	-3.03e-05	-5.43e-05	-4.66e-05	-7.01e-05	-3.87e-05	-2.2e-05	-5.62e-05	-4.31e-05	-6.07e-05	-4.46e-05	-4.11e-05	-3.75e-05	-3.39e-05	-2.85e-05	-1.28e-05	3.11e-06	1.94e-05	3.59e-05	5.27e-05	6.98e-05	8.72e-05	0.000105	0.000123	0.000141	0.000157	0.00017	0.000183	0.000196	0.000209	0.000223	0.000237	0.000251	0.000265	0.000223	0.000248	0.000234	0.000234
	620	NaN	NaN	NaN	1.7e-05	9.82e-06	-3.98e-05	-1.27e-05	1.87e-05	2.2e-05	2.06e-05	-2.63e-05	-3.66e-05	-3.39e-05	-3.52e-05	-6.57e-05	-2.42e-05	-8.2e-06	-1.46e-05	-3.25e-05	-4.23e-05	-1.65e-05	-1.34e-05	-1.03e-05	-7.08e-06	1.18e-07	1.28e-05	2.57e-05	3.88e-05	5.22e-05	6.58e-05	7.97e-05	9.37e-05	0.000108	0.000123	0.000138	0.00015	0.000161	0.000172	0.000183	0.000195	0.000206	0.000218	0.00023	0.000243	0.000255	0.000252	0.000252	0.000273
	621	NaN	NaN	NaN	1.65e-05	1.28e-05	-3.58e-05	-2.65e-05	1.39e-05	3.1e-05	-9.12e-06	9.05e-07	-3.77e-05	-1.88e-05	-7.64e-06	-1.92e-05	9.51e-06	2.31e-06	-3.27e-05	-4.12e-05	-4.53e-05	-4.44e-05	-4.41e-05	-4.38e-05	-4.35e-05	-3.08e-05	-1.08e-05	9.53e-06	3.02e-05	5.13e-05	7.28e-05	9.46e-05	0.000117	0.000139	0.000162	0.000186	0.000201	0.000214	0.000228	0.000241	0.000255	0.00027	0.000284	0.000299	0.000314	0.000293	0.000278	0.000269	0.000293
	623	NaN	NaN	NaN	2.59e-05	1.89e-05	-1.55e-05	-1.05e-05	1.64e-05	-5.24e-06	-1.11e-05	-2.34e-05	-3.87e-05	-1.96e-05	2.01e-05	-6.03e-06	-1.07e-05	-1.25e-05	-1.2e-05	-1.03e-05	-4.91e-05	-2.04e-05	-1.59e-05	-1.13e-05	-6.63e-06	8.63e-06	2.56e-05	4.29e-05	6.05e-05	7.84e-05	9.66e-05	0.000115	0.000134	0.000153	0.000173	0.000192	0.000205	0.000218	0.000232	0.000245	0.000259	0.000273	0.000287	0.000302	0.000317	0.000314	0.000292	0.000305	0.000304
	624	NaN	NaN	NaN	-1.27e-05	1.5e-05	-2.24e-05	-1.07e-05	2.14e-05	1.82e-05	1.11e-05	-1.66e-06	-2.55e-05	-4.46e-05	-2.82e-05	-3.2e-05	-1.84e-05	-1.5e-05	-7.58e-05	-6.1e-05	-1.07e-05	5.56e-06	5.98e-06	6.4e-06	8.97e-06	2.39e-05	3.91e-05	5.46e-05	7.03e-05	8.63e-05	0.000103	0.000119	0.000136	0.000153	0.000171	0.000187	0.000202	0.000217	0.000232	0.000247	0.000262	0.000278	0.000294	0.000311	0.000326	0.000324	0.000313	0.00031	0.000324
	625	NaN	NaN	NaN	-9.48e-07	7.75e-06	-2.22e-05	-2.25e-05	2.78e-06	-3.76e-06	1.12e-06	5.61e-06	-3.37e-06	-3.32e-05	-1.27e-05	8.12e-06	2.19e-05	9.55e-06	-3.31e-05	-1.71e-05	-1.49e-05	-2.81e-05	-2.93e-05	-3.05e-05	-2.34e-05	-2.76e-06	1.83e-05	3.96e-05	6.14e-05	8.35e-05	0.000106	0.000129	0.000152	0.000176	0.0002	0.000218	0.000227	0.000237	0.000247	0.000257	0.000267	0.000277	0.000288	0.000298	0.000307	0.000291	0.000309	0.000317	0.000339
	626	NaN	NaN	NaN	9.16e-07	-7.87e-06	-3.98e-05	-1.33e-05	9.75e-06	2.8e-06	-1.59e-06	-9.04e-06	1.96e-05	-2.75e-05	-1.24e-05	-1.91e-05	2.29e-06	1.23e-05	-1.49e-05	-1.73e-05	-2.28e-05	-2.76e-05	-2.79e-05	-2.83e-05	-1.66e-05	2.93e-06	2.29e-05	4.31e-05	6.38e-05	8.48e-05	0.000106	0.000128	0.00015	0.000173	0.000195	0.000212	0.000226	0.00024	0.000254	0.000269	0.000284	0.000298	0.000314	0.000329	0.000319	0.00027	0.000317	0.000324	0.000334
	627	NaN	NaN	NaN	-1.83e-05	2.74e-05	-3.38e-05	-9.74e-06	2.35e-05	2.39e-05	1.63e-06	-2.18e-05	-7.71e-06	-2.81e-05	9.73e-07	-1.36e-05	8.03e-06	-2.98e-06	-2.59e-05	-2.19e-05	-1.93e-05	-1.94e-05	-1.94e-05	-1.94e-05	-2.84e-06	1.65e-05	3.62e-05	5.62e-05	7.66e-05	9.74e-05	0.000119	0.00014	0.000162	0.000184	0.000207	0.000219	0.000231	0.000242	0.000253	0.000265	0.000277	0.000289	0.000301	0.000314	0.000316	0.000328	0.000319	0.000358	0.000373
	629	NaN	NaN	NaN	9.68e-06	-4.09e-06	-2.06e-05	-9.42e-06	3.08e-05	2.87e-05	-3.47e-05	-1.99e-05	-1.15e-05	-2.2e-05	-3.07e-06	-6.72e-06	-1.99e-05	-3.56e-05	-2.65e-05	-3.02e-05	-1.81e-05	-3.54e-05	-3.72e-05	-3.66e-05	-1.49e-05	7.2e-06	2.97e-05	5.26e-05	7.58e-05	9.95e-05	0.000124	0.000148	0.000173	0.000199	0.000224	0.000235	0.000247	0.000259	0.000272	0.000284	0.000297	0.00031	0.000323	0.000337	0.000293	0.000309	0.000299	0.000345	0.000392
	630	NaN	NaN	NaN	3.21e-05	3.66e-05	2.05e-06	-1.65e-05	1.36e-06	1.73e-05	-1.48e-05	-2.64e-05	-6.27e-05	-1.7e-05	-6.24e-06	-7.44e-06	-9.59e-06	4.7e-06	-7.11e-06	1.6e-05	-4.46e-05	-2.95e-05	-2.72e-05	-1.95e-05	-3.14e-07	1.92e-05	3.9e-05	5.92e-05	7.97e-05	0.000101	0.000122	0.000144	0.000166	0.000188	0.000208	0.00022	0.000231	0.000243	0.000255	0.000267	0.00028	0.000292	0.000305	0.000318	0.00032	0.000299	0.000329	0.00035	0.000392
	631	NaN	NaN	NaN	4.31e-05	1.89e-05	-1.53e-05	-6.54e-06	1.24e-05	-4.8e-06	7.73e-06	-3.87e-05	-1.94e-05	7.24e-06	-1.46e-05	-2.79e-05	3.09e-05	8.36e-06	-3.82e-05	6.02e-06	-1.58e-05	-1.03e-05	-9.46e-06	1.7e-06	2.06e-05	3.98e-05	5.94e-05	7.93e-05	9.96e-05	0.00012	0.000141	0.000163	0.000184	0.000206	0.000225	0.00024	0.000256	0.000271	0.000287	0.000303	0.000319	0.000336	0.000353	0.000362	0.000333	0.000385	0.000344	0.000385	0.00038
	632	NaN	NaN	NaN	3.33e-05	1.58e-05	-6.94e-06	-2.95e-05	-4.53e-06	6.36e-06	-1.04e-05	-1.48e-05	9.79e-07	-8.1e-06	3.69e-05	-2.2e-05	-5.03e-06	4.07e-05	-1.8e-05	-7.13e-06	-3.37e-05	1.23e-05	1.66e-05	2.99e-05	4.57e-05	6.18e-05	7.81e-05	9.48e-05	0.000112	0.000129	0.000147	0.000164	0.000183	0.000201	0.000218	0.000233	0.000249	0.000265	0.000281	0.000297	0.000314	0.000331	0.000349	0.000353	0.000359	0.000353	0.000379	0.00036	0.000398
	633	NaN	NaN	NaN	1.04e-05	7.88e-07	5.02e-06	-3.18e-06	1.88e-05	2.21e-05	-8.78e-06	-2.64e-05	-3.4e-05	5.23e-06	1.79e-05	-5.41e-05	-6.36e-06	-9.89e-06	-1.59e-05	-9.33e-06	3.83e-06	-8.49e-06	-8.51e-06	9.93e-06	2.88e-05	4.8e-05	6.75e-05	8.73e-05	0.000108	0.000128	0.000149	0.00017	0.000192	0.000214	0.00023	0.000245	0.000261	0.000276	0.000292	0.000308	0.000325	0.000342	0.000359	0.000357	0.000353	0.00034	0.000352	0.000373	0.000367
	634	NaN	NaN	NaN	2.01e-05	3.88e-05	-2.67e-05	-1.61e-05	-9.14e-06	2.7e-05	-1.49e-05	-1.74e-05	-1.33e-05	1.93e-06	7.54e-06	-3.84e-05	-2.96e-05	1.68e-05	-2.94e-05	-7.38e-06	-1.11e-05	-9.78e-07	4.21e-06	2.01e-05	3.63e-05	5.28e-05	6.95e-05	8.66e-05	0.000104	0.000122	0.00014	0.000158	0.000177	0.000195	0.000209	0.000223	0.000237	0.000251	0.000266	0.000281	0.000296	0.000312	0.000327	0.00037	0.000323	0.000365	0.000391	0.000388	0.000406
	636	NaN	NaN	NaN	1.56e-05	-5.4e-06	-2.96e-05	-1.97e-05	2.48e-05	-1.85e-05	2.01e-05	-9.73e-06	7.06e-07	-3.82e-06	2.41e-05	1.08e-06	5.36e-06	2.29e-05	-7.99e-07	6.87e-06	-5.22e-05	-3.71e-06	6.84e-06	2.4e-05	4.15e-05	5.93e-05	7.74e-05	9.58e-05	0.000115	0.000134	0.000153	0.000173	0.000193	0.000212	0.000227	0.000241	0.000256	0.000272	0.000287	0.000303	0.000319	0.000335	0.000352	0.000354	0.000366	0.000371	0.000377	0.000403	0.000419
	637	NaN	NaN	NaN	1.11e-05	-7.94e-06	1.44e-05	8.53e-06	1.14e-05	-1.13e-05	2.65e-05	-2.5e-05	-1.99e-05	4.28e-05	6.1e-06	6.8e-05	1.96e-05	8.81e-06	2.18e-05	-1.84e-05	4.52e-06	1.24e-05	2.37e-05	3.88e-05	5.42e-05	6.98e-05	8.58e-05	0.000102	0.000118	0.000135	0.000152	0.00017	0.000187	0.000205	0.000222	0.000239	0.000256	0.000274	0.000292	0.00031	0.000329	0.000347	0.000367	0.00037	0.000337	0.000366	0.000369	0.000403	0.000384
	638	NaN	NaN	NaN	1.28e-05	2.08e-05	-5.6e-07	-6.03e-06	-1.93e-05	-1.21e-05	7.78e-06	-4.12e-05	2.43e-05	-2.45e-05	6.44e-06	4.99e-07	5.9e-05	4.75e-06	3.34e-05	1.22e-05	-3.65e-05	-1.95e-05	-2.75e-06	1.49e-05	3.29e-05	5.12e-05	6.98e-05	8.88e-05	0.000108	0.000128	0.000148	0.000168	0.000189	0.000204	0.000216	0.000228	0.00024	0.000252	0.000265	0.000278	0.000291	0.000304	0.00032	0.000327	0.00037	0.000345	0.000362	0.000377	0.000399
	639	NaN	NaN	-4.46e-06	8.29e-06	4.48e-05	-9.28e-06	-3.03e-05	3.4e-05	-1.69e-06	-2.9e-05	-2.25e-05	9.92e-06	-1.42e-05	2.78e-05	4.91e-07	2.03e-05	8.08e-06	4.26e-05	1.89e-05	-3.85e-05	1.08e-05	2.42e-05	3.78e-05	5.17e-05	6.58e-05	8.01e-05	9.48e-05	0.00011	0.000125	0.00014	0.000156	0.000172	0.000188	0.000205	0.000221	0.000239	0.000256	0.000274	0.000292	0.00031	0.000329	0.000335	0.000333	0.000362	0.000378	0.000376	0.000398	0.00038
	640	NaN	NaN	7.31e-06	1.25e-05	-1.43e-05	5.78e-06	-1.84e-05	1.97e-05	3.08e-05	-6.22e-06	-2.11e-05	-1.61e-05	7.56e-06	3.15e-05	3.53e-05	-1.71e-06	2.58e-05	4.06e-05	7.37e-05	1.37e-05	4.67e-05	5.6e-05	6.55e-05	7.51e-05	8.49e-05	9.49e-05	0.000105	0.000115	0.000126	0.000137	0.000147	0.000158	0.000172	0.000185	0.000199	0.000213	0.000228	0.000242	0.000257	0.000273	0.000288	0.000323	0.000356	0.000365	0.000383	0.000379	0.000395	0.000381
	642	NaN	NaN	6.35e-06	2.05e-05	-1.02e-05	-2.12e-05	4.14e-06	3.47e-06	2.29e-05	-2.09e-05	-7.65e-06	1.08e-06	-2.42e-05	-1.78e-05	-3.5e-05	-2.24e-05	-2.58e-05	8.6e-06	3.49e-05	2.15e-05	2.84e-05	4.28e-05	5.75e-05	7.24e-05	8.76e-05	0.000103	0.000119	0.000135	0.000151	0.000168	0.000184	0.0002	0.000209	0.000217	0.000226	0.000235	0.000244	0.000253	0.000263	0.000272	0.000282	0.000304	0.000338	0.000339	0.000344	0.000382	0.000403	0.000364
	643	NaN	NaN	2.19e-06	2.58e-05	2.73e-05	3.11e-06	-1.84e-05	1.08e-05	-1.17e-05	-4.93e-05	-7.13e-06	1.78e-05	6.18e-06	-5.69e-06	-2.17e-05	2.92e-05	1.32e-05	-9.98e-07	1.64e-05	1.1e-05	3.44e-05	4.28e-05	5.13e-05	6e-05	6.88e-05	7.78e-05	8.7e-05	9.63e-05	0.000106	0.000115	0.000125	0.000138	0.000156	0.000175	0.000194	0.000213	0.000232	0.000252	0.000272	0.000293	0.000314	0.000309	0.000324	0.000319	0.000337	0.00037	0.000385	0.000333
	644	NaN	NaN	1.36e-05	-2.25e-05	5.37e-05	1.29e-05	2.54e-06	-1.05e-05	-1.17e-05	-4.18e-06	-3.5e-05	3.3e-06	4.17e-05	3.04e-05	2.81e-05	5.86e-05	3.13e-05	3.39e-05	2.91e-05	1.4e-05	6.01e-05	6.86e-05	7.73e-05	8.62e-05	9.52e-05	0.000104	0.000114	0.000123	0.000133	0.000143	0.000153	0.000167	0.000186	0.000205	0.000224	0.000243	0.000263	0.000284	0.000304	0.000325	0.000347	0.000318	0.000329	0.000353	0.000335	0.000349	0.000359	0.000355
	645	NaN	NaN	1.18e-05	-6.79e-06	-3.3e-06	2.62e-05	1.14e-06	-1.59e-05	2.97e-05	5.66e-06	-3.72e-05	-9.37e-06	2.89e-05	5.49e-08	1.65e-06	3.09e-05	7.5e-05	4.88e-05	2.39e-05	6.12e-06	5.72e-05	7.06e-05	8.42e-05	9.8e-05	0.000112	0.000126	0.000141	0.000156	0.000171	0.000186	0.000202	0.000213	0.000222	0.000232	0.000242	0.000252	0.000262	0.000273	0.000283	0.000294	0.000305	0.000301	0.000309	0.000395	0.000371	0.00038	0.000374	0.000345
	646	NaN	NaN	-3.2e-06	1.85e-05	-5.21e-06	3.03e-05	-3.51e-05	4.57e-06	3.35e-05	-2.15e-05	-1.49e-05	-3.64e-06	1.91e-05	2.39e-05	5.51e-05	3.25e-05	3.47e-05	5.09e-05	4.51e-05	1.09e-05	3.77e-05	4.89e-05	6.03e-05	7.19e-05	8.37e-05	9.58e-05	0.000108	0.00012	0.000133	0.000146	0.000159	0.000172	0.000184	0.000197	0.00021	0.000224	0.000237	0.000251	0.000265	0.000279	0.000283	0.000298	0.000313	0.000324	0.000332	0.000324	0.000338	0.000346
	648	NaN	NaN	-2.33e-05	-3.13e-05	2.47e-05	2.86e-05	1.91e-05	-2.1e-05	-3.46e-06	5.22e-06	-1.87e-05	2.52e-05	9.86e-06	-2.1e-05	1.46e-05	-1.08e-06	2.23e-05	8.88e-06	2.18e-05	1.64e-05	5.28e-05	6e-05	6.73e-05	7.48e-05	8.24e-05	9.01e-05	9.79e-05	0.000106	0.000114	0.000122	0.000131	0.000149	0.000166	0.000184	0.000202	0.000221	0.000239	0.000258	0.000278	0.000298	0.000294	0.000266	0.000299	0.0003	0.000324	0.000332	0.00032	0.000321
	649	NaN	NaN	6.48e-07	1.42e-05	-5.14e-06	8.9e-06	-1.83e-05	-8.94e-06	-1.17e-06	-4.36e-06	-1.52e-05	3.39e-05	2.91e-05	3.65e-05	2.3e-05	2.56e-05	1.69e-05	2.79e-05	2.19e-05	4.71e-06	3.87e-05	4.69e-05	5.52e-05	6.37e-05	7.23e-05	8.11e-05	9e-05	9.91e-05	0.000108	0.000118	0.000129	0.000146	0.000163	0.000181	0.000199	0.000217	0.000236	0.000255	0.000274	0.000294	0.00031	0.000313	0.000307	0.000329	0.000339	0.000315	0.000322	0.000338
	650	NaN	NaN	-5.55e-06	-5.25e-06	-2.71e-05	3.96e-05	-2.85e-05	-4.73e-06	2.88e-05	1.57e-05	-1.02e-05	3.09e-06	2.19e-05	3.9e-06	2.95e-05	2.75e-05	1.66e-06	1.72e-05	-9.46e-06	1.28e-05	-4.16e-06	6.01e-06	1.64e-05	2.69e-05	3.76e-05	4.85e-05	5.96e-05	7.09e-05	8.24e-05	9.41e-05	0.000107	0.000121	0.000136	0.00015	0.000166	0.000181	0.000197	0.000213	0.000229	0.000245	0.000276	0.000273	0.0003	0.000273	0.0003	0.000309	0.000282	0.000289
	651	NaN	NaN	1.22e-06	-5.59e-06	-6.85e-06	-1.55e-05	-5.75e-06	-4.54e-06	2.85e-05	-1.3e-05	1.29e-05	1.17e-05	1.04e-05	-1.82e-05	1.46e-05	9.26e-06	1.85e-05	3.1e-05	-2.71e-05	-7.01e-06	5.03e-05	6.18e-05	7.35e-05	8.54e-05	9.75e-05	0.00011	0.000122	0.000135	0.000148	0.000161	0.000172	0.000181	0.00019	0.000199	0.000208	0.000218	0.000227	0.000237	0.000247	0.000257	0.000261	0.000279	0.000311	0.000303	0.000297	0.000299	0.000293	0.0003
	652	NaN	NaN	-2.9e-06	-3.86e-06	2.29e-05	7.82e-06	7.31e-06	7.43e-06	5.98e-06	-1.6e-05	-3.44e-05	4.12e-06	-1.08e-05	-1.93e-05	-6.63e-06	1.05e-05	1.15e-05	2.37e-05	1.55e-05	-1.51e-05	4.74e-05	5.58e-05	6.43e-05	7.3e-05	8.18e-05	9.08e-05	0.0001	0.000109	0.000119	0.000128	0.000139	0.000149	0.000159	0.00017	0.000181	0.000192	0.000203	0.000214	0.000226	0.000238	0.00029	0.000266	0.000321	0.000286	0.000299	0.000306	0.000241	0.000269
	653	NaN	NaN	-1.64e-05	-1.79e-05	1.22e-05	-1.6e-05	1.12e-05	4.64e-06	5.13e-06	5.08e-06	2.76e-06	5.04e-06	-2e-05	1.86e-05	4.28e-06	-9.35e-06	-3e-05	1.98e-05	5.76e-07	-5.68e-06	3.31e-05	3.97e-05	4.65e-05	5.35e-05	6.05e-05	6.77e-05	7.5e-05	8.24e-05	9e-05	9.77e-05	0.000112	0.000127	0.000141	0.000157	0.000172	0.000188	0.000204	0.00022	0.000237	0.000253	0.000232	0.000249	0.000292	0.000287	0.00028	0.000259	0.000236	0.000241
	655	NaN	NaN	-2.6e-06	-8.32e-06	-9.11e-06	2.17e-05	9.06e-06	-3.72e-06	1.97e-07	-1.09e-05	4.9e-06	-1.64e-06	-5.16e-06	-2.14e-06	2.21e-05	2.33e-05	1.25e-05	1.76e-05	7.41e-06	8.61e-06	3.19e-05	3.9e-05	4.62e-05	5.35e-05	6.1e-05	6.86e-05	7.63e-05	8.42e-05	9.22e-05	0.000101	0.000115	0.000129	0.000143	0.000158	0.000172	0.000187	0.000203	0.000218	0.000234	0.000256	0.00025	0.000272	0.000295	0.000303	0.000291	0.000271	0.000262	0.000249
	656	NaN	NaN	-1.58e-05	9.75e-07	1.27e-05	1.17e-05	-1.31e-05	1.68e-06	1e-05	-8.8e-06	-1.35e-05	2.21e-05	8.95e-06	6.31e-06	1.62e-05	2.14e-05	1.14e-05	1.36e-05	4.26e-06	-8.65e-06	3.47e-05	4.42e-05	5.39e-05	6.38e-05	7.38e-05	8.41e-05	9.45e-05	0.000105	0.000116	0.000126	0.000135	0.000144	0.000153	0.000163	0.000172	0.000182	0.000192	0.000202	0.000212	0.000242	0.000212	0.000248	0.000275	0.000269	0.000248	0.000225	0.000253	0.000271
	657	NaN	NaN	-1.49e-05	6.24e-06	-6.7e-06	2.16e-05	-5.64e-06	-4.23e-06	-7.05e-06	1.58e-06	5.94e-06	1.63e-05	2.22e-05	2.3e-05	3.1e-05	3.82e-05	1.48e-05	2.63e-05	-7.56e-06	-3.64e-05	1.38e-05	2.05e-05	2.72e-05	3.41e-05	4.1e-05	4.82e-05	5.54e-05	6.28e-05	7.02e-05	7.97e-05	9.13e-05	0.000103	0.000115	0.000127	0.00014	0.000152	0.000165	0.000179	0.000192	0.000231	0.000218	0.000226	0.000215	0.000254	0.000242	0.000204	0.000236	0.00022
	658	NaN	NaN	-9.88e-06	1.34e-06	1.16e-05	7.99e-06	-1.32e-05	-4.88e-06	9.28e-06	9.69e-06	-1.74e-05	1.67e-05	2.39e-05	1.86e-05	2.41e-05	2.79e-05	4.63e-05	5.92e-05	3.44e-05	1.82e-05	4.38e-05	5.09e-05	5.81e-05	6.55e-05	7.3e-05	8.06e-05	8.83e-05	9.62e-05	0.000104	0.000115	0.000128	0.000142	0.000155	0.000169	0.000183	0.000197	0.000211	0.000226	0.000241	0.000248	0.000246	0.000242	0.00022	0.000255	0.000241	0.000205	0.000233	0.000215
	659	NaN	NaN	-2.02e-06	-6.7e-06	5.35e-06	-1.61e-06	-5.77e-06	-1.14e-05	-8.69e-07	1.29e-05	-6.67e-06	1.63e-05	-2.04e-07	2.93e-06	2.05e-05	1.9e-05	1.26e-05	3.48e-05	2.58e-05	-1.06e-05	1.49e-05	2e-05	2.53e-05	3.06e-05	3.6e-05	4.16e-05	4.72e-05	5.29e-05	5.87e-05	7.34e-05	9.04e-05	0.000108	0.000125	0.000143	0.000161	0.00018	0.000199	0.000218	0.000237	0.000184	0.000224	0.000263	0.000223	0.000238	0.000258	0.00018	0.000236	0.000209
	661	NaN	NaN	-1.21e-05	1.19e-05	7.74e-06	-1.66e-05	3.91e-06	7.91e-06	-6.06e-06	-2.13e-05	1.21e-05	1.55e-05	-2.79e-06	2.14e-05	1.5e-05	-7.42e-06	3.06e-05	3.9e-05	1.12e-05	2.47e-06	8.75e-06	1.56e-05	2.25e-05	2.95e-05	3.67e-05	4.4e-05	5.14e-05	5.9e-05	6.68e-05	8.19e-05	9.76e-05	0.000114	0.00013	0.000146	0.000163	0.00018	0.000198	0.000216	0.000234	0.00021	0.000208	0.000253	0.000221	0.000222	0.000213	0.00019	0.00021	0.0002
	662	NaN	NaN	1.06e-05	-1.91e-06	-3.1e-06	2.42e-06	1.2e-05	2.09e-05	2.06e-06	-1.75e-05	-1.61e-05	-9.43e-06	2.35e-05	2.37e-05	-1.39e-06	6.69e-06	1.05e-05	1.7e-05	-1.08e-06	-1.72e-05	9.27e-06	1.37e-05	1.81e-05	2.27e-05	2.73e-05	3.2e-05	3.68e-05	4.16e-05	4.85e-05	6.63e-05	8.44e-05	0.000103	0.000122	0.000141	0.00016	0.00018	0.0002	0.00022	0.000234	0.00022	0.00022	0.000219	0.000219	0.000205	0.000221	0.000209	0.000205	0.000183
	663	NaN	NaN	-1.2e-06	-7.33e-07	9.7e-06	7.61e-06	-1.59e-05	1.19e-05	8.37e-06	-2.26e-05	-2.52e-06	-1.48e-06	-3.72e-06	1.86e-05	1.49e-05	3.21e-05	2.59e-05	2.25e-05	-3.14e-06	-6.37e-06	4.51e-05	4.91e-05	5.31e-05	5.72e-05	6.13e-05	6.55e-05	6.98e-05	7.42e-05	8.2e-05	9.76e-05	0.000113	0.00013	0.000146	0.000163	0.00018	0.000197	0.000215	0.000233	0.000229	0.000211	0.000208	0.000229	0.000208	0.00021	0.000233	0.000191	0.000172	0.000173
	664	NaN	NaN	-4.4e-06	-1.64e-06	-6.63e-06	-5.58e-06	1.33e-05	2.5e-05	2.99e-06	-8.06e-06	-9.04e-06	-9.22e-07	9.41e-06	5.52e-06	-1.09e-05	-1.22e-05	-1.53e-06	1.91e-05	1.21e-05	-6.53e-06	1.32e-05	2.06e-05	2.82e-05	3.59e-05	4.38e-05	5.18e-05	5.99e-05	6.82e-05	7.99e-05	9.56e-05	0.000112	0.000128	0.000144	0.000161	0.000178	0.000196	0.000213	0.000231	0.000223	0.00019	0.000183	0.000192	0.000226	0.000175	0.000179	0.000181	0.000164	0.00014
	665	NaN	NaN	-5.21e-06	-7.24e-06	-1.82e-06	3.51e-06	2.25e-05	6.2e-06	7.73e-06	-5.75e-06	-1.48e-05	1.26e-05	3.53e-05	1.07e-05	2.76e-06	-5.81e-06	-9.63e-08	2.7e-05	1.73e-05	-3.81e-06	2.02e-05	2.3e-05	2.58e-05	2.87e-05	3.16e-05	3.45e-05	3.76e-05	4.06e-05	5.21e-05	6.82e-05	8.45e-05	0.000101	0.000118	0.000135	0.000153	0.000171	0.000189	0.000207	0.000209	0.000195	0.000196	0.000226	0.000179	0.000202	0.000181	0.000182	0.000172	0.000146
	666	NaN	NaN	-1.05e-05	-8.88e-06	1.31e-05	1.84e-05	3.84e-06	1.57e-06	-1.01e-06	-7.79e-06	-8.73e-06	1.48e-05	2.88e-05	1.32e-05	9.42e-06	1.83e-05	2.06e-05	3.21e-05	1.89e-05	2.82e-05	1.95e-05	2.32e-05	2.7e-05	3.09e-05	3.48e-05	3.88e-05	4.29e-05	4.7e-05	6.12e-05	7.79e-05	9.49e-05	0.000112	0.00013	0.000148	0.000166	0.000185	0.000204	0.000223	0.000185	0.000212	0.000192	0.000243	0.000214	0.000205	0.000184	0.000193	0.00018	0.000166
	668	NaN	NaN	1.13e-05	1.21e-05	2.56e-05	1.11e-05	-3.03e-05	-1.44e-05	-4.29e-06	2.07e-06	-7.64e-06	-5.59e-06	1.42e-06	3.72e-06	3.67e-05	3.12e-05	1.42e-05	1.2e-05	-1.32e-05	-1.11e-05	-1.27e-05	-9.19e-06	-5.6e-06	-1.94e-06	1.78e-06	5.57e-06	9.43e-06	1.35e-05	3.03e-05	4.79e-05	6.59e-05	8.41e-05	0.000103	0.000122	0.000141	0.00016	0.00018	0.0002	0.000191	0.00018	0.000212	0.000175	0.000197	0.000219	0.00013	0.000177	0.00017	0.000157
	669	NaN	NaN	2.33e-06	6.15e-06	-1.57e-05	-1.41e-05	-1.29e-05	-3e-06	8.8e-06	1.61e-05	9.33e-06	-7.47e-06	-2.88e-05	-2.48e-06	2.96e-08	-2.27e-05	-9.72e-06	1.26e-05	-1.1e-05	-2.66e-05	1.45e-06	2.61e-06	3.78e-06	4.98e-06	6.2e-06	7.44e-06	8.7e-06	1.21e-05	2.75e-05	4.32e-05	5.92e-05	7.55e-05	9.21e-05	0.000109	0.000126	0.000144	0.000161	0.000179	0.000166	0.000142	0.000191	0.000199	0.000177	0.000199	0.000116	0.000128	0.000131	0.000125
	670	NaN	NaN	1.06e-05	1.9e-05	1.38e-05	-1.04e-05	-1.24e-05	-2.66e-06	2.06e-06	-2.3e-06	-8.99e-06	-1.3e-05	8.24e-06	2.74e-05	3.98e-05	3.8e-05	3.5e-05	2.08e-05	1.22e-05	1.09e-05	7.27e-06	8.69e-06	1.01e-05	1.16e-05	1.31e-05	1.46e-05	1.62e-05	2.13e-05	3.54e-05	4.96e-05	6.42e-05	7.89e-05	9.4e-05	0.000109	0.000125	0.000141	0.000157	0.000173	0.000172	0.000138	0.000166	0.000185	0.000171	0.000181	0.000147	0.000156	0.000126	0.000137
	671	NaN	NaN	-5.05e-06	-1.82e-05	-5.15e-07	-5.67e-06	8.6e-06	3.64e-05	1.09e-05	-8.64e-06	-1.62e-05	4.15e-06	7.09e-06	-1.55e-05	1.28e-05	2.52e-05	5.36e-06	2.36e-06	6.65e-06	2.69e-05	2.5e-05	2.6e-05	2.7e-05	2.81e-05	2.91e-05	3.02e-05	3.13e-05	3.75e-05	4.98e-05	6.23e-05	7.5e-05	8.79e-05	0.000101	0.000114	0.000128	0.000142	0.000156	0.000176	0.000183	0.0002	0.000215	0.00017	0.000171	0.000154	0.000134	0.000119	0.000126	0.000155
	672	NaN	NaN	2.66e-06	5.68e-06	3.13e-06	-6.18e-06	-1.91e-05	-2.27e-05	4.21e-06	2.4e-06	8.39e-06	3.83e-05	5e-06	-5.55e-06	2.69e-05	-4.65e-06	-2.25e-05	3.85e-06	2.95e-05	3e-05	1.55e-05	1.57e-05	1.59e-05	1.61e-05	1.63e-05	1.65e-05	1.67e-05	2.42e-05	3.65e-05	4.89e-05	6.16e-05	7.45e-05	8.76e-05	0.000101	0.000115	0.000128	0.000142	0.000164	0.000184	0.000168	0.000192	0.000179	0.00014	0.000167	0.000127	0.000144	9.98e-05	0.000141
	674	NaN	NaN	-6.77e-06	2.53e-05	1.59e-05	-8.71e-06	-9.49e-06	7.24e-06	5.14e-06	-1.64e-05	-1.65e-06	-3.49e-07	7.32e-07	2.4e-05	2.4e-05	-1.98e-05	-1e-05	-1.03e-05	-1.41e-05	1.71e-05	1.59e-05	1.45e-05	1.31e-05	1.17e-05	1.03e-05	8.78e-06	7.28e-06	1.64e-05	2.84e-05	4.07e-05	5.31e-05	6.58e-05	7.87e-05	9.18e-05	0.000105	0.000119	0.000133	0.000158	0.00016	0.00018	0.000153	0.00014	0.000167	0.000152	9.94e-05	0.000139	0.000115	0.000112
	675	NaN	NaN	-1.53e-05	1.88e-06	1.36e-05	1.79e-06	-5.7e-06	9.08e-06	1.09e-05	3.78e-06	-3.03e-06	-2.57e-05	-1.41e-05	5.23e-06	-1.29e-05	-2.43e-05	1.03e-05	1.86e-05	-6.31e-06	1.27e-05	1.02e-05	6.98e-06	3.7e-06	3.61e-07	-3.04e-06	-6.49e-06	-1e-05	6.23e-06	2.41e-05	4.22e-05	6.07e-05	7.95e-05	9.87e-05	0.000118	0.000138	0.000158	0.000179	0.000144	0.000142	0.000153	0.000158	0.00017	0.000142	9.91e-05	9.73e-05	9.59e-05	9.81e-05	9.51e-05
	676	NaN	NaN	-1.37e-05	-2.04e-06	1.03e-05	2.03e-05	8.28e-06	-1.69e-05	-1.32e-05	-7.53e-06	9.07e-06	2.93e-06	-7.61e-06	-3.13e-06	-8.81e-06	7.07e-06	1.46e-05	4.28e-06	-4.31e-06	1.51e-05	1.71e-05	1.48e-05	1.25e-05	1.01e-05	7.69e-06	5.23e-06	4.23e-06	1.8e-05	3.2e-05	4.63e-05	6.08e-05	7.55e-05	9.05e-05	0.000106	0.000121	0.000137	0.000153	0.00016	0.000145	0.000151	0.000181	0.00015	0.00013	7.93e-05	9.58e-05	9e-05	9.31e-05	0.000114
	677	NaN	NaN	-1.21e-08	1.83e-05	9.63e-06	2.18e-06	5.56e-06	1.62e-05	6.66e-06	-1.3e-05	-2.17e-05	2.01e-05	1.39e-05	-8.18e-06	1.12e-05	1.58e-05	1.6e-05	9.6e-06	3.37e-07	-8.43e-06	-2.24e-06	-9.91e-07	2.75e-07	1.56e-06	2.87e-06	4.21e-06	8.7e-06	2.24e-05	3.63e-05	5.05e-05	6.49e-05	7.95e-05	9.45e-05	0.00011	0.000125	0.000141	0.000157	9.87e-05	0.000128	0.000165	0.00015	0.000131	0.000143	7.64e-05	0.000125	6.15e-05	0.000117	0.000106
	678	NaN	NaN	-2.58e-05	-2.24e-06	1.24e-05	-4.27e-06	-1.51e-05	9.6e-06	1.75e-05	1.55e-05	7.07e-06	-8.75e-06	-1.84e-05	-2.23e-05	-2.23e-05	-1.93e-05	-5.48e-06	-1.36e-05	-1.31e-05	-1.58e-05	-2.49e-05	-2.44e-05	-2.39e-05	-2.35e-05	-2.3e-05	-2.25e-05	-1.56e-05	2.93e-07	1.64e-05	3.29e-05	4.96e-05	6.66e-05	8.39e-05	0.000101	0.000119	0.000138	0.000156	0.000136	0.000134	0.000131	0.000164	0.000127	0.000138	7.41e-05	7.61e-05	4.85e-05	0.000115	8.75e-05
	680	NaN	NaN	1.87e-06	1.88e-06	1.16e-05	2.77e-06	-9.59e-06	-2.26e-06	-1.33e-05	-5.01e-06	1.01e-05	1.5e-05	1.75e-05	7.28e-06	2.2e-06	5.42e-06	3.26e-05	3.06e-05	1.31e-05	2.82e-05	1.11e-05	7.01e-06	2.84e-06	-1.4e-06	-5.72e-06	-1.01e-05	-2.12e-06	1.53e-05	3.3e-05	5.1e-05	6.93e-05	8.8e-05	0.000107	0.000126	0.000146	0.000166	0.000185	0.000172	0.000161	0.000156	0.000167	0.000137	0.00015	0.000111	9.48e-05	8.26e-05	9.46e-05	0.000105
	681	NaN	NaN	1.42e-05	3.76e-06	-1.8e-05	-1.42e-05	1.83e-05	8.43e-06	-4.85e-06	9.83e-06	-1.35e-05	-2.03e-05	7e-06	-9.28e-06	-3.93e-05	-2.19e-05	3.74e-06	-2.18e-05	-2.88e-05	1.29e-05	4.28e-06	-6.12e-08	-4.48e-06	-8.98e-06	-1.36e-05	-1.82e-05	-5.42e-06	1.42e-05	3.41e-05	5.44e-05	7.51e-05	9.61e-05	0.000117	0.000139	0.000161	0.000184	0.00018	0.000101	0.000124	0.000118	0.000107	0.000114	0.000101	7.52e-05	7.36e-05	4.7e-05	6.28e-05	8.33e-05
	682	NaN	NaN	-1.24e-05	1.21e-05	1.26e-06	-4.12e-06	5.65e-06	2.13e-05	1.96e-06	-9.74e-06	-2.48e-06	-1.06e-05	5.86e-06	2.01e-05	1.81e-05	2.33e-05	-1.81e-07	-2.93e-05	-2.08e-05	1.83e-05	1.64e-05	1.32e-05	9.91e-06	6.61e-06	3.24e-06	-1.84e-07	1.24e-05	2.75e-05	4.29e-05	5.85e-05	7.44e-05	9.06e-05	0.000107	0.000124	0.000141	0.000158	0.000146	0.000163	0.000114	0.000141	0.000131	0.000135	0.000107	8.21e-05	6.57e-05	7.31e-05	8.95e-05	3.41e-05
	683	NaN	NaN	-5.49e-06	6.43e-06	-1.14e-06	2.59e-07	2.11e-05	2.85e-05	9.41e-07	-2.52e-05	-3.05e-05	-1.51e-05	1.87e-05	-1.81e-06	-2.66e-06	-6.8e-07	-3.23e-06	-1.53e-05	3.42e-06	1.48e-05	-5.5e-06	-7.3e-06	-9.13e-06	-1.1e-05	-1.29e-05	-1.43e-05	2.17e-06	1.9e-05	3.61e-05	5.35e-05	7.12e-05	8.92e-05	0.000108	0.000126	0.000145	0.000164	0.000166	0.000125	0.000123	0.000112	0.000111	0.000105	7.88e-05	5.55e-05	8.74e-05	6.83e-05	0.000113	4.88e-05
	684	NaN	NaN	1.15e-05	-7.78e-06	-1.91e-05	-8.97e-06	6.48e-07	1.15e-05	1.2e-05	4.82e-06	-9.01e-06	-3.6e-05	-3.32e-05	-3.31e-05	-2.97e-05	-2.08e-05	-3.53e-05	-3.03e-05	-3.44e-05	-5.01e-05	-3.55e-05	-3.3e-05	-3.05e-05	-2.79e-05	-2.53e-05	-2.01e-05	-3.8e-06	1.28e-05	2.98e-05	4.7e-05	6.45e-05	8.23e-05	0.0001	0.000119	0.000138	0.000157	0.000175	0.000128	9.35e-05	0.000122	8.02e-05	6.67e-05	8.87e-05	5.95e-05	6.74e-05	3.13e-05	7.07e-05	3.92e-05
	686	NaN	NaN	1.78e-05	9.54e-06	-3.39e-05	-3.14e-05	-2.09e-06	2.01e-05	9.99e-07	-5.72e-06	8.18e-06	-1.42e-05	1.18e-05	-2e-06	-2.67e-05	-2.55e-05	-3.26e-06	-1.51e-05	-3.24e-05	-1.29e-06	1.03e-05	9.2e-06	8.1e-06	6.98e-06	5.83e-06	9.62e-06	2.34e-05	3.73e-05	5.16e-05	6.6e-05	8.08e-05	9.57e-05	0.000111	0.000127	0.000142	0.000158	0.000152	0.00013	0.000109	0.000109	0.000131	0.000117	9.7e-05	0.000102	6.29e-05	7.88e-05	9.61e-05	4.83e-05
	687	NaN	NaN	8.06e-06	6.1e-06	-1.37e-05	-1.39e-05	-1.28e-05	1.18e-07	-4.29e-06	7.69e-06	1.31e-05	7.3e-06	3.92e-06	-1.49e-05	2.07e-06	2.51e-05	4.44e-05	6.92e-06	-1.52e-05	5.51e-06	1.88e-05	1.91e-05	1.94e-05	1.98e-05	2.01e-05	2.78e-05	4.38e-05	6e-05	7.66e-05	9.34e-05	0.000111	0.000128	0.000146	0.000164	0.000182	0.000201	0.000182	0.000131	0.000156	0.000112	0.000133	0.000141	8.33e-05	0.000128	9.04e-05	9.34e-05	0.000113	4.51e-05
	688	NaN	NaN	1.81e-05	1.18e-05	-3.04e-06	-1.91e-06	-2.24e-06	-7.58e-06	-1.7e-05	-2.2e-06	-1.53e-05	-1.45e-06	1.85e-05	-1.66e-05	-1.07e-06	-1.35e-05	5.3e-06	-1.38e-05	-3.04e-05	-4.76e-07	1.12e-05	1.08e-05	1.04e-05	9.96e-06	9.53e-06	1.95e-05	3.55e-05	5.19e-05	6.85e-05	8.54e-05	0.000103	0.00012	0.000138	0.000156	0.000174	0.000193	0.000176	0.000156	0.000174	0.000113	0.000126	0.000104	7.49e-05	0.000122	8.21e-05	4.7e-05	0.000105	3.69e-05
	689	NaN	NaN	1.31e-05	2.71e-05	-2.27e-05	-2.43e-05	-3e-06	-6.21e-06	5.9e-06	8.06e-06	9.56e-07	8.5e-06	6.72e-06	1.05e-05	7.02e-06	-3.63e-05	-2.18e-05	-3.54e-05	-9.77e-06	7.58e-06	7.45e-06	7.77e-06	8.09e-06	8.42e-06	8.75e-06	1.97e-05	3.38e-05	4.83e-05	6.29e-05	7.79e-05	9.31e-05	0.000109	0.000124	0.00014	0.000157	0.000166	0.000148	0.000116	0.00014	0.000111	0.000123	0.000153	8.11e-05	8.85e-05	5.4e-05	6.69e-05	5.98e-05	4.56e-05
	690	NaN	NaN	1.43e-05	1.33e-05	-2.27e-05	-2.93e-05	6.4e-06	1.21e-05	-2.24e-05	7.08e-06	8.74e-06	5.81e-06	1.78e-05	-2.6e-05	2.76e-05	4.59e-06	-2.16e-05	-1.86e-05	-1.09e-05	-1.74e-05	-3.21e-06	-8.96e-07	1.46e-06	3.85e-06	6.29e-06	2.32e-05	4.13e-05	5.97e-05	7.85e-05	9.76e-05	0.000117	0.000137	0.000157	0.000177	0.000198	0.000183	0.000116	0.000117	0.000125	0.000116	0.000112	0.000112	8.04e-05	7.39e-05	6.46e-05	7.87e-05	7.7e-05	5.32e-05
	691	NaN	NaN	7.67e-06	1.92e-05	-1.51e-06	-2.86e-05	-5.75e-06	-3.55e-06	-1.36e-05	1.16e-07	-1.49e-05	-2.68e-05	-8.06e-06	-2.59e-05	3.11e-06	1.32e-06	-1.12e-05	-2.96e-05	-4.68e-05	-3.25e-05	-2.02e-05	-1.98e-05	-1.94e-05	-1.89e-05	-1.72e-05	-3.13e-07	1.69e-05	3.44e-05	5.22e-05	7.03e-05	8.87e-05	0.000107	0.000127	0.000146	0.000166	0.000154	0.000128	0.00017	0.00015	0.00011	0.000161	0.000103	0.000107	8.74e-05	5.97e-05	0.000104	5.15e-05	3.72e-05
	693	NaN	NaN	4.31e-05	2.74e-05	-1.21e-05	-3.27e-05	-1.04e-05	-8.13e-06	-1.16e-05	1.17e-05	-7.28e-06	-2.77e-05	4.31e-06	-1.15e-05	1.88e-05	-1.3e-05	5.24e-06	-4.75e-05	-6.17e-05	-3.33e-05	-3.25e-05	-3.35e-05	-3.45e-05	-3.55e-05	-3.27e-05	-1.68e-05	-6.59e-07	1.58e-05	3.25e-05	4.96e-05	6.69e-05	8.46e-05	0.000103	0.000121	0.000139	0.000152	0.000126	0.000161	0.000134	0.000118	0.000154	0.000142	9.73e-05	7.8e-05	7.59e-05	0.000125	7.31e-05	4.82e-05
	694	NaN	NaN	2.26e-05	1.12e-05	-2.61e-05	-2.64e-05	-2.28e-06	3.7e-06	-2.49e-06	1.22e-05	-1.54e-06	-2.51e-05	-1.83e-06	-2.02e-05	-1.83e-05	-1.02e-05	-2.75e-05	-4.92e-05	-3.25e-05	-1.41e-05	-1.88e-06	-9.06e-07	8.23e-08	1.09e-06	7.52e-06	2.32e-05	3.91e-05	5.53e-05	7.18e-05	8.86e-05	0.000106	0.000123	0.000141	0.000159	0.000177	0.000195	0.000173	0.000114	0.000133	0.000102	0.000127	0.000132	9.23e-05	0.000101	7.93e-05	0.000106	3.63e-05	1.37e-05
	695	NaN	NaN	3.16e-05	4.66e-05	-6.63e-05	-3.25e-05	2.35e-05	-3.41e-06	-2.34e-05	2.2e-05	-2.06e-05	-5.28e-05	-5.68e-05	-4.67e-05	-4.86e-06	-1.16e-05	-1.96e-05	-3.94e-05	-5.28e-05	-6.32e-05	-4.04e-05	-3.75e-05	-3.45e-05	-3.15e-05	-2.07e-05	-3.04e-06	1.5e-05	3.33e-05	5.2e-05	7.09e-05	9.03e-05	0.00011	0.00013	0.00015	0.000171	0.000139	0.000145	0.000136	0.000137	0.000146	0.000137	0.000125	8.32e-05	4e-05	8.51e-05	0.000101	3.84e-05	1.86e-05
	696	NaN	NaN	2.82e-05	1.31e-05	-4.17e-05	-5.32e-05	2.34e-05	1.14e-05	-2.23e-05	1.6e-05	-1.87e-05	-3.44e-07	-3.57e-05	-4.41e-05	-2.08e-05	2.65e-06	-1.94e-05	-4.93e-05	-4.39e-05	-3.04e-05	-2.53e-06	1.82e-07	2.94e-06	5.74e-06	1.94e-05	3.9e-05	5.89e-05	7.92e-05	9.98e-05	0.000121	0.000142	0.000164	0.000186	0.000208	0.000231	0.000186	0.000178	0.000189	0.00012	0.000159	0.000143	0.000127	0.000132	9.63e-05	9.74e-05	0.000121	3.6e-05	6.62e-05
	697	NaN	NaN	-3.95e-06	-6.17e-06	-4.14e-05	-9.6e-06	2.77e-05	1.71e-05	1.63e-05	2.18e-05	-2.88e-05	-7.11e-05	-3.44e-05	-2.84e-05	-2.61e-05	-3.88e-05	-9.03e-05	-7.78e-05	-8.99e-05	-4.84e-05	-4.48e-05	-4.63e-05	-4.78e-05	-4.93e-05	-3.08e-05	-7.18e-06	1.69e-05	4.13e-05	6.62e-05	9.16e-05	0.000117	0.000144	0.00017	0.000197	0.000225	0.000151	0.000173	0.000126	8.66e-05	0.000143	0.000113	0.000148	6.64e-05	9.68e-05	0.000108	0.000109	2.04e-05	3.23e-05
	699	NaN	NaN	4.18e-05	2.18e-05	-3.57e-05	-1.08e-05	2.26e-05	-2.3e-06	-1.95e-05	3.19e-08	-3.4e-05	-3.9e-05	3.66e-06	-1.49e-05	-5.41e-06	-3.57e-05	-6.37e-05	-8.25e-05	-7.86e-05	-2.58e-05	9.64e-06	1.16e-05	1.37e-05	1.57e-05	3.17e-05	4.88e-05	6.62e-05	8.39e-05	0.000102	0.00012	0.000139	0.000158	0.000177	0.000197	0.000212	0.000184	0.000213	0.000164	0.00016	0.000191	0.000154	0.000126	0.000126	0.000115	0.000138	0.000137	3.64e-05	4.93e-05
	700	NaN	NaN	3.48e-05	2.76e-05	-1.62e-05	-1.77e-05	2.54e-05	-1.69e-05	-2.78e-05	5.79e-06	-3.75e-05	-1.14e-05	6.54e-06	-2.51e-05	-4.95e-05	-5.91e-05	-7.51e-05	-8.46e-05	-6.59e-05	-1.23e-05	-2.16e-05	-2.41e-05	-2.66e-05	-2.69e-05	-5.89e-06	1.55e-05	3.73e-05	5.95e-05	8.21e-05	0.000105	0.000128	0.000152	0.000176	0.000201	0.000223	0.000198	0.00018	0.000171	0.000151	0.000166	0.000123	0.000113	9.85e-05	0.000126	0.000119	0.000105	2.34e-05	5.56e-05
	701	NaN	NaN	-1.78e-05	3.83e-05	-2.1e-05	3.45e-06	4.13e-05	1.88e-05	-2.38e-05	-1.53e-05	-2.58e-05	-5.89e-05	-3.19e-05	-4.15e-05	-1.72e-05	-1.88e-05	-5.93e-05	-7.16e-05	-3.01e-05	-8.23e-06	-1.6e-05	-1.71e-05	-1.81e-05	-1.41e-05	6.06e-06	2.65e-05	4.74e-05	6.86e-05	9.02e-05	0.000112	0.000134	0.000157	0.00018	0.000204	0.000195	0.000183	0.000194	0.000181	0.000154	0.000129	0.000165	0.000166	0.000109	0.000118	0.000156	0.000133	4.84e-05	8.42e-05
	702	NaN	NaN	3.19e-05	8.86e-06	-8.73e-05	-2.15e-05	4.19e-05	3.8e-05	-1.14e-05	-7.78e-06	-1.75e-05	-3.26e-05	-1.47e-05	-5.45e-05	-3.12e-05	-3.58e-05	-5.23e-05	-4.57e-05	-9.8e-05	-1.3e-05	-1.31e-05	-1.59e-05	-1.87e-05	-1.38e-05	4.21e-06	2.26e-05	4.12e-05	6.02e-05	7.96e-05	9.93e-05	0.000119	0.00014	0.00016	0.000182	0.000193	0.000186	0.000221	0.000172	0.000159	0.000151	0.000166	0.000159	9.1e-05	7.54e-05	0.000157	0.000117	3.73e-05	5.18e-05
	703	NaN	NaN	2.24e-05	2.29e-05	-3.8e-05	-2.27e-05	3.91e-05	1.83e-05	-2.58e-05	-2.42e-05	-4.2e-05	-6.75e-06	-1.71e-06	-1.33e-05	-2.75e-05	-2.19e-05	-2.21e-05	-5.61e-05	-5.12e-05	-1.65e-05	3.43e-07	1.26e-06	2.19e-06	1.45e-05	3.77e-05	6.13e-05	8.53e-05	0.00011	0.000135	0.00016	0.000186	0.000212	0.000238	0.000266	0.000238	0.000221	0.000217	0.000214	0.000216	0.000242	0.000233	0.000177	0.000145	0.000134	0.000186	0.00013	8.76e-05	0.000112
	705	NaN	NaN	4.76e-06	1.29e-05	-4.48e-05	-1.42e-05	1.98e-05	1.33e-05	7.81e-06	1.91e-05	-5.27e-05	-8.23e-05	-1.39e-05	-3.96e-05	-3.79e-05	-2.35e-05	-6.94e-05	-9.48e-05	-4.75e-05	-2.63e-05	-8.41e-06	-6.88e-06	-5.33e-06	8.87e-06	2.99e-05	5.13e-05	7.31e-05	9.53e-05	0.000118	0.000141	0.000164	0.000188	0.000212	0.000237	0.000189	0.000214	0.0002	0.000196	0.000173	0.000201	0.000179	0.000167	0.000166	0.000148	0.000187	0.000144	0.000107	9.94e-05
	706	NaN	NaN	3.85e-06	1.85e-05	-2.35e-05	1.82e-05	1.87e-05	7.98e-06	-1.35e-05	-7.71e-07	-6.55e-05	-7.21e-05	-9.76e-06	-3.8e-05	-4.17e-05	-3.93e-05	-4.17e-05	-9.73e-05	-6.36e-05	-4.01e-05	-3.84e-05	-3.85e-05	-3.86e-05	-1.86e-05	6.73e-06	3.25e-05	5.88e-05	8.55e-05	0.000113	0.00014	0.000169	0.000197	0.000226	0.000256	0.000216	0.000224	0.000207	0.000205	0.000179	0.000182	0.000201	0.000211	0.000188	0.000175	0.000162	0.000104	9.56e-05	9.37e-05
	707	NaN	NaN	3.33e-05	6.08e-05	-6.87e-05	-4.12e-05	-2.77e-05	2.18e-05	-6.89e-06	1.84e-05	-5.53e-05	-6.01e-05	-3.49e-06	-5.13e-05	-2.02e-05	-1.68e-05	-1.8e-05	-9.47e-05	-0.000103	-2.48e-05	-2.14e-05	-2.25e-05	-2.37e-05	-1.72e-06	2.24e-05	4.7e-05	7.2e-05	9.75e-05	0.000123	0.00015	0.000177	0.000204	0.000232	0.00026	0.000208	0.000203	0.000223	0.000218	0.000203	0.000183	0.000181	0.00019	0.000194	0.000184	0.000192	0.000158	0.000137	0.000113
	708	NaN	NaN	3.1e-05	4.82e-05	-6.53e-05	-3.05e-05	1.84e-05	1.74e-05	-4.1e-05	7.14e-06	-4.06e-05	-8.92e-05	-2.37e-05	-4.35e-05	-2.33e-05	-4.49e-05	-5.54e-05	-8.8e-05	-6.81e-05	-5.38e-05	-4.24e-05	-4.14e-05	-3.86e-05	-1.41e-05	1.08e-05	3.61e-05	6.19e-05	8.82e-05	0.000115	0.000142	0.00017	0.000198	0.000227	0.000254	0.000215	0.000217	0.00024	0.000184	0.000229	0.000216	0.000178	0.000192	0.000221	0.00019	0.000219	0.000146	0.000177	0.000131
	709	NaN	NaN	5.58e-05	5.56e-05	-9.02e-05	-2.85e-05	1.01e-05	-2e-05	-2.37e-05	-2.84e-06	-1.87e-05	-6.86e-05	-3.41e-05	-6.94e-05	-5.04e-05	-6.01e-05	-7.22e-05	-5.17e-05	-4.71e-05	-2.86e-06	-5.37e-05	-5.92e-05	-5.8e-05	-3.11e-05	-3.63e-06	2.43e-05	5.27e-05	8.16e-05	0.000111	0.000141	0.000171	0.000202	0.000234	0.000265	0.000259	0.000226	0.000264	0.000193	0.000228	0.000208	0.000226	0.000217	0.000205	0.000198	0.00021	0.000114	0.000148	0.000132
	711	NaN	NaN	1.7e-05	2.03e-05	-9.79e-05	-4.22e-05	5.74e-05	2.11e-05	-3.41e-06	2.68e-05	-4.88e-05	-7.38e-05	-2.97e-05	-0.000123	-2.05e-05	-6e-05	-8.76e-05	-0.000102	-9.93e-05	-6.78e-05	-3.42e-05	-3.15e-05	-2.28e-05	-2.06e-06	1.91e-05	4.06e-05	6.25e-05	8.48e-05	0.000107	0.000131	0.000154	0.000178	0.000202	0.000234	0.000235	0.000209	0.000195	0.000203	0.000234	0.000238	0.000234	0.000225	0.000217	0.000221	0.000226	0.000109	0.000133	0.000136
	712	NaN	NaN	2.85e-05	-1.42e-05	-9.54e-05	-2.3e-05	3.94e-05	2.14e-05	1.11e-05	3.11e-05	-4.74e-05	-7.97e-05	-6.33e-06	-7.84e-05	-2.47e-05	-5.82e-05	-8.94e-05	-8.98e-05	-9.32e-05	-3.84e-05	-1.91e-05	-1.8e-05	-6.27e-06	1.71e-05	4.09e-05	6.51e-05	8.98e-05	0.000115	0.00014	0.000166	0.000193	0.00022	0.000247	0.000243	0.000238	0.000245	0.000246	0.000245	0.000231	0.000245	0.000227	0.000222	0.000214	0.000206	0.000239	0.000114	0.000141	0.000131
	713	NaN	NaN	1.83e-05	2.2e-05	-0.0001	-4.33e-05	5.52e-05	4.11e-06	2.17e-06	1.72e-05	-6.44e-05	-6.67e-05	-2.45e-05	-8.94e-05	-3.86e-05	-5.52e-05	-9.1e-05	-0.000111	-7.88e-05	-9.4e-05	-6.02e-05	-5.69e-05	-3.84e-05	-1.01e-05	1.86e-05	4.78e-05	7.76e-05	0.000108	0.000139	0.00017	0.000202	0.000234	0.000268	0.000218	0.000229	0.000222	0.000221	0.000205	0.000271	0.000178	0.000253	0.000199	0.000239	0.00022	0.00023	8.78e-05	0.000119	0.000138
	714	NaN	NaN	2.98e-05	3.59e-05	-8.89e-05	-4.67e-05	9.05e-05	-4.01e-06	-4.16e-05	1.76e-05	-8.92e-05	-0.000133	-4.33e-05	-0.000116	-5.48e-05	-6e-05	-6.47e-05	-0.000123	-8.37e-05	-6.77e-05	-8.42e-05	-8.58e-05	-6.26e-05	-3.06e-05	1.88e-06	3.5e-05	6.86e-05	0.000103	0.000138	0.000173	0.000209	0.000246	0.000283	0.000198	0.000221	0.000176	0.000205	0.000218	0.000234	0.000184	0.00029	0.000239	0.000259	0.00023	0.000256	0.000107	0.000168	0.000158
	715	NaN	NaN	3.23e-06	3.98e-05	-9.5e-05	-2.29e-05	4.87e-05	2.59e-05	-1.6e-05	2.21e-05	-7.74e-05	-6.43e-05	-8.41e-06	-5.49e-05	-3.08e-05	-5.27e-05	-2.36e-05	-0.000128	-0.000126	-5.69e-05	-2.38e-05	-2.15e-05	-1.14e-06	2.19e-05	4.53e-05	6.91e-05	9.33e-05	0.000118	0.000143	0.000169	0.000195	0.000221	0.000248	0.000221	0.000205	0.000201	0.000233	0.000254	0.000271	0.00027	0.000287	0.000236	0.000221	0.000284	0.000236	0.000162	0.000188	0.000196
	717	NaN	NaN	-2.19e-05	2.14e-05	-0.000126	-1.73e-05	7.6e-05	6.36e-06	1.99e-05	3.41e-06	-7.36e-05	-5.84e-05	-1.64e-05	-7.76e-05	-4.03e-05	-7.63e-05	-7.04e-05	-0.000108	-8.47e-05	-8.93e-05	-4.78e-05	-4.36e-05	-1.78e-05	8.72e-06	3.57e-05	6.31e-05	9.1e-05	0.000119	0.000148	0.000178	0.000208	0.000238	0.000269	0.000225	0.000218	0.000236	0.000244	0.000208	0.000301	0.000236	0.000261	0.000273	0.00026	0.000281	0.000246	0.000161	0.000183	0.000158
	718	NaN	NaN	1.65e-05	4.18e-05	-9.75e-05	-3.37e-05	8.26e-05	3.23e-05	-1.64e-05	-2.14e-05	-7.75e-05	-4.08e-05	-2.4e-05	-8.4e-05	-5.07e-05	-3.56e-05	-9.15e-05	-7.84e-05	-9.62e-05	-7.63e-05	-8.83e-05	-8.5e-05	-5.61e-05	-2.67e-05	3.31e-06	3.38e-05	6.48e-05	9.64e-05	0.000129	0.000161	0.000195	0.000228	0.000263	0.000212	0.000233	0.000245	0.000277	0.000264	0.000293	0.000273	0.000269	0.000241	0.000253	0.000287	0.000171	0.000141	0.000185	0.000191
	719	NaN	NaN	3.45e-05	4.58e-05	-0.000108	-1.57e-05	1.85e-05	2.62e-05	-1.18e-05	-7.46e-06	-6.65e-05	-4.63e-05	-2.89e-05	-5.68e-05	-5.51e-05	-2.26e-05	-7.08e-05	-0.000107	-6.12e-05	-7.57e-05	-4.61e-05	-3.77e-05	-1.4e-05	1.02e-05	3.47e-05	5.97e-05	8.52e-05	0.000111	0.000137	0.000164	0.000192	0.000219	0.000245	0.000212	0.000269	0.000274	0.000277	0.000281	0.000305	0.000292	0.000264	0.000259	0.000311	0.000277	0.000224	0.000169	0.000187	0.000208
	720	NaN	NaN	2.31e-05	2.11e-05	-0.000124	-4.19e-05	7.15e-05	3.37e-05	-1.72e-05	2.32e-05	-9.99e-05	-7.61e-05	-2.76e-05	-8.34e-05	-3.02e-05	-5.66e-05	-7.9e-05	-0.000141	-0.000121	-7.56e-05	-4.57e-05	-3.57e-05	-1.5e-05	6.16e-06	2.77e-05	4.96e-05	7.18e-05	9.45e-05	0.000118	0.000141	0.000165	0.000189	0.000216	0.000227	0.000248	0.000227	0.000261	0.000289	0.000277	0.000254	0.000261	0.000224	0.00027	0.000253	0.000188	0.000153	0.000172	0.000198
	721	NaN	NaN	1.36e-05	2.59e-05	-9.88e-05	-1.17e-05	2.02e-05	4.34e-05	-5.61e-05	-1.56e-05	-3.84e-05	-8.21e-05	6.59e-06	-8.63e-05	-2.6e-05	-4.3e-05	-9.73e-05	-0.000128	-0.000125	-3.59e-05	-3.63e-05	-2.4e-05	-6.44e-07	2.31e-05	4.74e-05	7.2e-05	9.71e-05	0.000123	0.000149	0.000175	0.000202	0.000229	0.000242	0.00022	0.000273	0.000216	0.000325	0.000273	0.000296	0.000306	0.000267	0.000246	0.000284	0.000284	0.000178	0.000181	0.000229	0.000221
	722	NaN	NaN	2.02e-05	1.64e-05	-7.91e-05	2.43e-06	6.58e-05	-8.84e-06	-3.69e-06	-1.73e-05	-9.2e-05	-0.000163	-2.1e-05	-7.84e-05	-9.07e-05	-3.35e-05	-0.000125	-0.000153	-0.000124	-1.57e-05	-3.79e-05	-2.54e-05	-5.45e-06	1.48e-05	3.54e-05	5.64e-05	7.78e-05	9.95e-05	0.000122	0.000144	0.000167	0.00019	0.000212	0.000239	0.00022	0.000221	0.000262	0.00028	0.000234	0.000319	0.000261	0.000303	0.000273	0.00028	0.00015	0.000191	0.00021	0.000204
	724	NaN	NaN	1.18e-05	5.88e-05	-7.84e-05	-7.46e-05	4.36e-05	-2.58e-05	-3.69e-05	5.79e-05	-6.67e-06	-8.65e-05	-5.82e-05	-0.000141	-4.01e-05	-2.81e-05	-0.000109	-0.000141	-6.46e-05	-2.35e-05	-1.12e-05	2.52e-06	1.96e-05	3.69e-05	5.45e-05	7.25e-05	9.08e-05	0.000109	0.000128	0.000148	0.000167	0.000187	0.000191	0.000176	0.000211	0.000247	0.000288	0.000291	0.000248	0.000305	0.000247	0.000268	0.000287	0.000269	0.000134	0.000159	0.000203	0.000228
	725	NaN	NaN	-1.44e-05	1.96e-05	-0.000104	-3.11e-05	2.77e-05	4.61e-05	-1.02e-06	4.68e-05	-5.99e-05	-0.000127	-7.08e-06	-0.00014	-6.38e-05	-8.5e-05	-0.000106	-0.000106	-8.2e-05	-5.13e-05	-7.32e-05	-5.22e-05	-2.91e-05	-5.59e-06	1.83e-05	4.27e-05	6.74e-05	9.26e-05	0.000118	0.000144	0.000171	0.000198	0.000161	0.000159	0.000222	0.000201	0.000244	0.000273	0.000208	0.000313	0.000288	0.00028	0.000272	0.000298	0.000127	0.000163	0.000176	0.000219
	726	NaN	7.15e-05	7.53e-05	-3.14e-06	-7.51e-05	-1.38e-05	4.93e-05	-1.38e-06	-5.12e-06	-1.91e-05	-7.93e-05	-9.85e-05	-4.68e-05	-5.14e-05	-4.95e-05	-5.73e-05	-0.000121	-8.23e-05	-0.000121	-7.3e-05	-2.41e-05	-4.68e-06	1.51e-05	3.53e-05	5.58e-05	7.67e-05	9.79e-05	0.00012	0.000142	0.000164	0.000187	0.00021	0.000163	0.000195	0.000238	0.000223	0.000262	0.000308	0.000276	0.00032	0.00027	0.000263	0.000253	0.000315	0.000143	0.000167	0.000178	0.000234
	727	NaN	4.94e-05	2.55e-05	8.49e-05	-9.66e-05	-1.94e-05	6.33e-05	-1.19e-06	1.03e-05	-2.4e-05	-9.38e-05	-5.39e-05	1.13e-05	-8.01e-05	-1.7e-05	-2.9e-05	-6.45e-05	-4.85e-05	-6.42e-05	-4.53e-05	-2.42e-05	-5.39e-06	1.38e-05	3.33e-05	5.31e-05	7.33e-05	9.39e-05	0.000115	0.000136	0.000158	0.00018	0.000202	0.000169	0.000202	0.000221	0.000247	0.00025	0.000317	0.000277	0.000299	0.000251	0.000252	0.000297	0.000287	0.000122	0.000176	0.000188	0.000209
	728	NaN	0.000121	6.31e-06	4.4e-05	-9.86e-05	-1.13e-05	2.99e-05	9.49e-07	-1.98e-05	-1.1e-05	-6.72e-05	-9.63e-05	-3.56e-05	-7.65e-05	-2.6e-05	-2.78e-05	-8.48e-05	-8.25e-05	-9.19e-05	-8.64e-05	-1.32e-05	1.11e-06	1.57e-05	3.05e-05	4.56e-05	6.09e-05	7.65e-05	9.24e-05	0.000109	0.000125	0.000142	0.000159	0.000172	0.000173	0.000229	0.000242	0.000299	0.000326	0.00026	0.0003	0.000253	0.000266	0.000338	0.000261	0.000158	0.000205	0.000204	0.00025
	730	NaN	0.000113	7.02e-06	8.98e-06	-9.57e-05	-2.58e-05	6.6e-05	-1.29e-05	-9.47e-06	1.39e-05	-7.12e-05	-7.31e-05	-4.26e-05	-0.000125	-2.76e-05	-2.75e-05	-7.45e-05	-9.47e-05	-0.000104	-8.36e-05	-3.9e-05	-2.11e-05	-2.89e-06	1.56e-05	3.45e-05	5.37e-05	7.32e-05	9.31e-05	0.000113	0.000134	0.000155	0.000176	0.000138	0.000162	0.000245	0.000264	0.00024	0.000307	0.000312	0.000265	0.000242	0.000259	0.000302	0.000233	0.000162	0.000182	0.000203	0.000263
	731	NaN	0.000109	-1.14e-05	2.49e-05	-0.000107	-3.95e-05	3.4e-05	3.15e-05	1.68e-05	1.34e-05	-8.01e-05	-7.13e-05	-5.41e-05	-9.2e-05	-3.92e-05	-3.39e-05	-5.95e-05	-7.64e-05	-7.56e-05	-2.51e-05	1.03e-05	2.35e-05	3.69e-05	5.06e-05	6.45e-05	7.86e-05	9.3e-05	0.000108	0.000123	0.000138	0.000153	0.000167	0.00014	0.000173	0.00023	0.000258	0.000219	0.000311	0.000287	0.000252	0.000247	0.000292	0.000262	0.00021	0.000163	0.000188	0.000166	0.000173
	732	NaN	9.84e-05	7.24e-06	1.98e-05	-0.000116	-1.62e-05	4.16e-05	1.71e-05	-2.28e-06	-6.47e-07	-5.77e-05	-5.63e-05	1.48e-06	-0.000123	-4.92e-05	-4.02e-05	-8.22e-05	-8.81e-05	-9.38e-05	-4.02e-05	-2.48e-05	-1.31e-05	-1.2e-06	1.09e-05	2.32e-05	3.58e-05	4.85e-05	6.15e-05	7.47e-05	8.82e-05	0.000102	0.000125	0.000171	0.000191	0.00022	0.000193	0.000244	0.000285	0.000286	0.000257	0.000252	0.000278	0.000248	0.000145	0.000111	0.000134	0.000167	0.000183
	733	NaN	0.0001	1.48e-06	5.56e-05	-0.000126	-1.01e-05	6.04e-05	-2.74e-06	-3.16e-05	5.45e-06	-6.3e-05	-5.03e-05	2.1e-05	-0.000134	6.68e-06	2.9e-05	-5.68e-05	-6.26e-05	-4.74e-05	-5.15e-05	4.67e-05	6.01e-05	7.38e-05	8.77e-05	0.000102	0.000116	0.000131	0.000146	0.000161	0.000177	0.000192	0.000195	0.000144	0.00019	0.000163	0.000215	0.000284	0.000284	0.000267	0.000237	0.000311	0.000293	0.000242	0.000142	0.000127	0.000153	9.83e-05	0.000169
	734	NaN	8.1e-05	-6.56e-07	5.83e-05	-0.000123	-1.33e-05	5.52e-05	1.04e-05	-4.75e-06	1.68e-05	-9.17e-05	-7e-05	-9.42e-06	-0.000123	-4.51e-05	-2.13e-05	-8.91e-05	-0.000109	-6.29e-05	-7.18e-05	1.15e-05	3.29e-05	5.46e-05	7.68e-05	9.93e-05	0.000122	0.000146	0.000169	0.000193	0.000218	0.000243	0.000201	0.000134	0.000156	0.000108	0.000197	0.000297	0.000257	0.000301	0.000187	0.00028	0.000295	0.000221	0.000105	0.000115	0.000141	0.000104	0.000199
	736	NaN	5.12e-05	-3.54e-06	3.48e-05	-0.000132	-2.5e-05	9.44e-05	2.48e-05	3.17e-05	2.07e-06	-8.92e-05	-6.92e-05	-1.93e-05	-0.000127	-5.38e-05	2.16e-06	-7.42e-05	-7.89e-05	-7.04e-05	-6.04e-05	-5.71e-05	-3.41e-05	-1.07e-05	1.31e-05	3.74e-05	6.21e-05	8.72e-05	0.000113	0.000139	0.000165	0.000192	0.000164	0.000154	0.000122	0.000155	0.0002	0.000277	0.00028	0.000297	0.000128	0.000215	0.000235	0.000206	0.000129	0.000184	0.000169	0.000181	0.000261
	737	NaN	0.0001	2.94e-05	8.47e-06	-0.000116	-3.67e-06	3.58e-05	-9.33e-06	6.53e-06	5.05e-07	-6.8e-05	-6.05e-05	-4.36e-05	-0.000117	-6.47e-05	-7.42e-05	-7.54e-05	-9.31e-05	-9.72e-05	-5.26e-05	-3.86e-05	-2.02e-05	-1.57e-06	1.74e-05	3.68e-05	5.64e-05	7.64e-05	9.68e-05	0.000118	0.000139	0.00016	0.000189	0.000167	0.000136	9.92e-05	0.000181	0.000271	0.000253	0.000302	0.000145	0.000225	0.000222	0.000197	8.05e-05	0.000114	0.000144	0.000135	0.000181
	738	NaN	9.25e-05	3.13e-05	3e-05	-0.000128	1.09e-05	4.67e-05	-3.56e-05	9.27e-06	-2.86e-05	-4.51e-05	-6.29e-05	-2.71e-05	-9.63e-05	-7.4e-05	-4.54e-05	-7.85e-05	-9.54e-05	-7.44e-05	-7.66e-05	-5.41e-06	1e-05	2.57e-05	4.17e-05	5.8e-05	7.45e-05	9.14e-05	0.000109	0.000126	0.000144	0.000162	2.27e-05	0.000135	0.000107	0.000126	0.000223	0.000307	0.000273	0.000301	9.29e-05	0.00018	0.000217	0.00026	6.14e-05	9.01e-05	0.000168	0.000164	0.000157
	739	NaN	8.77e-05	5.46e-05	-5.42e-06	-0.000111	-6.67e-06	7.1e-05	4.62e-05	-2e-05	-5.63e-05	-7.98e-05	-7.59e-05	-7.46e-06	-0.000124	-5.01e-05	8.74e-06	-7.99e-05	-2.4e-05	-8.66e-06	-7.88e-06	2.96e-05	3.94e-05	4.93e-05	5.94e-05	6.96e-05	8e-05	9.07e-05	0.000101	0.000112	0.000124	0.000135	-1.97e-05	0.000172	0.000118	0.000186	0.000284	0.00027	0.000285	0.000268	0.000101	9.39e-05	0.000196	0.000226	8.59e-05	4.65e-05	5.12e-05	7.39e-05	0.000102
	740	NaN	5.24e-05	-4.19e-06	-1.41e-05	-0.000107	3.8e-05	6.03e-05	1.61e-05	-3.04e-06	-1.68e-05	-4.11e-05	-9.15e-05	-4.81e-05	-0.000109	-2.86e-05	-4.29e-05	-0.000104	-5.14e-05	-7.01e-05	-7.74e-05	1.38e-05	1.35e-05	1.32e-05	1.29e-05	1.26e-05	1.23e-05	1.2e-05	1.16e-05	1.13e-05	1.1e-05	1.06e-05	-0.000104	0.000165	0.000104	0.000145	0.000284	0.000275	0.000281	0.000269	9.26e-05	9.16e-05	0.000193	0.000163	4.56e-05	5.17e-05	2.12e-05	8.63e-05	0.0001
	742	NaN	5.29e-05	1.46e-05	8.72e-07	-0.000104	7.21e-06	9.88e-05	3.74e-05	1.38e-06	-3.64e-05	-8.91e-05	-5.66e-05	4.74e-06	-8.4e-05	-3.43e-05	-8.29e-05	-8.87e-05	-7.51e-05	-6.9e-05	-6.16e-05	-5.54e-05	-5.31e-05	-5.08e-05	-4.84e-05	-4.6e-05	-4.36e-05	-4.11e-05	-3.86e-05	-3.6e-05	-3.34e-05	-3.07e-05	-0.000125	0.000242	0.00018	0.000187	0.000363	0.000229	0.000297	0.0003	0.000154	0.000116	0.000206	0.000129	7.57e-05	0.00012	0.000141	0.000193	0.000152
	743	NaN	2.06e-05	2.15e-05	6.96e-05	-7.21e-05	-1.28e-05	6.86e-05	2.04e-05	-5.26e-05	-2.8e-05	-4.89e-05	-6.65e-05	-1.84e-05	-4.5e-05	-4.94e-05	-7.09e-05	-4.31e-05	2.51e-05	-0.000105	-9.44e-05	8.69e-05	7.49e-05	6.27e-05	5.02e-05	3.75e-05	2.46e-05	1.15e-05	-1.88e-06	-1.55e-05	-2.93e-05	-5.24e-05	-2.03e-05	0.000216	0.000226	0.000136	0.000452	8.8e-05	0.000189	0.000395	0.000302	0.000207	0.000251	3.99e-05	4.62e-05	0.000163	0.000161	0.000138	8.28e-05
	744	NaN	0.000123	8.4e-06	1.4e-05	-0.000116	-9.86e-05	4.42e-05	4.46e-05	6.93e-06	2.35e-05	-8.16e-05	-4.21e-05	6.26e-05	-5.57e-05	-8.39e-05	0.000128	-0.000201	-0.000234	2.59e-05	-0.000117	0.000234	0.00021	0.000186	0.000161	0.000136	0.000111	8.46e-05	5.82e-05	3.14e-05	4.07e-06	-5.61e-05	4.93e-05	0.000161	0.000284	0.000134	0.000404	6.68e-06	0.000131	0.000414	0.000431	0.000321	6.52e-05	5.2e-05	-3.58e-05	-5.36e-07	2.15e-05	-2.4e-05	4.17e-05
	745	NaN	4.06e-05	-3.69e-05	-7.14e-05	-0.000211	-1.88e-05	5.8e-05	0.000139	5.85e-05	6.09e-06	1.59e-05	-5.33e-05	1.93e-05	-9.38e-05	-2.71e-05	-7.56e-06	-0.00011	-6.87e-05	-3e-05	-0.000221	0.000207	0.0002	0.000192	0.000184	0.000176	0.000168	0.00016	0.000152	0.000143	0.000134	6.94e-05	0.000201	6.09e-05	0.000512	-3.04e-05	0.000496	-8.92e-05	0.000159	0.000808	0.000582	0.000486	-4.8e-05	1.92e-05	-0.000111	-0.000157	-0.000284	-0.000149	6.48e-05
	746	NaN	4.36e-05	-4.74e-05	-7.12e-05	7.65e-05	7.07e-05	9.71e-05	-1.85e-05	-5.37e-05	-8.99e-05	-1.95e-05	-1.37e-05	1.75e-06	2.28e-05	-2.21e-06	-4.47e-05	-8.88e-05	-6.54e-05	-0.000262	-7.08e-05	-2.44e-05	1.74e-05	5.98e-05	0.000103	0.000147	0.000192	0.000237	0.000284	0.000331	0.000379	0.000339	0.000379	0.000158	0.000655	0.00012	0.000458	-1.06e-05	8.01e-05	0.000666	0.000492	0.000421	8.54e-05	0.000133	-0.000101	-0.000157	-0.000148	0.000289	0.000155
	748	NaN	-5.67e-06	-8.82e-06	3.8e-06	5.88e-05	-8.53e-05	-2.28e-05	-6.62e-05	2.84e-05	-2.5e-05	0.000119	-1.25e-05	-9.77e-07	-0.000159	-6.43e-05	-0.000151	-0.00014	-6.77e-05	-0.000291	-0.000428	-0.000878	-0.000774	-0.000669	-0.000561	-0.000452	-0.00034	-0.000227	-0.000112	5.55e-06	0.000125	-7.35e-06	0.000608	-0.000221	0.000378	0.000413	-0.000377	-0.000653	-0.000556	-0.000229	0.000141	1.12e-05	0.000129	4.14e-05	0.000192	0.000369	0.000513	-0.000351	8.41e-06
	749	NaN	3.12e-05	4.42e-05	0.000179	-0.000208	1.78e-05	-4.45e-06	-8.55e-07	8.77e-05	7.29e-06	-0.000147	7.48e-05	5.58e-05	-3.18e-05	-5.84e-05	-0.000169	-0.000127	-0.000197	-0.000135	-0.000352	-0.000612	-0.000526	-0.000438	-0.000349	-0.000258	-0.000166	-7.17e-05	2.39e-05	0.000121	0.00022	9.55e-05	0.000814	-0.000227	0.000387	0.000375	-0.000249	-0.000359	-0.000298	-0.000289	-0.000106	-0.00015	4.82e-05	1.24e-05	0.000105	0.000103	7.43e-05	9.19e-05	6.98e-05
	750	NaN	0.000113	5.59e-05	3.38e-05	2.33e-05	6.03e-06	5.57e-05	3.36e-05	-5.69e-05	-0.000206	-7.5e-05	4.17e-05	2.15e-05	-7.78e-05	3.27e-05	0.000205	9.82e-05	0.000326	2.86e-05	-0.000128	5.15e-05	9.71e-05	0.000144	0.000191	0.000239	0.000288	0.000338	0.000388	0.00044	0.000492	0.000335	0.00104	-6.23e-05	0.00056	0.000357	-8.32e-05	-0.000127	1.69e-05	-0.00022	8.82e-05	0.000102	0.000134	6.33e-05	1.57e-05	-2.79e-08	0.000526	8.37e-05	3.88e-05
	751	NaN	0.000101	7.46e-06	-7.46e-05	-0.000212	1.26e-05	0.000171	9.42e-05	-8.42e-06	-2.86e-05	-8.88e-05	-2.22e-05	-7.47e-05	-2.87e-05	-3.55e-05	-0.00013	-0.000133	-0.000198	4.48e-05	-0.000219	0.000522	0.000513	0.000504	0.000494	0.000485	0.000475	0.000465	0.000455	0.000444	0.000434	0.000148	0.000903	0.000232	0.000497	0.000238	0.000276	0.000502	0.000435	-0.00014	9.66e-05	0.000202	0.000181	-3.51e-05	-5.55e-05	3.83e-05	0.000146	-7.42e-05	-1.08e-05
	752	NaN	0.00016	-3.56e-05	-0.000222	-0.000111	2.57e-05	9.56e-05	9.16e-05	-1.7e-05	6.2e-05	-0.0001	-2.08e-05	5.15e-05	-8.41e-06	9.79e-06	2.18e-05	-4.26e-05	-0.000526	8.53e-06	0.000203	0.000546	0.000547	0.000547	0.000548	0.000548	0.000549	0.000549	0.00055	0.00055	0.000551	0.000268	0.00078	0.000344	0.0004	0.000203	0.000403	0.000488	0.000333	5.54e-05	0.000117	0.000151	8e-05	-6.38e-05	7.94e-05	7.24e-05	-0.00018	4.85e-06	-7.05e-05
	754	NaN	3.24e-06	-3.91e-05	-5.5e-05	-7.94e-05	1.47e-05	9.21e-05	2.03e-05	6.67e-05	-1.63e-05	-7.55e-06	2.61e-05	5.46e-05	-2.8e-06	1.34e-05	0.000111	1.09e-05	-0.000122	3.13e-05	0.000214	0.00048	0.000492	0.000503	0.000515	0.000527	0.000539	0.000551	0.000564	0.000577	0.00059	0.000406	0.000598	0.000543	0.000374	0.000354	0.000421	0.000436	0.000337	0.000361	0.000252	0.000213	0.000131	1.4e-05	0.000119	0.000143	-6.44e-05	-4.07e-05	-3.28e-05
	755	NaN	7.62e-06	5.36e-06	-1.15e-05	-4.26e-05	-5.05e-05	2.14e-05	3.85e-05	1.15e-05	-1.02e-05	2.16e-05	-2.17e-05	-6.98e-06	-5.75e-05	4.19e-05	0.000111	-3.35e-05	0.000219	-6.59e-05	0.000253	0.000265	0.00028	0.000294	0.000309	0.000324	0.000339	0.000355	0.00037	0.000387	0.000401	0.000353	0.000553	0.000565	0.000392	0.000452	0.000327	0.000247	0.000176	0.000246	0.000127	0.000103	2.28e-05	9.3e-06	1.8e-05	3.6e-06	1.54e-05	-6.88e-05	-6.04e-05
	756	NaN	-3.74e-06	3.81e-05	1.2e-05	-1.14e-05	1.8e-05	1.37e-05	7.45e-06	-7.19e-05	-2.78e-05	3.26e-05	1.8e-05	2.09e-05	-1.75e-05	1.67e-05	-4.01e-05	1.14e-05	1.09e-05	2.56e-05	7.96e-05	0.000141	0.000169	0.000196	0.000224	0.000253	0.000282	0.000312	0.000342	0.000372	0.000397	0.000382	0.000471	0.000516	0.000372	0.000461	0.000346	0.000234	0.000164	0.000129	0.000102	8.67e-05	2.33e-05	-3.76e-06	-2.33e-05	-2.87e-05	-1.13e-06	2.18e-05	-4.02e-05
	757	NaN	5.37e-07	5.13e-06	1.17e-05	-4.41e-05	1.8e-05	2.83e-05	2.5e-05	-2.1e-05	-1.65e-05	-1.16e-05	-1.4e-05	-1.67e-05	-2.62e-05	1.76e-05	-1.42e-05	7.41e-06	3.66e-05	-2.5e-05	-5.25e-05	4.99e-05	8.79e-05	0.000127	0.000166	0.000206	0.000247	0.000288	0.000331	0.000374	0.000419	0.000451	0.000421	0.000455	0.000423	0.000377	0.000319	0.000234	0.000186	0.000145	9.49e-05	9.3e-05	6.2e-05	-1.17e-05	2.94e-07	-2.69e-05	-9.55e-07	1.81e-05	-4.82e-05
	758	NaN	3.94e-05	2.86e-05	2.72e-05	3.63e-06	-1.11e-05	-2.38e-05	8.68e-06	-2.42e-05	-2.36e-05	-3.94e-05	-5.07e-06	1.26e-06	-3.7e-05	1.44e-05	-1.25e-05	2.55e-06	-2.43e-05	-5.05e-05	-6.43e-05	8.83e-05	0.000125	0.000162	0.0002	0.000238	0.000278	0.000317	0.000358	0.000399	0.000433	0.000461	0.000464	0.000479	0.000417	0.000408	0.000335	0.000258	0.000202	0.000143	9.31e-05	8.97e-05	7.12e-05	-1.15e-05	2.57e-05	4.65e-06	-3.27e-07	-2.33e-05	-4.03e-05
	760	NaN	3.46e-05	3.99e-05	3.84e-06	-3.67e-05	-1.29e-06	-1.08e-05	-4.72e-07	-8.11e-06	-1.86e-05	-5.24e-06	1.39e-05	-1.65e-05	-3.49e-05	1.66e-05	-6.43e-06	-1.28e-05	1.12e-05	-6.53e-06	-8.26e-07	9.3e-05	0.00013	0.000167	0.000205	0.000244	0.000284	0.000324	0.000365	0.000407	0.000427	0.000427	0.000428	0.000429	0.000444	0.00036	0.000337	0.000295	0.00023	0.000167	0.000117	0.000106	8.32e-05	2.39e-05	4.26e-05	1.7e-06	-1.7e-05	-3.6e-05	-1.76e-05
	761	NaN	2.48e-05	-1.61e-05	-1.79e-05	-3.36e-05	-6.49e-06	-5.72e-06	2.38e-05	1.08e-05	1.54e-05	-1.18e-05	-1.32e-05	-1.98e-05	-6.14e-05	-8.53e-06	-4.28e-05	1.62e-05	2.13e-05	-1.52e-05	-2.5e-05	9.31e-05	0.000128	0.000164	0.0002	0.000237	0.000274	0.000312	0.000351	0.000391	0.000394	0.000396	0.000412	0.000404	0.000375	0.000362	0.000334	0.000293	0.000247	0.000179	9.38e-05	7.54e-05	3.26e-05	-1.16e-05	4.99e-06	-6.1e-07	-3.31e-05	-6.63e-05	-7.41e-05
	762	NaN	2.14e-05	4.81e-06	-4.98e-06	-3.61e-05	3.02e-05	4.48e-05	2.1e-05	-9.52e-06	-5.12e-05	-2.77e-05	6.35e-06	8.32e-06	-1.28e-05	-2.81e-05	-4.18e-05	-9.89e-06	-2.65e-05	-2.36e-05	-1.68e-05	9.76e-05	0.000133	0.000169	0.000205	0.000243	0.00028	0.000319	0.000358	0.000398	0.000408	0.000419	0.000419	0.000433	0.000393	0.00037	0.000308	0.000263	0.000245	0.000191	0.000109	4.58e-05	3.9e-05	-1.77e-05	-3.34e-05	-3.48e-05	-5.63e-05	-2.94e-07	-0.000108
	763	NaN	3.34e-06	1.2e-05	1.69e-05	-8.02e-06	-4.06e-07	-7.26e-06	3.77e-06	1.79e-05	-2.36e-05	-2.31e-06	4.35e-05	2.61e-05	6.03e-06	1.14e-05	-1.96e-05	8.71e-07	3.18e-05	-4.12e-06	-2.17e-05	0.000138	0.000165	0.000193	0.000222	0.000251	0.00028	0.00031	0.000341	0.000372	0.000369	0.000458	0.000416	0.000483	0.00045	0.000439	0.000367	0.000225	0.00025	0.000153	9.77e-05	9.99e-05	6.56e-05	1.3e-05	4.49e-06	-2.34e-05	-2.42e-05	-2.26e-05	-8.49e-05
	764	NaN	4.52e-05	-2.22e-05	-5.05e-06	-3.13e-05	-1.51e-05	3.47e-05	5.49e-06	-3.49e-05	-2.16e-05	2.97e-05	1.37e-05	-2.18e-05	-2.86e-05	-3.78e-06	3.06e-05	2.4e-05	2.15e-05	-9.76e-07	-1.01e-05	0.000122	0.000152	0.000182	0.000214	0.000246	0.000278	0.000311	0.000344	0.000378	0.000318	0.000415	0.000507	0.00055	0.000482	0.000441	0.000363	0.000283	0.000283	0.000204	0.000135	0.000129	7.91e-05	5.07e-05	1.88e-05	1.78e-05	4.88e-06	-2.25e-05	-5.09e-05
	766	NaN	9.18e-06	-1.44e-05	-1.13e-05	-2.5e-05	1.54e-05	1.09e-05	-2.32e-05	-4.25e-08	2.37e-05	-2.67e-06	-1.48e-05	1.53e-06	-5.71e-05	-1.41e-05	2.26e-05	-4.83e-06	-8.1e-07	-3.14e-05	-1.76e-05	0.000106	0.000137	0.000168	0.0002	0.000232	0.000265	0.000298	0.000332	0.000367	0.000359	0.00041	0.000445	0.000433	0.000449	0.00045	0.000361	0.0003	0.000272	0.000157	0.000173	0.000105	2.17e-05	2.82e-05	5.19e-06	2.65e-05	1.13e-05	-4.15e-05	-9.49e-05
	767	NaN	1.72e-05	5.51e-06	6.57e-06	-3.83e-05	-7.07e-06	-4.46e-06	1.8e-05	8.05e-06	-2.85e-06	-2.56e-05	-4.42e-05	-3.81e-05	-2.09e-05	8.18e-07	-1.3e-05	-1.09e-05	-5.49e-06	-4.83e-05	-2.73e-05	8.36e-05	0.000113	0.000143	0.000174	0.000205	0.000237	0.00027	0.000303	0.000336	0.000354	0.000419	0.000481	0.000488	0.000453	0.000461	0.000401	0.000349	0.000309	0.000182	0.000176	0.000116	3.39e-05	7.2e-05	6.66e-06	6.34e-05	-2.54e-05	-1.78e-05	-7.58e-05
	768	NaN	1.07e-05	-2.48e-05	-5.94e-06	4.48e-07	1.69e-05	1.59e-05	2.47e-05	2.19e-05	-4.03e-05	-3.16e-05	-1.22e-05	-5.16e-05	-5.23e-05	3.9e-05	-3.01e-05	-4.69e-05	-8.79e-06	-9.46e-06	-2.01e-05	9.58e-05	0.000127	0.000159	0.000192	0.000225	0.000259	0.000293	0.000328	0.000363	0.000359	0.000428	0.000454	0.000465	0.000474	0.000485	0.000372	0.000365	0.000347	0.000233	0.000235	0.000128	8.3e-05	0.000104	8.13e-06	3.21e-06	-2.43e-06	1.13e-05	-2.5e-05
	769	NaN	4.16e-05	1.35e-06	-1.28e-05	-5.86e-05	1.22e-05	2.93e-05	2.6e-05	1.12e-05	-3.92e-05	-2.09e-05	1.42e-05	-4.16e-05	-3.75e-05	9.03e-06	-2.49e-05	-5.95e-05	-3.99e-05	-8.27e-06	-3.12e-05	0.000111	0.000139	0.000168	0.000197	0.000227	0.000257	0.000288	0.00032	0.000351	0.000374	0.00041	0.000447	0.000484	0.000455	0.00046	0.000339	0.000382	0.000352	0.000263	0.000227	0.000165	8.37e-05	7.85e-05	4.07e-05	5.21e-05	-1.1e-05	2.01e-05	2.92e-07
	770	NaN	-7.82e-06	-1.87e-05	1.19e-05	-2.81e-05	2.2e-05	1.85e-05	-2.32e-07	-4.49e-06	1.62e-06	2.27e-06	1.51e-05	7.48e-06	-2.95e-05	-8.97e-06	-2.02e-05	1.91e-05	-1.18e-05	-1.24e-05	-3.35e-05	5.15e-05	8.7e-05	0.000123	0.00016	0.000197	0.000235	0.000274	0.000314	0.000345	0.000357	0.00042	0.000509	0.000556	0.000536	0.000488	0.000397	0.000395	0.000326	0.000258	0.000229	0.000169	0.000143	9.51e-05	0.000106	0.0001	3.65e-05	3.96e-05	3.26e-05
	772	NaN	3.83e-05	-1.71e-05	-1.79e-05	-2.67e-05	9e-06	-3.95e-06	1.07e-05	1.98e-05	-9.08e-06	-2.97e-05	2.06e-05	2.7e-05	-3.93e-05	6.9e-06	1.05e-05	-3.54e-05	-5.55e-05	1.87e-06	-3.81e-05	7.73e-05	0.000112	0.000148	0.000184	0.000221	0.000259	0.000297	0.000336	0.000349	0.000366	0.000438	0.000499	0.00052	0.000474	0.000464	0.000455	0.000421	0.000369	0.000311	0.00026	0.000206	0.000142	0.000138	0.000107	9.87e-05	0.000107	6.05e-05	6.09e-05
	773	NaN	6.45e-05	-1.47e-06	-2.7e-05	-3.67e-05	-4.16e-06	1.11e-05	4.51e-06	6.76e-07	-2.5e-05	-3.96e-05	-3.18e-05	-1.53e-05	-5.64e-05	-2.58e-06	3.33e-05	-1.4e-05	-1.98e-05	-9.44e-06	-2.46e-05	0.000119	0.00015	0.000183	0.000216	0.000249	0.000283	0.000318	0.000353	0.000348	0.000386	0.000496	0.000503	0.000581	0.000483	0.00052	0.000466	0.000451	0.000411	0.000303	0.000283	0.000221	0.000164	0.000157	8.99e-05	0.000115	0.000133	8.09e-05	8.57e-05
	774	NaN	4.97e-06	-1.8e-05	-1.12e-05	8.28e-06	2.97e-05	1.75e-05	1.52e-05	3.7e-06	-2.31e-05	-2.8e-05	7.07e-06	-4.41e-05	-7.57e-05	9.09e-07	2.55e-05	-2.21e-05	-4.04e-05	-2.51e-05	-3.59e-05	0.000122	0.000154	0.000186	0.000219	0.000253	0.000287	0.000322	0.000358	0.000353	0.000395	0.000471	0.000529	0.000592	0.000545	0.000564	0.00049	0.000517	0.00048	0.000384	0.000339	0.000342	0.000201	0.000216	0.000152	0.000201	0.000188	0.000102	0.000126
	775	NaN	3.09e-05	1.5e-05	3.81e-06	2.85e-06	1.52e-05	1.74e-05	3.75e-05	-1.29e-05	-7.76e-05	-6.36e-05	-5.53e-05	-6.03e-05	-3.29e-05	-8.36e-06	-1.26e-05	-1.59e-05	-1.09e-05	-4.35e-05	4.88e-06	9.82e-05	0.000125	0.000153	0.000181	0.00021	0.000239	0.000269	0.000299	0.000329	0.000393	0.000476	0.0005	0.000577	0.000529	0.000555	0.000533	0.000547	0.000473	0.000377	0.000369	0.000386	0.000223	0.000207	0.000184	0.000184	0.000188	0.000137	0.000134
	776	NaN	2.04e-05	2.68e-05	6.57e-06	-2.93e-05	3.2e-06	3.18e-05	-1.67e-05	-1.85e-05	-8.03e-06	-4.24e-05	-4.22e-05	-2.23e-05	-2.33e-06	2.57e-05	7.63e-06	-2.65e-05	-1.25e-05	-3.78e-06	-2.97e-05	8.65e-05	0.000123	0.000159	0.000197	0.000235	0.000273	0.000313	0.000353	0.000343	0.000452	0.000506	0.000556	0.00061	0.000573	0.000645	0.000612	0.000593	0.000459	0.000478	0.000363	0.000313	0.000254	0.000214	0.00022	0.000244	0.000239	0.000173	0.000178
	778	NaN	1.11e-05	1.6e-05	3.39e-05	-3.55e-05	2.06e-05	3.87e-05	-2.92e-05	-4.59e-05	-3.7e-06	-9.4e-06	-5.66e-07	-3.65e-05	-1.33e-05	-1.36e-05	-3.81e-05	-3.02e-05	-4.88e-05	-7.52e-05	-7.06e-05	9.76e-05	0.000135	0.000174	0.000213	0.000253	0.000294	0.000335	0.000377	0.000375	0.00038	0.000506	0.000642	0.000682	0.000695	0.000719	0.000649	0.000623	0.000521	0.000484	0.000478	0.000402	0.000332	0.00031	0.000283	0.000269	0.000251	0.000191	0.000166
	779	NaN	3.34e-05	9.39e-06	1.76e-06	-2.75e-05	3.93e-06	2.85e-05	-9.65e-06	-2.73e-05	-8.95e-06	-2.14e-06	3.76e-05	-2.43e-05	-5.58e-05	-1.68e-05	-1.24e-05	-5.09e-05	-3.13e-05	6.23e-06	-1.93e-05	0.000133	0.000176	0.000218	0.000262	0.000306	0.000351	0.000397	0.000444	0.000329	0.00049	0.000589	0.000602	0.000719	0.000771	0.00078	0.000702	0.000675	0.000571	0.000574	0.000511	0.000405	0.000399	0.000386	0.000393	0.000329	0.000268	0.000256	0.000166
	780	NaN	1.01e-05	5.38e-05	6.68e-06	-3.74e-05	-5e-06	2.68e-05	5.73e-05	6.49e-06	-7.05e-05	-4.25e-05	-2.09e-05	-3.59e-05	-1e-05	3.39e-06	-4.19e-05	-7.81e-05	-5.36e-05	-1.67e-05	-2.71e-05	0.000156	0.000194	0.000232	0.000271	0.000311	0.000352	0.000393	0.000435	0.000381	0.000449	0.000578	0.000687	0.000761	0.000815	0.000802	0.000737	0.000777	0.000622	0.000646	0.00055	0.000489	0.000452	0.000407	0.000369	0.000369	0.000386	0.0003	0.000284
	781	NaN	2.61e-05	1.85e-05	-2.7e-05	-6.22e-05	2.61e-05	5.46e-05	4.82e-05	1.17e-05	-5.06e-05	-6.96e-05	-2.73e-05	-3.47e-05	-1.7e-06	1.76e-05	-7.3e-05	-0.000105	-5.02e-05	-5.45e-05	-4.78e-05	0.00015	0.000183	0.000217	0.000251	0.000286	0.000321	0.000357	0.000394	0.000314	0.000486	0.000664	0.000737	0.000799	0.000827	0.000774	0.000788	0.000807	0.000653	0.000671	0.000626	0.000546	0.000423	0.000337	0.00033	0.000386	0.000344	0.000359	0.000305
	782	NaN	1.77e-05	-6.56e-06	-3.1e-05	-3.81e-05	5.55e-05	9.51e-05	1.98e-05	-5.65e-05	-5.12e-05	-5.57e-05	-4.61e-05	-2.37e-05	-3.63e-05	2.35e-05	-2.72e-05	-8.5e-05	-4.95e-05	-8.67e-05	-9.68e-05	0.000129	0.000163	0.000198	0.000234	0.00027	0.000306	0.000343	0.00038	0.00036	0.00049	0.000607	0.000694	0.000794	0.000881	0.000825	0.000868	0.000784	0.000753	0.000688	0.000575	0.000503	0.000456	0.000381	0.000379	0.000437	0.000387	0.000326	0.000321
	784	NaN	8.61e-06	3.33e-05	6.55e-06	-3.47e-05	1.86e-05	5.76e-05	1.94e-05	-5.09e-06	-5.2e-05	-4.76e-05	2.81e-05	2.08e-05	-2.06e-05	-1.49e-05	-3.53e-05	-3.88e-05	-6.83e-05	-7.45e-05	-2.14e-05	0.00017	0.000207	0.000245	0.000284	0.000324	0.000364	0.000405	0.000438	0.000435	0.000587	0.000703	0.000774	0.000854	0.000942	0.0009	0.000936	0.000828	0.000756	0.000737	0.000682	0.000621	0.000594	0.000554	0.000504	0.000492	0.000516	0.000463	0.00046
	785	NaN	6.71e-05	7.5e-06	-1.32e-05	-8.08e-06	1.29e-05	3.32e-05	9.92e-06	-2.44e-05	-6.42e-05	-0.000105	-3.92e-05	-1.38e-06	-2.37e-05	-1.02e-05	-3.56e-05	4.6e-06	-8.14e-06	-4.51e-05	-5.16e-05	0.00014	0.00018	0.00022	0.000262	0.000304	0.000347	0.00039	0.00041	0.000401	0.000593	0.000692	0.000784	0.000835	0.00104	0.000899	0.000953	0.000919	0.000859	0.000816	0.000746	0.00063	0.000645	0.000587	0.000541	0.000533	0.000518	0.000441	0.000518
	786	NaN	1.33e-05	1.22e-05	2.96e-05	-1.7e-05	-1.16e-06	4.09e-05	3.83e-05	-4.92e-06	-6.71e-05	-7.63e-05	-3.68e-05	-7.01e-05	-7.02e-05	-1.87e-05	-2.52e-05	-4.79e-05	-5.85e-05	-7.92e-05	-0.0001	0.000155	0.000203	0.000252	0.000302	0.000353	0.000404	0.000457	0.000452	0.000454	0.000618	0.000701	0.000862	0.0009	0.00111	0.000993	0.000992	0.000918	0.000889	0.000833	0.000803	0.000728	0.000646	0.000587	0.000554	0.000669	0.000472	0.000468	0.000478
	787	NaN	1.14e-05	-9.8e-06	1.04e-05	-2.85e-05	1.54e-05	5.78e-05	2.53e-05	1.73e-05	-6.11e-05	-6.44e-05	-1.86e-05	-5.99e-05	-3.74e-05	3.11e-05	-2.48e-05	-0.00011	-0.000107	-6.88e-05	-7.96e-05	0.000138	0.000179	0.00022	0.000262	0.000304	0.000348	0.000392	0.000407	0.000451	0.000611	0.00074	0.000909	0.00101	0.00106	0.00104	0.00109	0.00105	0.000979	0.000985	0.000917	0.000762	0.000773	0.000722	0.000686	0.000714	0.000578	0.000567	0.000585
	789	NaN	5.06e-05	-1.8e-05	-4.62e-05	-1.38e-05	1.13e-05	4.84e-05	6.09e-05	-1.45e-05	-7.3e-05	-3.9e-05	4.22e-05	-7.15e-06	-7.5e-05	-1.35e-05	-1.94e-05	-4.79e-05	-6.25e-05	-6.07e-06	5.29e-06	0.000187	0.000229	0.000271	0.000315	0.000358	0.000403	0.000449	0.000456	0.000587	0.000788	0.000784	0.00101	0.00105	0.00109	0.00107	0.00111	0.00108	0.00104	0.00106	0.000939	0.000753	0.000866	0.000774	0.000698	0.000783	0.000664	0.000657	0.000671
	790	NaN	1.54e-05	1.8e-05	4.2e-06	2.36e-05	3.73e-05	2.88e-05	2.8e-05	2.06e-05	-9.46e-05	-9.55e-05	-5.48e-05	-6.23e-05	-4.86e-05	-4.95e-06	-2.57e-05	-0.000109	-1.24e-05	4.95e-05	-5.15e-05	0.000161	0.000202	0.000243	0.000285	0.000328	0.000372	0.000417	0.000455	0.000553	0.000733	0.000791	0.00101	0.00107	0.00119	0.00118	0.00125	0.00123	0.00115	0.00108	0.000925	0.000836	0.00088	0.000801	0.000738	0.000822	0.000719	0.000708	0.000776
	791	NaN	-2.94e-05	1.19e-05	5.86e-05	8.22e-06	-2.58e-05	-2.19e-05	4.46e-05	4.17e-05	-4.41e-05	-6.73e-05	9.8e-06	3.31e-06	-8.45e-06	6.37e-05	-2.67e-05	-8.7e-05	-7.12e-05	-4.89e-05	-7.07e-05	0.000176	0.000224	0.000273	0.000323	0.000373	0.000425	0.000477	0.000452	0.000573	0.000687	0.000817	0.000964	0.00105	0.00122	0.00126	0.00126	0.00118	0.00117	0.00114	0.00108	0.00088	0.000846	0.000789	0.000774	0.000824	0.000729	0.000758	0.000797
	792	NaN	5.46e-05	-3.99e-05	-6.55e-05	-6.17e-05	-1.06e-05	2.77e-05	6.24e-05	2.54e-05	-4.04e-05	-1.52e-05	-1.79e-05	-7.3e-05	-5.49e-05	1.24e-05	-2.47e-05	-5.04e-05	-3.84e-05	-4.96e-05	-6.68e-05	0.000251	0.000306	0.000362	0.000419	0.000477	0.000535	0.000595	0.000517	0.000551	0.000721	0.00092	0.0011	0.0012	0.00123	0.00124	0.0013	0.00128	0.0013	0.0012	0.0011	0.00105	0.00094	0.000862	0.000855	0.000885	0.000848	0.00078	0.000842
	793	NaN	0.00012	5.81e-05	-5.17e-05	-0.000131	-5.92e-05	-2.34e-05	1.63e-05	4.89e-05	-2.16e-05	-6.86e-05	-7.49e-05	-0.000111	-8.14e-05	-1.53e-05	-1.88e-05	-4.62e-05	-4.39e-05	-2.66e-05	-3.52e-05	0.000242	0.000286	0.000331	0.000377	0.000424	0.000471	0.00052	0.000416	0.000584	0.00078	0.000947	0.00104	0.00122	0.00134	0.00145	0.00138	0.00129	0.0013	0.00124	0.00119	0.00107	0.00102	0.000928	0.000977	0.000992	0.000906	0.000817	0.000933
	795	NaN	2.92e-06	-2.4e-05	-2.47e-05	-3.07e-05	3.26e-05	3.46e-05	2.44e-05	2.52e-05	-3.18e-05	-4.1e-05	-1.45e-05	-6.4e-05	2.97e-06	6.95e-05	-6.07e-05	-9.82e-05	-6.15e-05	-2.92e-05	-2.62e-07	0.000162	0.000192	0.000222	0.000253	0.000284	0.000316	0.000349	0.00048	0.000582	0.000837	0.000906	0.00101	0.00121	0.00138	0.00146	0.00148	0.00143	0.0014	0.00124	0.00125	0.00108	0.0011	0.0011	0.0011	0.00109	0.00101	0.00095	0.00104
	796	NaN	5.17e-05	6.11e-05	-5.76e-05	-5.9e-05	4.96e-05	2.07e-05	7.55e-06	3.73e-06	-5e-05	-7.31e-05	-4.57e-05	-2.44e-05	-3.94e-05	-1.38e-05	9.9e-06	-4e-05	-7.36e-05	-6.87e-05	-7.81e-05	0.000194	0.00024	0.000287	0.000335	0.000383	0.000432	0.000482	0.00039	0.000568	0.000776	0.000857	0.00119	0.00133	0.0014	0.00156	0.00163	0.00146	0.00145	0.00146	0.00129	0.00115	0.00121	0.00117	0.00121	0.00119	0.00105	0.000998	0.00106
	797	NaN	4.43e-06	-9.88e-06	-6.94e-05	-9.33e-05	1.51e-05	4.3e-05	4.82e-05	4.13e-05	2.46e-06	-7.96e-05	-6.76e-05	-5.87e-05	-2.07e-05	2.33e-05	-5.87e-05	-8.57e-05	-9.64e-05	-7.22e-05	-4.82e-05	0.000199	0.000242	0.000287	0.000332	0.000377	0.000424	0.000471	0.000439	0.000604	0.000777	0.00102	0.0012	0.00132	0.00151	0.00167	0.00157	0.00162	0.00153	0.00144	0.00144	0.00126	0.00127	0.00121	0.00117	0.00118	0.00105	0.000998	0.00109
	798	NaN	-2.08e-05	-4.91e-05	-1.32e-05	-3.18e-05	8.12e-06	1.94e-05	-1.33e-05	4.08e-05	3.72e-05	-5.89e-05	-5.09e-05	-3.73e-05	-6.68e-05	-2.78e-05	-0.000118	-0.000219	-0.000132	-9.03e-05	-8.59e-05	0.000159	0.000198	0.000237	0.000278	0.000318	0.00036	0.000396	0.000371	0.00059	0.000737	0.000991	0.00114	0.0013	0.00146	0.00163	0.00162	0.00163	0.00162	0.00153	0.00149	0.00134	0.00137	0.0013	0.00134	0.00129	0.00115	0.00107	0.00124
	799	NaN	1.03e-05	1.09e-05	2.67e-05	-7.93e-05	-5.5e-05	7.8e-06	1.58e-05	-8.16e-06	-8.89e-07	3.52e-05	2.79e-06	-6.21e-05	-8.2e-05	-2.31e-05	-1.17e-05	-0.000123	-9.79e-05	-7.76e-05	-0.000107	0.000165	0.000204	0.000243	0.000282	0.000323	0.000364	0.000406	0.000497	0.000663	0.000822	0.00117	0.00128	0.00137	0.00158	0.0016	0.0017	0.00173	0.00167	0.0017	0.00159	0.00151	0.00143	0.00134	0.00139	0.00134	0.00121	0.00131	0.00124
	801	NaN	4.82e-05	6.65e-05	1.06e-05	-6.24e-05	-2.47e-05	1.04e-05	2.91e-05	1.55e-05	-6.97e-05	-6.18e-05	2.38e-05	-2.26e-05	2.91e-06	3.67e-05	7.66e-06	4.67e-07	-7.88e-05	-0.000144	-0.00015	0.000206	0.000261	0.000317	0.000374	0.000432	0.000491	0.000512	0.00048	0.000668	0.000897	0.00113	0.00126	0.00162	0.00166	0.00186	0.00186	0.00175	0.00184	0.00168	0.0016	0.00155	0.00151	0.00148	0.00153	0.00139	0.00136	0.00138	0.0015
	802	NaN	-2.08e-05	-3.95e-06	2.19e-06	-1.77e-05	6.07e-05	6.44e-05	1.36e-05	-1.6e-05	-5.57e-05	-6.61e-05	-5.72e-06	1.73e-05	-8.05e-06	-3.6e-05	-7.68e-05	-2.45e-06	9.28e-06	-0.000108	-0.000114	0.000256	0.000306	0.000357	0.000408	0.000461	0.000514	0.000501	0.000487	0.000727	0.000908	0.00113	0.00132	0.0017	0.00175	0.00197	0.00189	0.00196	0.00199	0.00194	0.00187	0.00174	0.00169	0.00161	0.00163	0.00163	0.0014	0.00147	0.00144
	803	NaN	-7.11e-05	-3.69e-05	-2.67e-05	2.25e-06	9.35e-05	0.000104	5.02e-05	2.49e-05	-5.05e-05	-0.00019	-0.000132	-9.21e-05	-0.000112	-9.05e-05	-0.000143	-0.000219	-0.000168	-8.71e-05	-5.93e-05	0.000201	0.000237	0.000274	0.000311	0.000349	0.000387	0.000427	0.000499	0.000713	0.000916	0.00122	0.00134	0.00167	0.00178	0.00194	0.00197	0.00198	0.00197	0.002	0.00191	0.0018	0.00172	0.00168	0.00176	0.00161	0.00155	0.00153	0.00165
	804	NaN	-1.37e-05	-4.02e-05	2.49e-05	7.12e-05	4.86e-05	-5.96e-05	-5.68e-05	7.54e-06	-1.14e-05	-4.16e-05	-7.19e-06	-7.11e-05	-8e-05	-3.98e-05	-9.76e-05	-0.000174	-0.000204	-0.000185	-0.000145	0.000161	0.000203	0.000245	0.000289	0.000333	0.000378	0.000451	0.000471	0.000678	0.000811	0.0012	0.00131	0.00172	0.00193	0.00205	0.00207	0.00207	0.00214	0.00206	0.00193	0.00192	0.00183	0.00168	0.0019	0.00174	0.0016	0.00162	0.00172
	805	NaN	3.01e-05	-6.97e-05	-4.61e-05	2.51e-05	6.71e-05	7.32e-05	4.28e-05	-1.64e-05	-0.000101	-0.000112	-1.6e-05	-8.65e-05	-0.000112	-4.35e-05	-5.55e-05	-9.26e-05	-0.000112	-6.2e-05	-5.71e-05	0.000191	0.000232	0.000274	0.000316	0.000359	0.000403	0.000374	0.000519	0.000693	0.000932	0.00129	0.00144	0.00174	0.00194	0.00215	0.00215	0.00218	0.00221	0.00212	0.00202	0.00202	0.00197	0.00195	0.00188	0.00163	0.0016	0.00183	0.00176
	807	NaN	1.44e-05	-2.93e-05	-8.27e-05	-0.000124	6.54e-05	0.000114	6.63e-05	1.56e-05	-6.56e-05	-8.96e-05	3.79e-05	5.77e-05	9.71e-06	1.86e-05	2.96e-05	-5.13e-06	4.1e-05	9.08e-05	3.07e-05	0.000221	0.000254	0.000287	0.000321	0.000356	0.000391	0.000419	0.000539	0.000775	0.000966	0.00141	0.00155	0.00191	0.00208	0.00222	0.00236	0.00231	0.00219	0.00218	0.00212	0.00221	0.00222	0.00205	0.00206	0.00186	0.00182	0.00181	0.00195
	808	NaN	1.53e-05	-6.68e-06	-4.58e-05	-8.01e-05	-2.28e-07	-2.65e-06	3.39e-05	2.06e-05	-2.7e-05	-4.21e-05	7.67e-05	-1.59e-05	-9.83e-05	1.3e-06	-7.08e-05	-0.000177	-6.07e-05	3.66e-05	-4.09e-05	0.000256	0.000307	0.000359	0.000411	0.000465	0.000519	0.000411	0.000542	0.000738	0.000943	0.00135	0.00157	0.00199	0.00211	0.00226	0.00233	0.00242	0.00232	0.00245	0.00226	0.00224	0.00223	0.00215	0.00219	0.00213	0.00196	0.0019	0.00195
	809	NaN	1.19e-05	4.2e-05	-1.09e-06	-8.95e-06	8.35e-05	-1.82e-06	3.44e-06	3.97e-05	-0.000104	-0.00016	-7.2e-05	5.1e-05	2.92e-05	-3.35e-05	-5.55e-05	-9.64e-05	-4.05e-05	-1.88e-05	-2.03e-05	0.00025	0.000285	0.000321	0.000357	0.000394	0.000432	0.000432	0.000629	0.000769	0.00109	0.0014	0.00163	0.00195	0.00213	0.00248	0.00253	0.00248	0.00251	0.00256	0.00232	0.00239	0.0023	0.0022	0.00222	0.00216	0.00209	0.00206	0.00208
	810	NaN	5.87e-05	6.43e-05	-0.000112	-8.79e-05	9.77e-06	2.72e-05	7.77e-05	-3.53e-05	-4.51e-05	-9.4e-06	-1.49e-05	-9.44e-05	-2.95e-05	3.74e-05	4.75e-05	-3.88e-05	-4.7e-05	-2.06e-05	-4.12e-05	0.000297	0.000345	0.000392	0.000441	0.000491	0.000542	0.000395	0.000553	0.000783	0.00112	0.00151	0.00158	0.00196	0.00221	0.00241	0.00254	0.00267	0.0027	0.00267	0.00244	0.0024	0.00253	0.00242	0.00233	0.00223	0.00208	0.00216	0.00217
	811	NaN	7.01e-05	-7.06e-05	-0.000203	-0.000157	3.11e-05	0.000136	0.000156	0.000104	-7.68e-05	-0.000126	1.28e-05	7.01e-05	8.06e-05	-2e-05	-0.000144	-0.00014	-5.49e-05	-8.27e-05	-0.000146	0.000195	0.000243	0.000292	0.000342	0.000393	0.000445	0.000468	0.000637	0.000701	0.00124	0.00159	0.00164	0.0021	0.00238	0.0026	0.00277	0.00262	0.00294	0.00284	0.00261	0.00253	0.00252	0.00246	0.0025	0.00243	0.00232	0.00231	0.0023
	813	NaN	8.09e-05	1.16e-05	-2.62e-05	-8.09e-05	7.89e-06	4.58e-05	3.91e-06	-3.36e-05	-6.86e-05	-0.000128	-2.13e-05	1.99e-05	5.06e-05	-1.96e-05	-4.85e-05	-1.19e-05	-0.000141	-0.000175	-0.000156	0.000209	0.000261	0.000314	0.000368	0.000423	0.000479	0.000315	0.000687	0.000875	0.00127	0.00161	0.0019	0.00227	0.00248	0.00263	0.00282	0.00271	0.00284	0.00267	0.00275	0.00269	0.00261	0.00257	0.00254	0.00243	0.00242	0.0024	0.00237
	814	NaN	-3.62e-05	2.58e-05	-4.79e-06	-4.92e-05	1.29e-05	-3.01e-05	-9.35e-06	3.02e-05	3.9e-05	-4.05e-05	-2.8e-05	4.77e-06	1.84e-05	-5.06e-05	-9.88e-05	-2.4e-05	-7.23e-05	-0.000167	-0.000135	0.00027	0.00032	0.000371	0.000422	0.000475	0.000511	0.000284	0.000572	0.000837	0.00129	0.00166	0.00193	0.00239	0.00274	0.00278	0.00283	0.00307	0.00292	0.00301	0.00286	0.00282	0.00276	0.00272	0.00266	0.00253	0.0025	0.00246	0.00257
	815	NaN	-4.48e-05	4.58e-05	-5.87e-06	1.45e-05	3.84e-05	-1.52e-05	5.49e-07	-3.79e-05	-1.59e-05	-8.03e-05	2.44e-05	5.39e-05	1.71e-05	-3.45e-05	-8.78e-05	-4.06e-05	-8.6e-05	-0.000101	-4.8e-05	0.000318	0.000365	0.000413	0.000461	0.000511	0.000506	0.000255	0.000721	0.001	0.00128	0.00158	0.00198	0.0023	0.00268	0.00282	0.00304	0.00321	0.00307	0.0031	0.00293	0.00301	0.00287	0.00277	0.00278	0.00278	0.00269	0.00264	0.0027
	816	NaN	5.14e-05	-2.93e-05	-0.00012	-5.25e-05	1.76e-05	-2.02e-05	6.14e-05	6.31e-05	-4.13e-05	-0.00014	-5.71e-05	-9.46e-05	-8.3e-05	-0.000157	-0.000165	-8.52e-05	-9.94e-05	-0.000126	-0.000132	0.000224	0.000271	0.00032	0.000369	0.000419	0.000421	0.000331	0.000574	0.000832	0.00133	0.00162	0.00209	0.00239	0.00275	0.00298	0.00294	0.00324	0.00317	0.00319	0.00296	0.00296	0.00279	0.00278	0.00282	0.00275	0.00275	0.00278	0.0027
	817	NaN	1.85e-05	4.31e-05	-0.000166	-8.63e-05	4.41e-05	3.31e-05	0.000121	2.37e-05	-9.44e-05	-0.000156	-7.2e-05	-8.34e-06	3.08e-05	6.04e-05	-3.59e-06	-0.000116	-0.000203	-0.000121	-6.13e-05	0.000175	0.000207	0.000239	0.000272	0.000306	0.000332	0.000408	0.000637	0.00092	0.0014	0.00164	0.00218	0.00242	0.00295	0.00294	0.00316	0.00343	0.00331	0.00329	0.00319	0.00311	0.00308	0.0032	0.00307	0.00294	0.00293	0.00293	0.00286
	819	NaN	2.72e-05	8.56e-05	-1.87e-05	-0.000167	-2.42e-05	4.98e-05	3.76e-05	1.51e-05	-8.49e-05	-0.000105	2.01e-05	2.15e-05	3.54e-05	5.97e-05	3.62e-05	-4.23e-05	-3.71e-05	-8.81e-05	-0.00015	0.000257	0.000311	0.000366	0.000422	0.000478	0.000455	0.000441	0.000723	0.00102	0.00155	0.0017	0.00217	0.00259	0.00311	0.00297	0.00326	0.00338	0.00342	0.0034	0.00333	0.0033	0.00321	0.00331	0.00327	0.00301	0.00304	0.00287	0.00296
	820	NaN	-2.63e-05	-8.65e-05	2.32e-05	7.41e-05	0.000107	0.000107	2.72e-05	-0.000113	-0.000105	-5.43e-05	2.76e-05	2.05e-05	4.18e-05	-3.59e-05	-5.6e-07	-6.87e-05	-0.000163	-5.25e-05	-4.14e-05	0.000304	0.000354	0.000404	0.000455	0.000507	0.00051	0.000521	0.000722	0.000996	0.00163	0.0017	0.00221	0.00271	0.00309	0.00324	0.00346	0.00351	0.00355	0.00344	0.00336	0.00345	0.00346	0.00337	0.00316	0.00304	0.00319	0.00304	0.00296
	821	NaN	-0.000121	-0.000126	0.000119	3.17e-05	-1.77e-05	6.15e-05	6.44e-05	-8.08e-05	-5.59e-05	-1.67e-06	-7.46e-05	-0.000138	2.18e-05	6.32e-05	-3.68e-05	-9.08e-05	-0.000102	-6.59e-05	-0.000116	0.0002	0.000246	0.000293	0.00034	0.000389	0.000311	0.00036	0.000624	0.000969	0.00161	0.00183	0.00227	0.00293	0.00319	0.0032	0.00345	0.00356	0.00359	0.00346	0.00352	0.00353	0.00343	0.00348	0.00318	0.00314	0.00323	0.00325	0.00302
	822	NaN	9.02e-05	0.00013	4.45e-05	-8.18e-05	-9.73e-05	-3.54e-05	2.55e-06	-6.44e-05	-7.76e-05	1.03e-05	2.78e-05	-6.25e-06	8.7e-06	9.54e-05	2.49e-05	7.58e-06	2.51e-05	8.99e-05	1.4e-05	0.000161	0.000188	0.000216	0.000244	0.000272	0.000316	0.000528	0.000734	0.00106	0.00181	0.00209	0.00236	0.00284	0.00325	0.00334	0.00363	0.00379	0.00384	0.00359	0.00362	0.00357	0.00355	0.00346	0.0033	0.00331	0.00336	0.00326	0.00327
	824	NaN	1.87e-05	-5.2e-05	-5.8e-05	6.6e-06	9.23e-05	4.49e-05	5.78e-05	5.65e-05	-0.000177	-0.000149	-3.32e-05	-0.000171	-5.5e-05	9.91e-05	-4.38e-05	-0.000157	-6.96e-05	1.5e-05	-2.11e-05	0.000303	0.000348	0.000393	0.000439	0.000485	0.000382	0.000577	0.000795	0.0011	0.00176	0.00192	0.00234	0.00286	0.00339	0.00339	0.00358	0.00366	0.0038	0.00371	0.00368	0.00367	0.0037	0.00365	0.00345	0.00351	0.00336	0.00356	0.00339
	825	NaN	-1.94e-05	7.95e-06	-0.000152	-3.08e-05	0.000213	0.000143	5.23e-05	5.73e-05	-0.000158	-0.000193	-8.42e-05	-0.000117	-9.49e-05	-6.03e-05	-0.000144	-0.000116	-0.000123	-0.000139	-0.000177	0.000246	0.000302	0.000358	0.000415	0.000474	0.000301	0.00047	0.000765	0.00113	0.00169	0.00187	0.00248	0.00298	0.00339	0.00338	0.00365	0.00386	0.00406	0.00384	0.00376	0.00369	0.00377	0.00383	0.00367	0.00347	0.00357	0.00364	0.00341
	826	NaN	5.19e-05	9.82e-05	-0.000103	-0.000144	7.58e-05	0.0001	0.000123	5.38e-06	-0.000169	-0.000138	-0.000129	-0.000195	-0.000186	-7.31e-05	-0.000132	-0.00019	-0.000131	-3.28e-05	-0.000111	0.000263	0.000317	0.000371	0.000426	0.000483	0.00047	0.000539	0.000894	0.00108	0.0018	0.002	0.00272	0.00308	0.00343	0.0035	0.00374	0.00395	0.00399	0.00368	0.00376	0.00375	0.00376	0.00381	0.00365	0.0035	0.00353	0.00356	0.0036
	827	NaN	-2.12e-05	-2.44e-06	-9.74e-06	-8.1e-05	4.08e-05	5.76e-05	4.29e-05	4.25e-05	-9.82e-05	-0.000115	-9.06e-05	-5.16e-05	2.58e-05	-1.17e-05	-8.3e-05	-0.000108	-8.88e-05	-1.21e-05	-0.000138	0.000379	0.000453	0.000527	0.000603	0.00068	0.00045	0.000571	0.000821	0.00126	0.00173	0.00216	0.00262	0.00298	0.00335	0.00352	0.00371	0.00395	0.00404	0.00377	0.00392	0.00406	0.00379	0.00381	0.00377	0.00374	0.00377	0.00378	0.00369
	828	NaN	1.2e-05	-3.86e-05	-0.000189	-5.32e-05	5.62e-05	2.64e-05	6.83e-05	-2.26e-05	2.15e-05	-7.47e-05	-7.87e-05	3.68e-05	-3.55e-05	-4.47e-05	-9.43e-05	-0.000232	-0.00026	-9.17e-05	-0.000131	0.000273	0.000329	0.000386	0.000444	0.000503	0.000384	0.000739	0.000919	0.00135	0.00172	0.00205	0.00258	0.00312	0.00336	0.00346	0.00367	0.00391	0.00393	0.00395	0.004	0.00396	0.00379	0.00375	0.00385	0.00372	0.0038	0.00365	0.00377
	830	NaN	5.45e-05	6.07e-05	-0.000141	-3.86e-06	9.93e-05	0.000107	1.02e-05	-0.000153	-0.000111	-0.000212	-7.99e-05	-0.000146	-1.93e-05	3.39e-05	0.000106	4.99e-05	-9.07e-05	-5.57e-05	0.000112	0.000385	0.000411	0.000436	0.000462	0.000488	0.000464	0.000655	0.000863	0.00135	0.0017	0.00198	0.00266	0.00308	0.00336	0.00359	0.00382	0.0038	0.00385	0.00392	0.00398	0.00403	0.00399	0.00392	0.00401	0.00394	0.00373	0.00385	0.00388
	831	NaN	3.13e-05	1.8e-05	-1.72e-05	-1.33e-05	0.000164	8.94e-06	-2.46e-05	-0.000135	-0.000113	-0.000128	1.64e-05	-9.71e-05	-4.23e-05	5.22e-05	-2.14e-05	-0.000136	-0.00012	-2.4e-05	2.4e-05	0.000301	0.000333	0.000365	0.000399	0.000425	0.000327	0.000746	0.000936	0.00143	0.00181	0.00203	0.00248	0.00313	0.00345	0.00354	0.00382	0.00396	0.00396	0.004	0.004	0.00394	0.00403	0.00414	0.00403	0.00404	0.00398	0.00399	0.00405
	832	NaN	3.16e-05	0.000158	-8.08e-05	-9.39e-05	5.54e-05	-2.4e-05	-5.15e-05	3.14e-06	-5.3e-05	-0.000202	-0.000173	-0.000127	-8.8e-05	-6.37e-05	-0.000137	-0.000219	-7.42e-05	7.66e-05	-4.43e-05	0.000279	0.000325	0.000373	0.000421	0.000442	0.000321	0.000556	0.000836	0.00139	0.00177	0.00205	0.0025	0.00308	0.00342	0.00357	0.00386	0.00411	0.00404	0.00367	0.00415	0.00408	0.00402	0.00412	0.00405	0.00374	0.00379	0.00399	0.00404
	833	NaN	-2.85e-05	8.67e-06	-4.61e-05	2.89e-06	6.86e-05	2.99e-05	-1.93e-05	8.94e-05	-0.000103	-0.000212	-0.000137	-0.00018	-7.61e-05	-0.000114	-0.000122	-0.000228	-0.000266	-0.000126	-0.000117	0.00025	0.000296	0.000342	0.000389	0.000409	0.000348	0.000543	0.000806	0.00118	0.00158	0.002	0.00239	0.00307	0.00326	0.00343	0.00377	0.00397	0.00409	0.00387	0.00404	0.00393	0.00387	0.00396	0.00386	0.0039	0.00398	0.0039	0.00382
	834	NaN	-3.79e-05	3.66e-05	-0.000139	-7.89e-05	8.12e-05	6.19e-05	5.46e-05	6.76e-05	-1.65e-06	-0.00016	-0.000102	-0.00017	-8.87e-05	-6.15e-05	-0.000173	-0.000312	-7.67e-05	-7.12e-05	-3.52e-05	0.000396	0.000441	0.000487	0.000534	0.000464	0.000256	0.00057	0.000837	0.00129	0.00164	0.00216	0.00252	0.00289	0.00324	0.00347	0.00363	0.00371	0.00397	0.00385	0.00395	0.00395	0.00398	0.00413	0.0039	0.00393	0.0039	0.00389	0.00395
	836	NaN	7.29e-05	-4.31e-05	-0.000213	-6.69e-05	7.99e-06	0.000155	5.58e-05	-7.11e-06	-3.51e-06	-0.000106	-0.000106	-0.000169	-8.19e-06	7.98e-05	-4.37e-05	-0.000221	-0.000169	6.8e-06	-0.000119	0.000151	0.000191	0.000232	0.000273	0.000271	0.000261	0.000534	0.000881	0.00129	0.00162	0.00202	0.00252	0.00276	0.00327	0.00361	0.00364	0.00405	0.00411	0.00366	0.00387	0.00401	0.00408	0.004	0.00377	0.00371	0.00389	0.00388	0.00388
	837	NaN	1.43e-07	8.39e-05	-1.64e-06	-1.99e-05	1.37e-05	0.000113	2.14e-05	-0.000127	-0.000166	-0.00019	-0.000129	-1.5e-05	-7.2e-06	-9.59e-05	-2.66e-05	-6.31e-06	-2.51e-05	-5.93e-05	-0.000103	0.000164	0.000195	0.000228	0.000261	0.00022	0.000296	0.000562	0.000902	0.00136	0.00154	0.00202	0.00257	0.00285	0.00321	0.00344	0.00371	0.00387	0.00364	0.0038	0.00376	0.00393	0.00396	0.00391	0.00387	0.00375	0.00373	0.00376	0.00382
	838	NaN	-5e-06	1.23e-05	5.24e-05	5.87e-05	5.62e-05	-4.7e-05	-7.46e-05	-6.02e-05	-7.75e-05	-0.000144	6.69e-06	-8.67e-05	-0.000175	-4.09e-05	-6.6e-05	-0.000114	-0.000108	-0.000194	-0.000158	0.000197	0.000234	0.000271	0.000309	0.000293	0.000276	0.00059	0.000948	0.00137	0.00155	0.00192	0.00233	0.00297	0.00314	0.00343	0.0035	0.00365	0.00369	0.00369	0.0036	0.00369	0.00386	0.0038	0.00379	0.00368	0.00371	0.00383	0.00388
	839	NaN	3.73e-05	0.000147	-0.000112	-7.2e-05	7.38e-05	-4.95e-05	-6.24e-05	-3.06e-05	-9.18e-05	-0.000152	-8.38e-06	-9.53e-05	-0.00014	-9.36e-05	-0.000121	-0.000155	-0.000103	-0.000138	-6.33e-05	0.000291	0.000327	0.000362	0.000399	0.000351	0.000367	0.000473	0.000807	0.00127	0.00159	0.00205	0.00235	0.00296	0.00293	0.00313	0.00343	0.0036	0.0037	0.00363	0.00364	0.00369	0.00383	0.00386	0.00376	0.0037	0.00376	0.00369	0.00383
	840	NaN	2.87e-05	0.000135	-9.63e-05	-5.07e-05	0.000153	-3.02e-05	-5.01e-05	-7.91e-05	-0.000127	-9.54e-05	-2.61e-05	-0.000123	-6.01e-05	-8.69e-05	-0.000144	-0.000277	-0.000144	-0.000115	-0.000199	0.000215	0.000264	0.000314	0.000365	0.000351	0.000292	0.000493	0.000701	0.0012	0.00132	0.002	0.00218	0.0029	0.00284	0.0031	0.0033	0.00359	0.00362	0.00355	0.00348	0.00359	0.00371	0.00375	0.00365	0.0037	0.00373	0.00372	0.0037
	842	NaN	-1.45e-05	-0.000112	-0.000143	-1.26e-07	6.25e-05	8.46e-06	1.35e-05	9.39e-05	-2.01e-05	-3.75e-05	6.6e-05	-2.56e-05	-7.53e-05	4.44e-05	-0.000143	-0.000188	-2.11e-05	-9.39e-05	-0.000104	0.000259	0.000297	0.000336	0.000376	0.000377	0.000418	0.000467	0.000695	0.00122	0.00122	0.00208	0.00214	0.00271	0.00285	0.00309	0.0034	0.00352	0.00348	0.00342	0.00353	0.00355	0.00373	0.00377	0.00355	0.00368	0.00384	0.00372	0.00365
	843	NaN	-0.000107	-0.000123	-5.83e-05	0.000105	0.000182	0.000142	4.42e-05	-0.000104	-0.000115	-0.000157	5.32e-05	1.01e-05	4.87e-05	-5.07e-05	-0.000204	-0.000253	-5.32e-05	-6.52e-05	-0.00019	0.000282	0.000338	0.000394	0.000452	0.000299	0.000408	0.000433	0.00077	0.00128	0.00146	0.00191	0.00215	0.00251	0.00273	0.00299	0.00319	0.00335	0.00319	0.0032	0.00341	0.00352	0.00367	0.00364	0.00348	0.00351	0.0036	0.00363	0.00351
	844	NaN	-8.46e-05	-8.78e-05	5.72e-05	2.06e-05	-4.66e-05	0.000129	6.11e-05	-0.000105	-7.22e-05	-7.26e-05	-2.16e-05	7.36e-06	2.53e-05	2.85e-06	-3.3e-05	-0.000102	-5.86e-05	-5.89e-05	7.18e-05	0.000169	0.000174	0.000179	0.000185	0.000237	0.000331	0.000721	0.000891	0.00124	0.00137	0.00187	0.00208	0.00249	0.00256	0.00285	0.00304	0.00317	0.00314	0.00324	0.00336	0.00337	0.00353	0.00355	0.00335	0.00335	0.00341	0.00351	0.00332
	845	NaN	5.63e-05	4.33e-05	-4.81e-05	-1.66e-05	-5.54e-05	2.98e-05	1.14e-05	-0.00013	-4.34e-05	-7.27e-05	-2.75e-06	-7.11e-05	6.28e-06	4.27e-05	-5.47e-05	-1.45e-05	-9.69e-05	-0.000111	-4.05e-05	7.82e-05	8.86e-05	9.93e-05	0.00011	0.000176	0.000371	0.000639	0.000817	0.00121	0.00146	0.00172	0.00205	0.00232	0.00256	0.00282	0.00294	0.003	0.00317	0.00317	0.00318	0.00335	0.00331	0.0034	0.0032	0.00325	0.00335	0.00334	0.00339
	847	NaN	-2.01e-05	2.85e-05	-8.8e-05	2.2e-05	6.22e-05	-9.36e-06	-5.06e-05	-6.39e-05	-1.63e-05	-7.02e-05	-7.64e-06	-1.96e-05	5.87e-05	4.15e-05	-9.76e-05	-0.000199	-8.99e-05	4.5e-06	-1.51e-05	0.000201	0.000226	0.00025	0.000276	0.000179	0.000159	0.000462	0.000719	0.00113	0.00122	0.00149	0.00186	0.00219	0.00234	0.00257	0.00273	0.003	0.00302	0.00291	0.00303	0.00319	0.00325	0.00322	0.00319	0.00325	0.00342	0.00324	0.00342
	848	NaN	3.89e-05	-5.43e-05	-0.000125	-0.000121	0.000108	0.000146	-4.97e-05	-5.05e-06	-0.000116	-7.7e-05	-1.35e-05	-0.000193	-4.84e-05	3.16e-05	-4.17e-05	-8.83e-05	-5.67e-05	-7.09e-06	-0.000104	0.000236	0.000276	0.000316	0.000358	0.000265	0.000373	0.000443	0.000579	0.00106	0.00108	0.00143	0.00173	0.00203	0.0022	0.00235	0.00249	0.00275	0.00274	0.00273	0.00284	0.00294	0.00302	0.00311	0.00309	0.00299	0.00314	0.00322	0.00322
	849	NaN	-5.27e-05	2.56e-05	-0.000179	-0.00012	0.000206	8.72e-05	9.5e-05	-2.42e-05	-0.000168	-0.000306	-0.000149	-0.000325	-4.18e-05	-5.33e-05	-0.000248	-0.000176	-0.000108	-9.04e-06	-0.000174	0.000237	0.000287	0.000337	0.000379	0.000213	0.000213	0.000431	0.000524	0.000908	0.0011	0.00144	0.00173	0.00198	0.00208	0.00241	0.00265	0.00276	0.00261	0.00265	0.00286	0.00289	0.00306	0.00311	0.00302	0.00288	0.00313	0.00299	0.00312
	850	NaN	3.21e-05	1.93e-05	-0.000141	-8.78e-05	0.000194	0.000111	-3.1e-05	-8.07e-05	-0.000115	-0.000197	-0.000116	-0.000229	-4.21e-05	3.44e-05	-0.000253	-0.000395	-0.000174	-2.23e-05	-7.37e-05	0.000234	0.000269	0.000304	0.000332	0.000232	0.000176	0.000282	0.000505	0.0008	0.000953	0.00123	0.00155	0.0018	0.00197	0.00219	0.0024	0.00268	0.00248	0.00259	0.00282	0.00269	0.00295	0.00286	0.00286	0.00305	0.00305	0.00294	0.003
	851	NaN	7.28e-05	-4.17e-05	-7.59e-05	-9.02e-05	5.26e-05	0.000138	4.37e-05	-8.98e-05	-0.000134	-0.000173	-0.000143	-3.54e-05	-5.11e-05	-0.000165	-0.000159	-0.000262	-0.00013	-6.42e-05	6.3e-05	0.00025	0.000266	0.000281	0.000292	0.00032	0.000379	0.00036	0.000542	0.000789	0.000973	0.00122	0.00146	0.00171	0.00195	0.002	0.00222	0.00236	0.00226	0.00247	0.0025	0.00264	0.00285	0.00272	0.00261	0.0027	0.00266	0.00286	0.0027
	853	NaN	3.29e-06	-6.77e-05	-2.97e-05	-8.73e-05	-1.34e-05	0.00013	-2.66e-05	-8.17e-05	4.46e-05	2.04e-05	1.8e-06	9.09e-05	7.37e-05	2.32e-05	3.43e-05	-8.11e-06	6.38e-05	0.000114	5.05e-05	0.000181	0.000197	0.000213	0.000221	0.000212	0.000262	0.000499	0.000758	0.000809	0.000867	0.0012	0.00149	0.00161	0.00173	0.00195	0.00221	0.00225	0.00224	0.00248	0.00249	0.0025	0.00264	0.00274	0.0026	0.00268	0.00273	0.00271	0.0026
	854	NaN	7.08e-05	4.72e-05	-0.000102	-3.69e-05	-8.81e-06	-3.2e-05	-1.89e-06	-5.2e-05	-4.71e-05	1.44e-05	-4.42e-05	-7.49e-05	0.00011	0.000101	-6.36e-05	1.54e-05	4.93e-05	8.27e-05	-6.61e-06	0.000139	0.000157	0.000175	0.000188	0.000204	0.00024	0.000358	0.000531	0.000622	0.000872	0.00114	0.00133	0.00146	0.00146	0.00178	0.00207	0.00204	0.00233	0.00232	0.00225	0.00231	0.00246	0.00257	0.00243	0.00258	0.00255	0.00255	0.00262
	855	NaN	4.95e-05	-6.39e-06	-6.26e-05	-9.89e-05	0.000114	-6.16e-06	-5.73e-05	-9.25e-05	-5.71e-05	-3.86e-05	-5.5e-05	-3.04e-05	1.08e-05	2.24e-06	2.17e-05	5.62e-05	6.61e-06	-6.25e-05	-5.85e-05	0.000139	0.000159	0.000179	0.000152	4.75e-05	8.44e-05	0.000248	0.0004	0.000534	0.000791	0.000968	0.00119	0.00132	0.00157	0.00167	0.00187	0.00207	0.00209	0.00215	0.00211	0.00225	0.00236	0.00231	0.00226	0.00241	0.00254	0.00236	0.00239
	856	NaN	8.05e-06	1.97e-05	-0.000189	-9.51e-05	0.000201	8.17e-05	-2.43e-05	-4.83e-05	-0.000141	-0.000206	-0.000165	-0.000315	-0.000101	1.58e-05	-0.000139	-0.00018	-0.000152	-0.000223	-0.000162	0.000126	0.000153	0.00018	8.01e-05	-1.61e-05	6.74e-05	0.000127	0.000259	0.00035	0.000601	0.000694	0.00105	0.00106	0.00124	0.00148	0.00159	0.00192	0.00167	0.00185	0.00198	0.00201	0.00229	0.00214	0.00212	0.00228	0.00238	0.0022	0.00225
	857	NaN	-1.17e-05	4.3e-05	-0.000214	-0.000101	0.000139	0.000138	4.85e-05	4.08e-05	-0.000166	-0.000256	-3.69e-05	-0.000384	-0.000222	-0.000197	-0.000308	-0.000291	-0.000248	-0.000152	-0.000183	7.97e-05	0.000108	0.000136	0.000111	1.43e-05	-3.86e-05	-8e-05	2.87e-06	0.000191	0.000421	0.000461	0.000865	0.000937	0.00115	0.00132	0.00155	0.00157	0.00142	0.00154	0.00176	0.0018	0.00209	0.00192	0.00184	0.00199	0.00213	0.00204	0.00213
	859	NaN	8.88e-05	3.22e-05	-0.000226	-0.000114	0.000119	0.00018	4.15e-05	-2.53e-05	-0.0002	-0.000291	2.4e-05	-0.000175	1.78e-05	-8.07e-05	-0.000252	-0.00033	-0.000179	-0.000186	-0.000222	3.88e-05	6.55e-05	9.27e-05	3.34e-05	3.7e-05	2.6e-05	-0.000109	6.35e-05	0.00017	0.00036	0.00038	0.000767	0.000852	0.001	0.00129	0.00134	0.00142	0.00128	0.00154	0.00164	0.00164	0.00197	0.0018	0.0018	0.00195	0.00194	0.00194	0.00185
	860	NaN	2.59e-05	1.63e-05	-0.000135	-5.11e-05	-1.02e-05	8.77e-05	-4.71e-05	-8.14e-06	-1.03e-05	-7.94e-05	-3.21e-06	3.2e-05	5.77e-05	-3.25e-05	-9.54e-05	-0.000106	1.92e-05	-6.49e-05	-0.000159	-1.59e-05	-6.63e-08	1.6e-05	-4.31e-05	1.22e-05	2.59e-05	-1.68e-05	0.000241	0.000301	0.000445	0.000452	0.000736	0.000809	0.00103	0.00116	0.00127	0.00129	0.00139	0.00142	0.00157	0.00163	0.0018	0.00178	0.00173	0.0018	0.00181	0.00193	0.0018
	861	NaN	-4.43e-05	-7.54e-05	1.33e-05	-7.13e-05	9.97e-06	9.96e-05	-1.15e-05	-3.22e-05	-5.67e-06	-8.97e-05	3.29e-05	-7.1e-05	3.45e-05	-8.57e-05	3.11e-05	-8.31e-06	3.41e-05	-3.27e-05	-0.000132	-2.24e-05	-9.66e-06	3.29e-06	-6.84e-05	-6.23e-05	8.75e-05	0.000103	0.000176	0.000301	0.000465	0.000607	0.000592	0.000651	0.00084	0.000911	0.0012	0.00128	0.00137	0.00141	0.00146	0.00155	0.00164	0.00161	0.00157	0.00163	0.00163	0.00174	0.00176
	862	NaN	-6.77e-05	5.81e-06	-4.81e-05	6.48e-06	8.18e-05	4.28e-05	-3.32e-05	-7.73e-05	-1.4e-06	2.17e-05	3.12e-05	-7.63e-06	-5.24e-05	-9.1e-05	-0.000102	-7.71e-05	9.94e-06	-4.45e-05	-6.63e-05	-5.86e-06	1.95e-07	6.35e-06	-2.66e-05	-0.000104	1.78e-05	0.000144	0.00018	0.000188	0.000275	0.000418	0.000539	0.000642	0.000738	0.000835	0.00097	0.00122	0.00119	0.0012	0.00128	0.00139	0.00139	0.00131	0.00141	0.0015	0.00151	0.00157	0.00157
	864	NaN	8.2e-05	2.07e-05	-9.33e-05	-7.62e-05	2.95e-05	1.26e-05	3.9e-05	-3.15e-05	-0.00016	5.75e-05	-3.45e-06	-7.7e-06	6.91e-05	4.11e-05	-0.000141	-7.69e-05	-7.16e-07	-2.2e-05	-7.57e-05	0.000113	0.000132	0.000152	-9.86e-06	-5.86e-05	2.45e-06	9.61e-05	0.00018	0.000276	0.000234	0.000293	0.000542	0.000527	0.000647	0.000799	0.000929	0.00105	0.00105	0.00115	0.00121	0.00128	0.00135	0.00136	0.00138	0.00148	0.00148	0.00153	0.0015
	865	NaN	4.89e-05	8.98e-05	-0.000195	-8.29e-05	0.000197	2.07e-05	-4.76e-05	-1.06e-05	-0.000209	-0.000211	-4.97e-05	-0.000266	-4.05e-06	-2.28e-07	-0.000257	-0.00018	-0.000175	-0.000121	-3.34e-05	0.000174	0.000193	0.000211	-5e-05	-0.000239	-7.81e-05	-5.15e-05	-6.79e-06	-2.25e-05	0.000155	0.000134	0.000348	0.000356	0.000469	0.000642	0.000715	0.00081	0.000685	0.00089	0.000927	0.00108	0.00122	0.00114	0.00111	0.00125	0.00125	0.00127	0.00123
	866	NaN	4.4e-05	0.000128	-0.000198	-6.01e-05	0.00024	9.03e-05	4.99e-05	-5.22e-05	-0.000325	-0.000258	-4.94e-05	-0.000191	-0.00013	-0.000141	-0.000325	-0.000278	-0.000199	-0.000208	-0.000137	6.9e-05	8.74e-05	0.000106	-0.000125	-4.25e-05	-0.000103	-0.000301	-0.000118	-0.000172	0.00011	-8.34e-05	0.000215	0.000309	0.000379	0.000535	0.000558	0.000526	0.000385	0.000642	0.000772	0.000868	0.00104	0.000873	0.000845	0.00111	0.00109	0.00111	0.001
	867	NaN	6.85e-05	0.000193	-0.000124	-9.54e-05	8.01e-05	6.23e-05	-5.3e-05	7.16e-05	-0.000221	-0.00026	2.65e-06	-0.000224	-6.38e-05	-0.000165	-0.000236	-0.000281	-0.000311	-0.000107	-0.00015	2.17e-05	3.98e-05	5.81e-05	-0.000169	-6.7e-05	-0.000167	-0.000363	-0.000214	-0.000191	-3e-05	-9.21e-06	0.000161	0.00019	0.000306	0.000427	0.000508	0.000414	0.000318	0.000516	0.00056	0.000711	0.000869	0.000764	0.000808	0.00096	0.000985	0.00089	0.000931
	868	NaN	2.47e-05	4.56e-05	-1.65e-05	-3.15e-05	3.9e-05	-2.03e-05	2.43e-05	1.22e-05	-0.000173	-0.000165	-1.49e-05	-0.000106	9.22e-06	-8.28e-05	-0.000188	-0.000256	-0.000136	-6.71e-05	-0.000154	2.36e-05	4.22e-05	5.45e-05	-0.00015	-9.16e-05	-1.14e-05	-0.000151	-0.000125	-3.57e-05	-0.000113	7.73e-05	7.33e-05	0.000151	0.00028	0.000376	0.00054	0.000421	0.000402	0.000577	0.000594	0.000677	0.00078	0.000701	0.000657	0.000687	0.000826	0.000808	0.000742
	870	NaN	5.86e-05	-1.07e-05	-3.69e-05	-7e-05	4.8e-05	4.45e-05	-0.00011	-3.83e-05	1.11e-05	-2.31e-06	-4.8e-05	5.39e-06	1.16e-05	-4.21e-05	-0.00012	-0.000128	-4.24e-06	6.64e-06	-5.7e-05	1.03e-05	1.78e-05	1.66e-05	-6.73e-05	-0.00011	-9.05e-05	-9.51e-06	-2.73e-05	-7.95e-06	-1.81e-05	6.16e-06	5.57e-05	4.37e-05	6.17e-05	0.000229	0.00029	0.000262	0.000336	0.000404	0.00048	0.000543	0.000533	0.000518	0.000568	0.000608	0.000633	0.000699	0.000637
	871	NaN	-4.33e-05	-2.92e-05	-4.2e-05	-5.13e-05	5.46e-06	-8.57e-06	-1.27e-05	-3.47e-05	7.5e-05	5.96e-05	-2.14e-05	3.95e-05	1.8e-05	-2.52e-05	7.42e-06	1.63e-05	4.36e-05	-2.34e-05	6.79e-06	-2.89e-05	-3.3e-05	-4.48e-05	-7.48e-05	-6.43e-05	-9.04e-05	-3.33e-05	-3.74e-05	-2.6e-05	-1.97e-05	1.24e-06	1.37e-05	-2.18e-05	-2.57e-05	0.000113	0.000238	0.000242	0.000205	0.000235	0.000384	0.000398	0.000455	0.000408	0.000429	0.000489	0.000603	0.000555	0.00058
	872	NaN	-1.42e-05	0.000121	-0.000123	-0.000114	0.000128	1.31e-05	-5.22e-05	-4.8e-05	-4.55e-05	1.69e-05	6.4e-06	-0.000194	-5.12e-06	-5.22e-05	-0.000118	-3.19e-05	-0.000124	-0.000144	-0.000143	-4.25e-05	-3.31e-05	-3.15e-05	-8.19e-05	-0.000154	-0.000119	-6.4e-05	-0.000123	-0.000163	-9.17e-05	-0.00012	-9.86e-05	-0.000128	-9.8e-05	6.19e-05	0.000209	0.000162	0.000142	0.000159	0.000216	0.000229	0.000334	0.000234	0.000326	0.000483	0.000442	0.000435	0.000435
	873	NaN	9.03e-05	0.000172	-0.000252	-5.18e-05	0.000149	-1.52e-05	-3.93e-05	-2.95e-05	-0.000213	-0.00016	-2.84e-05	-0.000298	-7.91e-05	-9.11e-05	-0.000195	-0.000259	-0.000177	-0.000224	-0.000135	-5.09e-05	-4.45e-05	-8.7e-05	-0.000203	-0.000212	-0.000272	-0.000282	-0.00031	-0.000262	-0.000252	-0.000224	-0.000185	-0.000297	-0.000217	-8.11e-05	1.97e-05	-0.000142	-0.000209	-0.000106	-4.5e-05	0.000148	0.00018	6.22e-05	0.000182	0.000351	0.000253	0.000277	0.000219
	874	NaN	5.41e-05	0.000126	-0.00024	-0.000151	0.000213	1.44e-06	-2.89e-05	5.46e-05	-0.000182	-0.000198	-6.84e-05	-0.000262	-0.000151	-9.75e-05	-0.000253	-0.000338	-0.000256	-0.000124	-0.000146	8.34e-05	0.000105	6.72e-05	-9.36e-05	-0.000241	-0.00034	-0.000374	-0.000369	-0.000319	-0.000389	-0.000348	-0.000256	-0.000311	-0.000268	-0.000169	-9.63e-05	-0.000313	-0.000354	-0.000247	-0.000228	2.92e-05	1.86e-05	-0.000133	-1.77e-05	0.000134	0.000125	0.000207	4.55e-05
	876	NaN	3.73e-05	3.6e-05	-0.000248	-7.59e-05	0.000171	0.000122	-7.54e-05	8.07e-05	-0.000198	-0.000282	-2.99e-05	-0.00021	-5.76e-05	-8.34e-05	-0.000278	-0.00035	-0.000196	-0.000131	-9.67e-05	1.02e-05	1.96e-05	-5.37e-05	-0.000196	-0.000245	-0.000376	-0.00037	-0.000372	-0.000374	-0.000421	-0.000481	-0.000459	-0.000405	-0.000333	-0.000218	-0.000173	-0.000517	-0.000463	-0.000381	-0.000328	-8.95e-05	-0.00013	-0.000311	-0.000171	-4.79e-05	-0.000106	-4.37e-05	-0.000157
	877	NaN	4.05e-05	-1.94e-05	-0.000192	8.04e-06	0.000184	5.3e-05	8.56e-06	7.47e-05	-0.00022	-0.000213	-1.11e-05	-5.95e-05	-2.63e-05	-0.000166	-0.000183	-0.00026	-0.000183	-0.000104	-0.000143	-0.000101	-9.66e-05	-0.000109	-9.42e-05	-0.00011	-0.000265	-0.000287	-0.000219	-0.000237	-0.000362	-0.000447	-0.000382	-0.00031	-0.000356	-0.000271	-0.00032	-0.000533	-0.000454	-0.000432	-0.000391	-0.000209	-0.000218	-0.000374	-0.000248	-0.000249	-0.000164	-0.000177	-0.000157
	878	NaN	1.86e-05	-6.2e-05	2.22e-05	-0.000142	1.46e-05	0.00015	-4.96e-07	-5.58e-05	-3.77e-05	-7.59e-05	8.73e-06	-5.47e-07	7.79e-05	1.46e-05	-0.000104	-0.000177	-6.59e-05	-4.38e-05	-7.12e-05	-2.44e-05	-1.98e-05	-3.6e-05	-0.000107	-0.000184	-0.000153	-0.000178	-0.000207	-0.000243	-0.000262	-0.000427	-0.00041	-0.00037	-0.000391	-0.000297	-0.000372	-0.000414	-0.000406	-0.000415	-0.00043	-0.00035	-0.000354	-0.000483	-0.000366	-0.000304	-0.000205	-0.000268	-0.000237
	879	NaN	3.28e-05	1.69e-05	-1.07e-05	-6.53e-05	-1.48e-05	3.27e-06	-6.44e-05	2.55e-05	-2.8e-05	2.71e-05	8.01e-05	-2.3e-05	5.01e-05	3.14e-05	-1.2e-05	4.05e-05	-5.52e-05	5.14e-05	3.43e-05	3.2e-06	7.83e-07	-2.92e-05	-6.91e-05	-9.25e-05	-2.3e-05	-0.000132	-0.000205	-0.000214	-0.000274	-0.000304	-0.000374	-0.000438	-0.000426	-0.000402	-0.000361	-0.000412	-0.000557	-0.00051	-0.000469	-0.000619	-0.000499	-0.00057	-0.000469	-0.000373	-0.000367	-0.00034	-0.000417
	881	NaN	-1.4e-05	6.19e-05	-0.000107	-5.09e-05	3.31e-05	3.31e-05	-2.75e-05	-1.68e-05	-2.58e-05	3.61e-05	4.84e-05	-0.000102	-8.62e-06	5.19e-05	6.7e-05	1.6e-05	-0.000102	-8.09e-05	-5.93e-06	-6.78e-06	-7.65e-06	-5.7e-05	-0.000139	-0.000139	-0.000137	-0.000201	-0.00025	-0.00024	-0.000341	-0.000409	-0.000497	-0.000572	-0.000554	-0.000454	-0.000446	-0.000581	-0.000614	-0.000699	-0.000687	-0.000673	-0.000616	-0.000675	-0.000554	-0.000554	-0.000525	-0.000427	-0.000514
	882	NaN	-2.64e-05	0.000132	-0.00019	-5.83e-05	0.000125	1.28e-05	-9.19e-05	-6.36e-05	-8.53e-05	-0.000102	-5.53e-05	-0.000254	-4.92e-05	-9.12e-05	-0.000141	-0.000108	-0.000187	-0.000183	-0.000147	-1.05e-05	1.4e-06	-9.36e-05	-0.00025	-0.000285	-0.000299	-0.00039	-0.000421	-0.000349	-0.000527	-0.000459	-0.000604	-0.000656	-0.0006	-0.000641	-0.000607	-0.000894	-0.000852	-0.000847	-0.00092	-0.000797	-0.000851	-0.000886	-0.000786	-0.000704	-0.000756	-0.00057	-0.000739
	883	NaN	-9.85e-06	0.000127	-0.000182	-0.00011	0.000214	1.14e-05	-4.34e-05	-2.78e-05	-0.000211	-0.000167	-8.69e-06	-0.000236	-8.71e-05	-6.52e-05	-0.000251	-0.000199	-0.000128	-0.000161	-0.000124	1.29e-05	2.47e-05	-0.000138	-0.000272	-0.000296	-0.000391	-0.000449	-0.000505	-0.000324	-0.000619	-0.000528	-0.000638	-0.000795	-0.000666	-0.00075	-0.000598	-0.00114	-0.0011	-0.00101	-0.000998	-0.000855	-0.000936	-0.00104	-0.000917	-0.000784	-0.00084	-0.000808	-0.000848
	884	NaN	-1.67e-05	0.000159	-0.000287	-0.000118	0.000199	0.000114	-4.52e-05	5.26e-05	-0.000237	-0.000238	-1.38e-05	-0.000241	-6.9e-05	-5.86e-05	-0.000263	-0.000282	-0.000221	-0.000131	-2.1e-05	9.27e-05	0.000102	-9.03e-05	-0.000231	-0.000293	-0.000428	-0.000374	-0.00041	-0.000368	-0.000769	-0.000613	-0.000703	-0.000675	-0.000744	-0.000761	-0.000674	-0.00128	-0.00117	-0.00112	-0.00107	-0.000926	-0.00104	-0.00117	-0.000999	-0.000851	-0.000957	-0.000906	-0.001
	885	NaN	-8.51e-07	7.05e-05	-0.00023	-0.000136	0.000147	6.98e-05	3.87e-05	5.78e-05	-0.000118	-0.000248	5.33e-05	-0.000175	-3.86e-05	-5.8e-05	-0.000295	-0.000308	-0.000206	-0.000128	-9.57e-05	5.01e-05	6.27e-05	-0.000174	-0.000251	-0.000234	-0.00045	-0.000438	-0.000512	-0.000519	-0.000719	-0.000732	-0.000719	-0.000684	-0.000784	-0.000791	-0.000872	-0.00127	-0.00122	-0.00121	-0.0012	-0.0011	-0.00123	-0.00129	-0.00119	-0.00119	-0.00113	-0.00109	-0.00107
	887	NaN	-7.02e-05	1.88e-05	-0.000112	-4.61e-05	5.33e-05	4.88e-05	1.93e-05	1.46e-05	-7.33e-05	-0.000108	-1.07e-05	-8.42e-05	-1.14e-05	4.27e-05	-9.95e-05	-0.000191	-0.00013	-5.42e-05	-0.000104	2.87e-05	4.08e-05	-0.000142	-0.000215	-0.000166	-0.000252	-0.000295	-0.000386	-0.000401	-0.000575	-0.000648	-0.000682	-0.000737	-0.000713	-0.000796	-0.000947	-0.00115	-0.00117	-0.00119	-0.00125	-0.00119	-0.00129	-0.00137	-0.00132	-0.00128	-0.00115	-0.0012	-0.00122
	888	NaN	-2.26e-05	1.27e-05	-3.36e-05	-5.8e-05	6.51e-05	7.56e-05	2.11e-05	-0.000111	-4.55e-05	-2.63e-05	-8.09e-06	2.03e-05	1.86e-05	-3.25e-05	-2.19e-05	-8.07e-05	-9.05e-05	-3e-06	-0.000106	-2.74e-05	-1.96e-05	-0.000151	-6.2e-05	-0.000148	-0.00021	-0.000269	-0.000322	-0.000448	-0.000478	-0.000641	-0.000645	-0.000777	-0.00082	-0.000861	-0.00102	-0.00108	-0.00117	-0.00127	-0.00135	-0.00137	-0.00135	-0.00144	-0.00135	-0.00132	-0.00125	-0.00122	-0.00125
[truncated: 18 more rows]
[truncated: 452 more columns]

## Sheet: Figure_2c
Time	Y6	PY-IT	PYF-T-o	PY-V-γ	IRF
-4.67	7	2	0	1	0
-4.666	0	0	2	1	0
-4.662	3	1	1	1	0
-4.658	3	2	2	2	0
-4.654	7	1	1	0	0
-4.65	5	1	1	0	1
-4.646	3	0	2	1	0
-4.642	1	0	1	0	0
-4.638	1	1	2	2	0
-4.634	5	0	3	0	0
-4.63	4	0	1	2	0
-4.626	1	1	0	3	0
-4.622	5	1	1	1	0
-4.618	3	3	2	0	0
-4.614	3	0	0	1	1
-4.61	3	2	2	2	0
-4.606	2	0	0	2	0
-4.602	2	1	2	0	0
-4.598	4	1	1	1	0
-4.594	0	1	0	0	0
-4.59	2	0	1	1	0
-4.586	3	2	2	1	0
-4.582	0	2	0	0	0
[truncated: 6,146 more rows]

## Sheet: Figure_2d
Time (ns)	0.01	0.05	0.1	0.2	0.5	IRF
[truncated: 6,204 more rows]

[truncated: 7 more sheets: Figure_2e, Figure_3a, Figure_3b, Figure_3c, Figure_3d, Figure_4a, Figure_4b]
